# Supplementary material for: Prdm16 regulates the postnatal fate of embryonic radial glia via Vcam1-dependent mechanisms
Source: Nat Commun. 2025 Jul 19;16:6659. doi: 10.1038/s41467-025-60895-y (PMC12276310; doi:10.1038/s41467-025-60895-y)
Supplement: Supplementary file 3 — Supplementary Dataset 1 [file 41467_2025_60895_MOESM3_ESM.xlsx]

## Sheet: TPM_Pseudobulk
gene	Astrocyte_control	Endo_control	Ependymal_control	Microglia_control	Neuroblasts_control	Neuron_control	Oligo_control	OPC_control	Pericyte_control	TAP_control	Type B_control	Astrocyte_ko	Endo_ko	Ependymal_ko	Microglia_ko	Neuroblasts_ko	Neuron_ko	Oligo_ko	OPC_ko	Pericyte_ko	TAP_ko	Type B_ko	Astrocyte_dko	Endo_dko	Ependymal_dko	Microglia_dko	Neuroblasts_dko	Neuron_dko	Oligo_dko	OPC_dko	Pericyte_dko	TAP_dko	Type B_dko
Malat1	111905	28794.7	24065.9	42682.7	44603.7	81694.4	77439.5	59643.1	70542.4	23298	79335.2	112939	27577.3	22444.1	37790.6	48543.8	86677	79685.1	52315.1	63869.9	23211.7	65746.2	139448	32819.3	22023	50532.8	60814.7	113599	88807.9	70426.8	74019	28242.2	77665.7
Gm42418	19908.3	34351.1	48296.2	18949.5	13279.4	25855.2	12904.7	20022	27108.7	8292.04	23646.6	31027.9	55432.9	53179.6	31865.3	25923.5	36037	18415.1	29945	45603.8	14262.8	50519.4	21016.3	32951.9	37818.7	22176.9	16385.5	26988.3	18618.8	16187	31898.7	11975.4	26755.8
Cst3	32239.8	2757.22	3115.86	50331.6	931.223	1469.47	1001.89	2297.33	3585.04	1691.35	23583.8	22806.2	2689.77	3599.97	55967.9	1041.41	1028.45	666.963	2149.44	3510.7	1569.5	20410.9	21952.8	2428	3431.51	38454.3	956.958	927.336	620.467	1722.74	2988.22	1449.35	19392.9
Apoe	25204.9	2050.8	7186.98	5660.38	407.003	920.393	787.26	3208.99	1395.38	957.489	17135.3	29118.7	2179.96	5943.28	6589.97	512.565	665.244	720.995	3487.19	1448.51	826.383	16472.3	21838.3	1715.32	6178.93	5956.11	580.118	836.602	473.642	2813.1	1175.64	895.117	15501.2
mt-Atp6	10162.3	8648.83	8372.8	5233.02	6106.43	6844.6	8582.9	6541.73	9832.08	6723.27	8910.31	10769	9823.79	9058.74	5611.33	7185.98	8261.06	9430.22	8235.23	11077	7993.78	9333.97	6982.43	5438.62	6150.12	3133.99	3922.41	6051.46	6348.81	4575.08	7038.91	3966.27	5964.41
mt-Co3	10123.1	6811.01	7736.02	5382.08	6765.15	7615.18	8945.66	6748.29	8983.71	6918.53	8717.1	10260.6	7284.72	8220.96	5792.48	7170.24	8737.89	9516.48	7704.02	9470.41	7616.95	9079.7	7098.96	4572.22	5217.28	3390.59	4500.78	6091.97	6543.63	4598.55	6269.26	4150.25	6110.07
mt-Cytb	7387.3	5863.63	6182.03	3568.47	4245.38	6200.71	5622.19	5321.76	7954.72	4480.31	6518.71	7989.45	6167.74	6993.12	3596.56	4514.49	7253.32	5706.01	5982.64	8274.21	4934.15	7242.52	5958.44	4108.89	5050.88	2308.28	3222.47	5343.43	4370.31	3839.15	6131.54	3066.4	4910.04
Cpe	3157.22	499.316	2082.26	275.537	405.695	527.934	280.201	695.254	367.74	554.24	6350.45	2822.81	518.716	2239.84	305.017	417.061	523.686	223.402	654.672	339.651	526.517	5187.9	2749.95	427.263	1446.06	263.51	338.045	400.938	150.693	483.549	241.087	478.447	5120.94
mt-Co1	7839.36	5264.43	6852.35	3924.3	4073.46	4029.28	7134.33	4467.3	4974.39	5683.64	5935.49	7418.92	5427.74	6869.91	3884.44	3830.61	4580.8	7438.82	4914.47	4930.98	5655.78	5657.37	6794.78	4317.3	5614.2	2687.74	3004.79	4009.5	6361.57	3642.8	4439.7	3802.05	4943.88
Slc1a2	9487.6	256.406	523.78	220.151	138.064	229.798	245.542	664.072	352.571	478.878	5640.59	8640.62	234.056	635.806	195.8	133.893	171.328	182.782	550.705	230.781	456.291	4968.53	9542.22	247.247	481.08	168.623	117.94	244.552	126.406	578.072	128.178	467.724	5510.86
mt-Co2	6479.04	6192.51	4586.32	3576.33	4150.42	5263.09	5682.99	4187.09	5867.49	4548.4	5503.94	6797.36	6853.48	4921.57	4013.5	4723.58	6347.36	6341.67	5029.3	6578.72	5198.1	6010.46	5006.81	4466.57	3752.71	2565.29	3305.78	4723.56	5073.99	3381.71	4749.14	3244.11	4326.27
Dbi	1856.2	621.146	15063.5	516.008	341.289	492.099	1123.11	2360.57	503.48	909.497	4387.36	1840.58	1072.11	18601.1	933.006	680.457	795.287	1208.55	3213.64	828.993	1065.41	6087.21	2174.41	847.591	20162.4	880.003	589.841	733.426	1305.88	2861.67	1063.55	1172.53	6395
Clu	6204.85	230.488	2678.16	200.522	101.984	272.684	185.48	336.383	260.717	162.037	3980.69	3984.58	181.302	2744.57	176.902	121.126	210.162	116.1	269.656	163.725	75.7442	2606.71	4811.52	216.298	2511.76	223.701	108.137	231.521	114.828	310.341	182.75	89.7913	3561.31
Mt1	6044.89	871.003	7402.39	627.734	194.965	622.468	433.458	428.002	414.916	254.226	3701.55	6275.83	984.801	7331.82	939.076	343.164	673.277	474.074	428.374	471.685	272.008	4522.66	5898.24	870.093	7418.43	691.711	281.417	537.675	483.479	460.455	412.813	302.298	4382.99
Fth1	2295.5	2607.34	5297.6	3591.82	1474.28	1926.54	14875.7	1237.12	2286.23	1453.82	3654.86	2418.16	2895.5	5519.76	4350.42	1839.7	2054.07	17683.1	1096.2	2417.3	1357.06	4501.3	2247.34	2499.14	6241.84	3930.17	1665.06	2040.86	14794.2	1099.16	3125.73	1313.2	4036.19
mt-Nd4	3960.89	3096.57	3414.75	2203.25	2071.05	3139.96	3192.76	2561.64	3640.5	2160.43	3356.23	3609.26	2751.85	3427	1875.07	1799.33	3017.4	2872.89	2305.27	2955.49	2090.4	3139.14	3361.74	2139.71	2720.05	1610.55	1471.06	2711.24	2596.06	1832.55	2675.99	1505.53	2645.48
Ckb	3286.56	389.859	2241.83	936.978	434.91	2376.15	1309.93	2538.58	591.139	1643.41	3329.23	4030	399.263	2606.15	992.952	562.687	2524.12	1416.17	2879.96	617.124	1969.72	3699.01	3798.16	409.12	2849.93	1001.76	463.971	1774.75	1370.69	2498.37	515.191	1935.69	3905.69
Ptn	5129.32	1695.57	448.799	255.737	207.13	417.154	2488.17	2742.48	8845.52	357.27	3219.78	4181.58	1694.95	329.817	165.419	231.789	396.699	2387.87	2791.56	9146.38	268.907	2016.54	4511.93	1824.98	528.153	342.665	248.917	438.073	2830.58	2934.23	9160.35	364.679	3406.27
mt-Nd2	4208.9	4420.17	2329.13	2591.68	1825.97	2996.95	2763.91	2803.7	3761.56	1822.27	3059.33	4392.94	4938.06	2653.11	2607.52	2179.32	3472.17	2952.61	3310.19	4111.27	2258.86	3690.86	3702.84	3091.87	1999.58	1923.55	1518.68	2857.44	2533.57	2346.02	2956.97	1482.23	2905.78
Mt3	3687.73	275.652	6929.96	247.531	139.752	662.889	153.077	532.471	238.785	167.664	2946.12	3566.97	556.256	9480.28	525.735	380.892	772.457	198.814	710.593	455.985	245.718	4543.95	4829.53	474.53	11246.6	591.915	388.594	790.207	254.67	866.531	625.84	292.777	5447.24
Plpp3	4374.52	129.448	364.59	101.414	56.5799	107.163	204.965	527.175	290.952	196.835	2674.55	3379.29	90.0148	295.707	64.123	52.7101	54.5182	159.155	416.427	195.703	152.687	1762.84	3533.03	92.8235	284.014	58.1828	47.4523	68.6868	136.707	486.966	126.564	155.087	2054.25
Zbtb20	1470.09	812.108	1407.45	307.493	2271.08	1067.08	483.488	1170.65	1432.84	2176.73	2214.06	1084.57	723.556	1464.97	207.991	1420.76	787.285	363.453	838.006	1293.71	1837.32	1541.39	1216.57	731.16	1175.04	287.765	1815.3	911.444	369.88	972.082	1141.24	1785.81	1768.22
Prdx6	2149.52	155.313	1105.78	160.496	153.977	162.361	207.779	211.953	172.671	289.501	2094.86	2208.27	182.84	1262.13	141.791	163.916	137.896	184.302	198.785	157.311	239.192	2006.24	1940.04	159.132	1293.31	175.9	164.422	143.168	169.855	170.264	159.401	235.564	2042.32
Itm2b	2263.26	1517.55	1541.33	2987.16	346.006	552.979	1438.3	1123.82	3243.32	399.869	2048.24	2007.41	1493.14	1621.15	3001.12	341.254	544.485	1450.8	1060.12	3153.83	336.286	1706.16	1962.26	1299.43	1548.52	2846	329.05	571.55	1197.15	916.143	2977.83	340.035	1868.92
mt-Nd1	2358.1	2794.88	1323.76	2116.85	2171.2	3270.7	2485.57	2196.53	2354.25	2032.15	2022.02	2237.22	2839.45	1348.01	2222.5	2143.24	3838.79	2626.35	2338.62	2394.23	2222.35	2119.6	1929.33	1958.15	1007.18	1635.16	1490.21	2485.23	2185.04	1579.17	1776.2	1459.47	1725.94
Cspg5	2480.4	90.8423	120.134	81.9692	48.3532	190.367	84.5148	3748.57	78.8623	118.115	1996.37	1713.59	39.6484	88.7694	39.6621	48.0671	157.621	44.8691	3400.46	55.1073	67.5749	981.332	1684.74	47.2558	89.1098	76.4374	60.462	155.218	39.1209	3128.58	54.2958	89.6422	1369.28
Ntrk2	1358.31	83.2759	1235.44	99.8606	106.06	414.417	101.894	503.613	127.104	236.832	1978.64	1117.29	73.0601	1122.81	71.2242	90.3337	461.006	60.8914	518.485	76.8581	172.671	1393.25	1144.72	71.6729	945.5	64.6431	88.07	458.905	45.9705	481.779	106.219	179.124	1570.95
Gpm6b	1411.84	136.265	480.987	175.834	356.545	624.647	2110.24	1314.29	139.005	412.205	1971.42	1226.16	125.162	552.761	150.067	309.269	730.282	2417.18	1165.43	123.492	400.574	1703.33	1130.1	102.441	554.672	94.82	323.122	763.87	1745.36	986.01	161.43	345.712	1633.4
Tpt1	779.894	3631.59	2924.1	3445.71	5036.83	1083.81	1979.4	1713.68	2026.16	4016.27	1959.64	855.705	3679.44	2672.79	3992.7	5144.62	977.135	2155.35	2053.31	2247.02	4409.75	1985.44	918.777	3676.02	3299.35	3314.77	4384.78	973.043	2085.11	1881.74	2920.57	3996.93	2223.9
Plp1	709.215	1279.44	2582.09	2213.7	985.633	1548.08	53867.5	1300.56	1178.44	977.432	1953.54	507.283	969.544	1303.79	1525.48	823.529	979.186	55174.2	628.245	919.827	407.967	1611.38	843.479	1377.41	1929.18	1619.91	1279.34	2440.71	57804.9	929.376	1683.27	671.174	1957.96
Aldoc	3075.29	100.009	233.002	112.948	39.035	85.1272	83.2928	145.963	74.0862	67.1285	1915.44	2843.91	77.3967	269.731	73.1147	39.9846	56.5544	65.3309	104.339	63.1634	33.8913	1528.1	2560.71	80.4056	288.274	68.876	41.4656	73.8041	51.679	74.4237	56.82	41.7456	1688.36
Actb	1284.37	4158.08	2867.12	6659.87	6332.93	2260.98	3631.32	3808.09	5096.54	4944.84	1886.95	1081.57	3422.46	2141.91	5591.12	4790.39	1738.05	2781.53	3535.37	4378.52	3827.91	1575.23	1110.38	3967.97	2342.05	5082.64	4813.95	1804.66	3154.76	3333.6	3827.45	4065.75	1577.36
Slc1a3	3216.05	91.92	354.161	208.329	64.2201	78.5499	111.89	300.177	153.248	235.155	1820.19	3384.01	105.422	522.787	207.763	103.72	66.7428	117.877	271.785	168.084	409.389	2044.57	3237.35	96.8095	351.232	180.09	78.9033	71.7336	88.7037	254.343	125.179	313.853	1884.75
Ptma	593.356	2159.37	2643.72	1471.17	4019.44	790.097	2770.27	1288.48	2029.29	6814.93	1776.16	614.886	1991.61	2427.95	1395.95	4264.25	550.052	2686.76	1488.86	2037.81	6974.95	1582.03	837.524	2646.83	3012.54	1690.76	4505.83	880.274	3073.43	1607.03	2564.45	7611.73	2122.53
Ubb	1229.42	2319.59	3025.07	1860.92	3388.05	2598.61	2550.3	2480.81	2735.29	2902.45	1717.69	1320.88	2180.31	2470.22	1780.38	3577.3	2158.66	2606.82	2739.93	2701.35	3054.1	1817.14	1214.48	2052.69	2881.78	1710.55	3087.67	2108.2	2597.65	2551.17	2831.1	2733.46	1872.1
Atp1a2	4339.66	493.129	223.446	101.641	38.8905	105.749	93.9811	651.375	6050.52	142.75	1712.33	4122.71	475.72	171.905	90.7588	47.5275	75.7011	76.8411	494.529	4941.92	102.957	1455.68	3778.59	319.066	259.676	68.5504	36.1662	86.4526	54.7837	620.812	4186.36	119.419	1435.81
Tmsb4x	513.9	7193.71	2330.97	9632.77	7275.41	2161.6	4360.34	1932.19	4117.94	7276.7	1683.65	496.379	7727.97	1866.56	11892.6	6445.98	1834.15	4453.17	2334.56	4540.65	7851.35	2061.8	577.492	7073.42	2309.06	9108.26	5587.82	1742.97	4130.13	1962.84	4979.45	6656.91	1714.11
Eef1a1	631.171	2219.41	1745.44	3074.26	4994.32	1220.34	1879.95	1858.69	1717.68	4431.44	1669.43	687.934	1956.77	1610.31	2884.48	4158.76	946.04	1784.71	1873.25	1480.46	4008.88	1439.09	723.488	2109.74	1952.13	2580.42	3697.2	1043.1	1718.47	1851	2085.98	3710.92	1691.02
Rps29	762.825	2651.83	2067.01	4151.63	2822.7	1325.37	1046.49	1318.54	1469.77	2893.9	1638.51	910.065	2946.34	2236.55	5860.34	3725.05	1275.75	1243.82	1705.95	1772.76	3722.2	2018.46	960.188	3218.13	2217.04	4876.13	3227.87	1216.88	1268.97	1767.23	2201.15	3684.78	2256
Scd2	1403.83	254.999	1002.17	276.817	322.427	294.024	3029.14	651.13	226.645	368.379	1567.49	1393.62	210.625	933.434	204.546	256.235	265.771	3324.12	608.403	179.377	306.318	1541.03	1510.69	256.334	686.681	196.595	324.704	298.227	3111.58	694.244	157.999	319.203	1413.77
Hsp90ab1	702.19	2010.82	4044.22	1621.34	2418.13	2258.97	2734.27	1947.42	1423.73	2892.4	1537.67	764.241	1899.08	3505.06	1409.16	2081.05	2178.17	2880.55	1988.04	1413.35	2690.67	1507.3	892.237	2998.09	4127.25	1860.92	2267.33	2130.35	3225.96	2117.31	2182.62	2863.22	1836.25
Cd81	2356.15	794.37	671.902	1788.92	306.032	283.566	2742.08	1480.12	1561.57	301.078	1510.16	1917.37	695.357	627.666	1700.43	274.029	238.33	2544.38	1345.78	1412.69	247.514	1252.58	1632.89	760.957	593.588	1456.21	270.178	284.991	2374.59	1166.67	1250.79	239.89	1169.48
Rpl13	594.066	1875.85	1476.01	2086.48	2564.97	900.214	848.952	4250.37	1166.54	2642.74	1479.31	719.919	1939.86	1437.28	2385.26	3100.21	802.562	939.977	5139.53	1288.08	3007.83	1467.98	738.523	2114.54	1726.91	2287.33	2628.27	813.934	941.707	4808.46	1732.65	2970.86	1744.41
Ppia	1084.46	1486.73	1057.16	1116.62	1669.33	1411.58	1220.76	1098.13	1190.02	3036.36	1444.78	1276.43	1538.08	1204.21	1257.74	1951.33	1307.17	1441.78	1301.33	1264.76	3353.66	1652.4	1304.9	1647.39	1373.86	1363.07	1825.77	1051.67	1312.22	1311.55	1498.64	3336.81	1804.11
Tcf4	1286.17	920.103	364.301	419.475	3129.18	214.613	993.125	1129.97	990.025	2163.87	1437.53	1017.44	796.694	321.486	298.88	2270.75	96.1021	864.486	1055.04	934.057	2048.9	919.706	1134.25	930.444	346.539	419.38	2478.75	201.458	832.808	1133.73	1151.31	1873.91	1265.46
AY036118	816.304	1779.05	2206.41	1242.06	838.321	1151.38	600.556	974.322	1566.71	564.843	1426.57	1639.14	3708.2	3557.79	2515.66	2066.32	1864.49	1012.46	1679.71	3322.83	1176.78	3533.64	874.618	2234.22	3314.83	1874.31	1292.31	2191.84	792.556	925.82	2726.35	791.075	2089.31
Ndrg2	1353.51	80.7325	302.112	70.9619	191.593	71.0944	85.844	314.724	248.192	145.742	1419.39	1229.88	71.1957	339.26	72.5567	146.775	47.045	80.4042	281.307	199.565	127.11	1133.31	1285.58	61.4098	352.288	89.6139	140.817	69.1751	39.0119	237.228	151.137	115.42	1225.99
Rps8	543.816	2008.92	1723.89	1914.75	2541.9	896.996	975.426	1397.14	1289.66	2698.93	1396.99	596.306	1872.26	1781.77	1925.4	2764.89	809.26	1013.28	1498.95	1309.21	2867.48	1334.45	761.406	2677.55	2420.32	2602.9	2976.12	1030.23	1234.7	1817.48	1922.79	3454.93	1879.6
Sparcl1	4522.77	1716.73	1066.15	90.6732	67.0975	109.759	100.981	350.5	2413.43	111.567	1283.85	4521.62	1542.37	816.106	128.499	89.3047	93.2123	87.2622	366.493	1968.58	166.203	1843.44	4953.07	1464.89	991.216	138.687	84.2771	108.545	79.6582	483.316	2286.36	183.635	1811.75
Rpl41	566.025	1613.07	1852.95	1192.26	1505.77	878.569	764.136	915.148	842.69	2323.21	1271.21	615.452	1675.55	2050.57	1344.3	1684.89	780.969	805.559	1123.68	886.154	2385.78	1422.26	746.252	2035.76	2584.84	1570.8	1792.14	901.144	1037.83	1288.41	1228.54	3002.9	1784.91
Ubc	1299.02	1498.64	1494.29	2385.69	752.711	531.554	1335.73	717.469	1237.58	737.112	1265.91	1243.15	1302.66	1168.16	2018.11	639.827	399.679	1203.36	640.216	1061.66	652.315	1076.33	771.525	861.008	1005.33	1349.49	511.502	356.915	1113.84	539.172	750.404	539.062	808.315
Eif1	1163.55	1317.14	1787.99	1131.9	1289.92	1490.96	1403.98	891.942	1559.99	1520.84	1250.04	1210.61	1347.83	1821.88	1196.54	1347.83	1353.59	1438.89	1003.78	1576.31	1484.38	1321.5	1228.42	1554.4	2211.12	1162.04	1269.52	1267.83	1447.15	947.389	1918.52	1523.04	1496.09
Tuba1a	410.519	856.061	3640.82	631.052	7446.34	698.44	2172.88	1808.63	861.538	3627.04	1244.46	502.593	817.416	3393.67	426.529	6387.34	544.078	2072.59	1997.82	801.018	4022.6	1514.96	658.586	1180.08	3758.97	627.182	6253.38	761.663	1717.81	1910.27	966.888	3544.51	1646.24
H3f3a	648.882	1442.17	1365.12	962.331	5077.5	848.331	1106.51	1163.04	1176.29	3424.64	1232.81	782.782	1501.9	1363.6	931.121	5208.92	760.228	1109.47	1449.12	1249.48	3794.52	1276.42	703.055	1415.77	1474.9	1034.16	3985.99	688.547	917.433	1160.93	1343.92	3199.32	1233.98
Rps21	499.709	1630.89	1548.74	1570.19	1758.36	857.122	801.799	779.672	809.265	1649.03	1205.9	520.289	1544.52	1501.52	1842.15	2000.88	753.469	896.436	943.563	925.913	1785.18	1226.56	718.479	2111.69	1760.19	2005.81	2261.06	817.244	1136.45	1077.37	1339.43	2356.12	1711.16
Rplp1	474.597	1567.47	1660	2169.88	1147.18	1019.5	679.036	867.384	834.42	1655.14	1146.61	484.892	1611.49	1684.99	2635.48	1346.1	911.294	744.12	1079.36	940.824	1705.37	1196.3	676.77	1927.6	2008.21	2959.36	1464.31	779.8	938.232	1221.87	1321.27	2275.46	1608.71
Rps27a	409.013	1336.17	1236.72	1554.38	2070.62	793.522	936.223	968.237	787.604	2023.29	1136.46	487.637	1356.36	1148.89	1767.7	2474.71	716.116	1028.24	1109.41	854.731	2303.85	1174.73	589.714	1703.34	1656.5	2046.63	2453.23	644.618	1182.31	1304.33	1041.02	2613.56	1486.2
Chchd2	810.847	867.948	1900.71	491.115	839.056	1071.29	759.685	651.421	876.74	1093.54	1131.88	1021.06	977.487	1961.79	573.748	1008.95	1074.6	909.354	826.707	1036.08	1303.7	1347.82	870.808	1013.04	2200.59	547.043	893.005	807.68	831.128	723.614	1150.27	1220.39	1333.9
Gstm1	1161.77	325.902	1262.62	76.1731	71.3842	64.9562	61.884	68.7213	151.738	76.6027	1130.81	1040.57	312.458	768.32	54.4887	70.2049	32.2423	46.9194	25.5166	123.573	42.0096	679.845	848.075	298.717	801.684	61.0837	70.333	44.8118	36.3345	43.9182	145.186	54.9512	996.945
Gja1	2915.91	164.746	542.437	69.0901	22.9692	57.3619	51.0845	45.392	84.4541	74.6118	1129.01	2523.37	165.15	688.701	51.2187	33.521	55.1655	40.4129	30.9035	56.7832	51.553	1102.13	2637.38	95.8059	435.487	19.9475	28.5409	52.3249	22.0287	21.8733	28.8208	53.8422	1030.36
Gapdh	1375.86	351.782	695.514	522.098	511.526	1054.48	711.043	557.196	515.435	1182.19	1122.11	1510.2	331.626	690.767	503.656	517.959	925.26	718.432	606.614	482.434	1105.53	1113.77	1543.91	410.617	1084.94	629.256	541.479	928.838	731.438	636.86	647.401	1134.13	1388.98
Rps24	453.691	1532.93	1343.39	2091.55	2304.77	660.405	693.364	794.745	854.239	2581.52	1102.81	501.602	1550.5	1286.87	2344.3	2562.64	577.336	743.579	1012.68	927.002	2930.63	1133.26	618.063	2008.99	1623.18	2537.99	2617.86	711.563	892.116	1142.35	1329.83	3363.76	1529.67
Hspa8	916.79	1224.49	2156.68	1427.91	1582.37	1192.11	1529.71	1387.65	838.706	1822.44	1100.6	841.556	1253.64	1902.85	1257.26	1350.2	1060.99	1416.92	1304.96	859.013	1701.79	1065.09	997.047	2105.73	2027.14	1474.76	1698.02	1200.34	1491.6	1504.71	1459.67	2109.68	1345.84
Gnas	667.486	1650.57	963.68	775.91	1232.08	251.955	690.851	879.689	1159.55	1061.29	1067.9	608.186	1542.93	947.19	668.538	1093.74	216.561	652.867	918.413	1077.49	1078.28	942.402	601.921	1677.21	1035.62	815.047	1028.7	363.542	644.827	914.808	1183.32	1018.56	1094.91
H3f3b	501.148	1452.91	1365.26	6313.81	5623.23	749.085	1256.8	1476.93	2084.54	5501.36	1065.97	519.145	1393.93	1125.35	6592.9	5737.79	691.371	1216.46	1603.43	2289	5837.62	974.886	569.596	1282.18	1427.16	5460.13	4843.69	777.527	1089.99	1472.79	1882.79	5231.84	1100.06
Id4	1116.5	63.6956	903.71	69.3127	278.741	470.7	55.9132	62.792	73.4909	217.667	1065.85	1021.31	80.5127	886.295	82.671	236.267	465.961	33.5351	51.5362	72.4621	181.417	1007.33	1201.15	65.9781	756.858	79.6444	214.697	365.564	25.9231	35.0281	41.6811	170.311	967.018
Rps10	454.358	1033.67	1043.55	1412.31	1582.15	486.44	564.15	638.468	629.39	1432.1	1063.76	544.169	1045.75	1008.14	1573.07	1785.12	428.588	606.017	768.023	700.735	1616.68	1035.47	637.149	1202.07	1295.38	1621.65	1724.1	427.03	632.098	776.905	934.236	1822.16	1358.19
Igfbp5	294.288	45.3035	139.122	48.2255	280.138	41.1501	45.6612	40.2011	35.9626	325.248	1058.9	220.47	38.536	148.01	30.0326	173.922	28.3859	26.903	44.7775	27.7296	229.342	944.291	257.842	17.3366	85.4567	18.4949	125.237	38.7951	13.8886	39.0629	12.8966	187.799	862.023
Ptprz1	1665.21	61.0826	289.836	62.0687	191.64	121.93	110.456	4155.04	75.5152	566.382	1049.77	1851.87	53.8269	287.178	41.015	177.278	90.4424	82.9537	3935.47	54.3219	500.839	1043.52	2197.33	62.3612	260.574	49.7678	191.938	106.662	97.5208	5145.85	75.8559	519.908	1276.4
Ldhb	1155.32	100.735	405.056	333.951	322.634	558.924	187.431	328.789	186.187	299.552	1028.05	1119.75	118.999	433.812	337.866	326.3	518.259	173.36	351.076	178.424	307.843	952.043	1029.6	75.7669	449.305	173.142	287.053	381.458	179.388	269.919	221.42	240.692	897.15
Rpl23	395.883	1395.04	1537.98	1565.23	1969.15	744.133	653.196	958.558	857.733	1867.64	1025.31	436.86	1336.07	1483.73	1794.14	2183.72	661.204	681.632	1182.87	853.82	2007.07	1056.22	527.458	1654.36	1795.63	1813.15	2277.08	747.173	795.164	1333.46	1352.84	2354.36	1427.34
Hsp90aa1	390.258	496.048	6922.97	758.709	1421.14	1294.19	2077.19	1042.15	577.228	2461.84	1023.24	352.438	479.969	6252.64	689.437	1277.81	1230.03	2122.98	1034.88	531.872	2182.43	1112.95	420.008	819.604	5670.85	840.433	1244.81	1095.59	2278.19	1231.08	988.97	2097.64	1145.81
Qk	1315.5	777.574	507.391	1176.39	292.376	202.291	3283.31	1629.58	275.456	458.904	1016.34	1350.5	723.229	515.525	1007.64	268.883	142.564	3279.24	1337.03	274.38	366.425	953.323	1549.75	815.919	525.395	1119.46	339.294	191.689	3592.65	1655.97	294.649	391.342	1095.5
Glul	2227.81	682.062	151.384	937.481	110.558	73.9448	514.687	109.918	114.93	153.739	1006.13	2317.18	642.681	179.991	924.367	94.1205	68.3882	598.13	103.426	108.649	109.226	1028.6	2493.6	792.253	156.127	546.237	112.968	95.6037	497.463	118.57	112.453	153.081	1492.45
Rpl38	407.107	2394.77	1811.1	1123.87	1938.5	843.67	598.533	783.99	689.408	1513.84	983.53	526.538	2584.85	1965.28	1399.8	2479.87	783.063	688.844	1025.48	789.239	1784.44	1215.01	602.176	3003.15	2136.42	1576.99	2464.38	729.827	811.628	1078.71	1056.73	2099.32	1419.41
Ddx5	932.052	975.398	953.895	1691.21	1516.75	1153.33	724.145	870.57	1069.34	1615.01	981.668	999.221	935.128	929.155	1679.93	1278.53	1208.05	642.732	809.69	1041.16	1519.9	991.789	878.832	795.862	828.559	1509.47	1279.47	1309.4	553.225	851.815	848.49	1385.1	911.744
Prnp	1636.63	293.594	448.384	79.6366	125.868	305.256	574.719	337.021	111.636	97.7625	967.373	1202.57	276.564	533.856	64.8744	148.499	307.594	629.486	322.441	104.872	82.5639	839.873	1138	220.945	384.591	48.0009	118.305	281.471	481.368	272.844	83.3196	72.4129	815.486
Ttyh1	1684.41	53.8925	283.008	61.8313	27.9412	261.077	277.273	249.036	74.9503	61.7439	964.412	1523.4	58.0475	278.1	48.1399	32.9571	257.452	222.156	230.243	47.096	42.8298	908.462	1428.83	40.4337	235.437	37.1928	30.9493	312.568	230.519	246.728	40.7737	35.4707	786.661
Rpl37	398.227	1388.71	1236.37	1356.83	1965.89	827.218	562.259	893.93	791.745	1557.1	962.973	461.419	1391.67	1185.89	1701.09	2280.42	712.272	600.17	1095.28	897.587	1835.87	1063.8	578.951	1771.43	1435.07	1869.17	2549	730.999	772.544	1278.41	1294.36	2290.04	1393.37
Fabp5	1405.35	152.241	705.139	151.859	1019.49	399.559	756.75	264.382	170.974	1017.24	962.49	2940.96	213.001	723.157	201.684	1101.83	381.902	866.121	352.018	205.703	1081.03	1646.3	2176.92	148.997	813.707	210.601	943.636	341.57	761.288	267.169	234.061	992.67	1179.96
Rpsa	333.311	835.53	953.094	1351.51	2025.88	589.607	942.927	884.612	665.019	2555.23	959.207	355	825.742	914.284	1381.07	2248.71	536.809	1003.68	916.792	716.479	2675.69	924.096	417.314	902.1	1043.91	1337.63	1916.04	618.274	985.92	959.056	803.074	2571.7	1138.89
Fxyd1	597.809	47.4529	389.234	33.7419	20.0391	52.4993	25.5861	30.1028	196.227	38.4997	956.743	616.722	84.8777	558.904	74.6821	49.1347	77.5245	35.6077	45.0993	225.619	36.0735	1314.7	598.603	47.7848	536.725	59.6078	36.549	61.4722	21.9402	36.8025	212.397	40.0002	1065.82
Cd9	613.233	118.74	756.695	766.974	113.7	85.949	1202.3	1476.03	163.395	227.132	949.026	438.433	100.042	584.156	669.24	95.4512	52.9945	1165.98	1529.45	130.847	198.034	731.706	471.776	101.385	580.254	813.315	99.8557	53.6851	949.922	1437.13	107.08	177.321	755.239
Rpl18a	316.909	1274.55	993.703	1554.34	2255.4	511.736	533.716	767.745	787.65	1671.89	948.374	360.552	1256.43	924.132	1721.97	2429.74	439.234	550.41	878.163	842.543	1896.73	888.627	429.016	1284	1130.9	1708.41	2225.41	456.283	595.643	836.499	1140.47	1951.48	1115.88
Rpl19	449.489	1183.05	971.275	1376.01	1682.74	789.499	750.312	897.034	832.956	1880.7	947.389	537.553	1260.98	985.139	1496.09	1991.91	694.79	810.546	1099.37	975.544	2134.7	1024.46	579.138	1363.26	1220.84	1560.28	1792.89	698.332	841.818	1050.35	1182.57	2115	1163.54
Phgdh	768.316	50.0672	131.627	128.291	29.6698	52.7444	424.018	136.862	46.193	206.893	946.512	683.714	37.2532	130.249	125.369	32.2124	30.3659	435.551	117.857	38.8918	164.131	649.5	656.4	38.8546	110.11	120.113	32.0501	47.4385	333.856	90.6791	37.4999	174.945	726.692
Rpl27a	386.737	1674.98	1109.73	1571.83	1913.26	810.859	641.8	862.456	798.623	1713.2	942.742	457.462	1658.63	1034.41	1812	2189.07	729.514	688.853	1001.96	851.21	1856.38	981.865	498.313	1939.6	1221.15	1854.19	2082.2	716.732	773.722	1053.11	1106.28	2103.22	1237.52
Gstm5	1212.1	119.412	287.769	99.0543	195.695	172.446	323.888	223.767	113.319	202.621	942.656	1318.45	101.387	234.689	73.2711	195.385	146.584	334.476	228.738	93.278	179.086	824.878	1184.86	114.725	321.601	104.649	186.482	164.438	301.235	219.669	100.167	203.178	977.17
Fabp7	450.5	50.2618	213.408	62.5356	31.8272	76.5468	56.7698	1436.45	47.5731	346.643	925.355	322.69	46.1109	247.2	27.3486	34.0186	39.4164	54.7679	1815.31	64.2938	562.284	929.374	351.968	52.2216	320.322	118.791	50.7405	46.6787	48.8174	1431.39	60.8766	541.041	1080.16
Fos	104.338	800.169	1253.46	1785.11	366.518	269.056	360.544	920.957	852.261	542.952	924.876	77.2173	518.593	870.135	1655.22	265.218	211.395	331.981	749.172	568.28	502.902	573.47	168.334	798.425	1606.88	1525.44	310.935	205.628	511.814	1019.05	737.203	613.384	1065.61
Son	1194.03	585.82	337.351	729.872	628.71	778.456	479.334	703.073	801.336	463.667	899.191	1086.44	596.802	423.107	713.544	716.344	903.909	453.209	636.727	782.921	462.312	849.562	1343.71	619.509	384.407	853.992	905.324	840.007	602.085	867.211	829.668	583.593	945.258
Fau	397.323	1554.25	1016.71	2350.33	1709.44	746.299	704.981	646.49	884.572	1436.14	898.381	461.879	1489.24	933.751	2660.2	2013.29	674.338	729.086	758.275	986.806	1593.37	945.659	587.424	1869.93	1230.69	2854.21	2087.3	704.421	961.488	908.835	1254.14	1966.29	1225.74
Rpl21	421.812	1094.84	1051.4	1284.96	1690.92	592.466	482.053	745.981	888.947	1534.56	893.509	462.998	1050.45	1061.25	1449.31	1907.65	487.722	488.206	875.664	953.378	1639.01	869.53	544.516	1253.01	1410.64	1451.63	1978.65	559.077	572.232	991.418	1342.84	1933.08	1198.73
Rpl13a	329.196	1212.18	986.678	1369.84	1534.83	534.036	522.377	715.177	658.119	1782.77	893.473	359.18	1162.01	912.714	1507.8	1625.76	430.616	548.438	873.08	666.587	1938.84	877.372	412.798	1244.09	1003.69	1380.25	1376.81	446.265	544.279	786.777	875.199	1812.26	1027.75
Jun	194.964	1578.03	901.649	3553.51	611.799	143.893	605.665	1172.93	791.486	685.264	888.527	171.001	1081.91	655.916	3241.21	423.168	96.3337	572.745	924.314	516.563	507.712	604.322	220.749	1229.51	824.889	2749.11	498.614	143.446	663.731	1334.1	865.745	639.124	1049.49
Rps9	325.795	1069.19	1029.69	1550.7	2264.1	479.266	682.801	806.465	683.444	1933.11	883.34	393.088	1068.07	1069.3	1833.69	2492.51	387.887	725.005	979.114	768.112	2202.08	926.688	440.467	1231.68	1344.54	1778.36	2375.97	464.907	746.118	926.626	1010.62	2282.62	1116.76
Rps27	368.404	1293.61	1392.53	1534.73	1633.23	585.64	457.725	591.288	803.931	1194.97	882.931	388.842	1360.71	1361.79	1790.79	1983.58	558.401	482.679	672.534	925.659	1341.23	928.184	492.65	1641.18	1486.64	1944.81	1963.74	599.125	585.697	727.82	1266.37	1579.49	1196.57
Rpl11	374.227	975.068	1030.39	1190.97	1887.74	659.641	543.905	886.94	587.822	1562.43	882.395	463.027	1031.92	963.849	1290.44	2226.83	601.095	586.683	1062.2	658.481	1764.06	932.57	493.942	1144.59	1185.8	1405.29	2034.38	581.995	620.54	1077.47	854.421	1859.41	1096.46
Ywhae	612.443	509.539	906.059	408.267	937.947	694.81	861.033	889.747	335.648	1149.92	880.973	603.907	486.794	905.051	411.109	894.516	618.884	822.011	894.211	347.952	1071.37	859.725	626.622	616.381	942.117	399.152	816.472	584.153	848.381	936.258	387.553	1020.05	990.309
Calm1	775.107	2262.55	3274.81	674.822	1584.2	2981.45	1129.7	891.632	1231.53	926.545	873.248	771.323	2294.21	3172.79	728.55	2171.92	2918.71	1142.41	958.99	1425.07	1140.12	1218.26	755.735	2500.86	3475.45	679.273	1726.63	2640.35	1179.65	1006.44	1066.28	1023.9	1002.59
Jund	278.319	919.832	1239.76	2036.64	929.285	419.651	957.981	880.955	1033.78	843.571	870.97	277.678	765.72	1014.84	1771.15	790.244	362.16	887.09	813.133	974.441	741.276	677.432	251.944	788.495	1013.22	1345.37	657.83	351.093	662.581	804.465	854.081	675.178	697.011
Rpl9	350.639	1186.73	1098.48	1155.45	1524.01	624.116	509.376	725.08	793.267	1471.47	868.659	405.711	1271.74	1121.14	1303.44	1879.31	579.767	559.865	919.386	887.75	1710.44	914.237	440.679	1404.33	1343.6	1280.89	1669.25	491.073	592.438	917.21	1204.61	1761.16	1137.99
Rps23	381.834	1211.63	1161.54	1462.09	1832.58	727.432	544.85	763.437	718.365	1593.4	868.333	442.695	1242.85	1125.27	1687.37	2171.05	674.649	603.468	943.805	839.479	1806.39	945	500.509	1322.05	1242.44	1569.27	1994.61	566.393	666.268	965.828	1116.98	1970.53	1076.55
Rps3a1	293.512	1298.92	1197.22	1535.84	1868.53	616.525	698.858	903.477	832.817	1851.73	867.594	356.149	1288.62	1088.78	1702.45	2030.89	476.81	758.335	1028.52	903.539	2062.92	825.482	371.808	1439.95	1331.36	1644.23	1794.62	516.399	733.391	1065.67	1223.45	1923.93	1001.47
Nrxn1	1248.96	42.0354	82.5908	37.1792	133.829	305.976	68.102	1071.48	56.0233	161.051	862.43	1119.1	32.881	114.042	32.2334	189.585	293.818	53.4055	1014.44	61.5741	214.131	723.959	1247.41	46.2021	68.103	35.742	250.042	344.663	61.0712	1336.95	25.0226	224.067	833.182
Msi2	640.63	221.136	294.127	93.1689	388.343	80.3211	102.048	136.344	161.301	547.554	859.335	487.635	208.797	318.06	52.7242	255.457	58.2153	74.395	126.934	134.948	435.044	552.756	476.438	196.601	257.003	75.0536	260.485	76.9111	56.549	111.618	116.497	415.368	595.165
mt-Nd3	927.52	1256.67	581.815	659.627	745.424	999.481	1154.09	777.118	1204.91	749.75	856.073	929.529	1256.89	604.197	796.633	848.812	1097.23	1268.92	883.253	1277.45	896.109	952.388	748.995	808.097	408.852	565.274	583.484	840.048	1021.05	622.052	872.956	588.039	745.865
Rps14	355.13	1342.22	1054.93	1254.28	1832.23	508.164	548.669	755.916	625.65	1460.55	853.98	418.926	1362.12	997.292	1464.28	2206.04	437.235	556.304	910.872	708.971	1638.17	889.907	481.189	1563.33	1224.77	1578.82	2126.46	475.317	636.016	940.334	916.361	1783.37	1134.96
Mt2	1279.72	173.591	1432.19	89.2798	48.1156	89.3639	54.4286	83.1569	60.2753	114.159	851.788	1332.61	193.798	1345.95	95.5464	69.598	87.4477	57.386	77.6066	74.6343	118.37	902.66	1257.23	181.772	1403.49	73.4726	62.3913	84.8077	44.2165	89.4845	73.6957	132.222	982.54
Rpl15	374.711	949.408	856.244	902.993	1778.37	556.541	558.522	854.488	682.596	1665.63	849.959	471.28	926.933	833.329	993.468	1919.72	493.689	566.037	1011.6	736.159	1932.45	857.428	486.053	1043.13	942.402	1002.3	1695.86	487.213	540.95	922.44	829.756	1840.77	1054.8
Hnrnpa2b1	643.517	567.958	560.78	667.839	927.271	544.11	490.158	813.908	614.877	1485.87	849.397	626.489	560.784	602.651	706.202	844.028	496.672	450.237	735.848	571.468	1406.5	764.543	1087.64	715.401	734.423	842.591	1258.44	680.5	589.206	1093.23	740.172	1765.8	1212.97
Dtna	774.233	27.1763	114.717	29.8008	40.8357	142.395	100.903	123.933	31.5679	110.934	843.558	526.461	23.7337	127.423	20.5019	33.5441	131.635	76.0537	81.0942	22.2729	93.2322	560.97	465.673	20.8294	129.501	12.9603	26.602	95.2928	61.0494	84.586	29.1057	70.7764	513.802
Ftl1	453.746	1069.01	903.5	2008.39	2247.35	379.619	794.932	692.613	806.693	1572.04	843.252	506.272	1058.77	723.945	2321.13	2446.85	287.235	786.474	809.155	745.577	1689.61	791.533	474.234	1182.6	934.277	1841.84	2230.07	346.164	831.734	765.127	1003.41	1633.89	935.39
Rpl6	378.639	1109.86	921.111	1333.58	1907.12	721.671	744.084	861.625	745.669	1749.54	841.624	412.843	1080.13	941.303	1435.61	2007.11	635.806	769.583	973.259	755.64	1929.09	840.108	536.348	1349.14	1124.28	1701.36	2103.26	781.25	821.164	1048.89	1089.97	2113.7	1119.69
Rpl37a	375.385	1436.92	1083.05	1540.74	1757.56	667.29	532.094	882.783	797.198	1629.83	836.639	380.556	1438.02	1030.74	1762.96	2040.26	637.986	558.537	1059.2	902.496	1700.92	879.479	511.158	1867.74	1183.01	1804.67	2137.46	651.076	723.904	1269.46	1168.52	2154.34	1180.82
Cox4i1	727.734	698.537	1072.46	548.264	990.081	970.664	774.546	704.84	779.439	771.05	833.27	943.744	734.792	1082.15	601.215	1229.04	939.247	881.197	818.264	897.929	914.624	1121.11	863.834	727.835	1239.29	604.091	1080.26	698.135	848.812	727.469	874.739	871.236	1013.78
Cox8a	914.85	498.644	895.563	385.004	551.036	903.649	487.165	711.043	983.594	699.07	831.383	1004.48	543.602	984.928	475.984	686.194	954.489	534.903	838.292	1038.71	763.874	1055.01	988.295	547.133	1210.92	479.059	650.513	704.776	614.545	789.489	1217.88	880.425	1118.7
Prdx1	937.957	491.347	752.275	280.281	242.413	200.383	781.192	313.76	507.931	439.233	827.123	969.535	497.961	660.094	299.844	243.846	163.259	835.867	362.018	531.829	439.508	797.565	851.469	510.177	753.194	275.663	241.126	212.793	679.786	334.17	530.11	408.088	830.105
S100a6	202.86	61.439	721.693	103.412	28.2226	61.8859	143.925	216.254	56.7069	41.908	826.271	211.086	81.3388	727.649	104.469	45.5965	50.7409	148.151	266.521	104.619	37.5691	784.659	236.217	73.0674	764.425	113.251	47.7876	83.9778	162.53	231.813	92.6088	55.4611	1125.75
Cd63	918.302	96.3138	583.713	324.595	75.0061	67.9401	261.332	360.776	704.913	179.824	823.959	993.326	110.751	641.76	348.332	95.3779	63.7419	269.899	407.641	861.775	228.685	884.351	896.559	113.622	701.316	464.925	95.0715	69.5682	304.182	359.621	804.162	213.035	859.441
Rps4x	269.843	1111.68	892.045	1478.82	1968.55	410.766	474.895	713	662.953	1834.57	821.8	293.569	1016.57	792.041	1420.94	2051.67	299.806	444.297	834.438	601.279	1875.61	741.303	356.957	1195.81	1075.93	1476.17	1902.42	407.355	455.273	847.037	934.401	1875.79	952.58
Tspan7	1773.11	64.2372	116.141	147.005	174.31	412.807	118.227	415.677	98.4412	130.222	820.029	1268.46	59.9336	121.621	117.628	139.775	433.342	106.018	335.178	83.9701	102.858	579.536	1296.32	48.2464	128.375	121.632	143.169	397.581	96.8542	327.02	29.4595	106.269	753.892
Rpl3	326.761	773.812	849.212	935.088	1205.36	725.007	612.75	724.046	620.503	1740.18	814.255	378.108	773.304	775.799	1021.57	1311.92	613.145	647.936	810.639	563.635	1827.82	802.233	372.792	807.672	906.459	915.531	1057.47	598.003	585.522	717.011	656.283	1534.2	888.332
Rpl26	337.08	1183.59	1121.18	1181.28	1673.72	660.793	516.847	709.388	708.63	1422.85	813.339	380.737	1190.07	1085.71	1386.25	1885.75	577.677	539.13	844.858	765.008	1601.14	891.932	426.413	1389.48	1364.44	1486.98	1859.14	609.257	634.822	831.459	1060.74	1821.75	1078.84
Tubb2b	818.393	158.45	176.524	217.993	4487.29	125.027	292.696	578.43	213.194	1321.53	806.745	825.178	119.706	129.368	122.648	4022.92	57.9264	231.799	642.87	174.735	1582.01	689.782	745.681	149.002	172.595	204.603	2933.26	101.913	161.643	563.465	189.102	1125.76	788.455
Rpl28	387.257	1099.18	893.46	1043.25	1652.6	564.135	692.741	746.112	694.678	1514.06	804.125	478.479	1079.78	913.315	1178.7	1833.11	525.517	723.561	905.337	766.46	1599.48	857.136	556.324	1312.77	1102.27	1306.02	1907.23	528.435	896.407	883.156	1040.18	1863.82	1045.69
Rps12	280.589	1299.59	723.513	1531.82	1492.36	448.081	473.05	632.508	558.809	1603.58	801.152	304.422	1180.71	647.342	1635.19	1519.25	354.653	469.919	678.019	525.668	1614.62	703.004	379.85	1627.37	948.748	2058.09	1695.14	407.321	616.611	802.325	918.522	2009.72	1088.96
Rpl30	349.021	1152.05	1056.73	1385.54	1460.18	655.995	560.606	794.426	731.517	1292.76	798.507	387.691	1052.05	931.432	1484.69	1562.14	541.955	546.752	873.293	726.257	1330.2	805.557	451.81	1368.56	1139.06	1618.61	1617.61	564.612	653.874	944.262	1067.27	1617.41	994.399
Rpl8	339.315	1025.65	930.818	1002.33	1076.37	464.078	523.72	750.874	709.698	1540.64	794.862	416.72	1117.65	889.704	1171.47	1229.67	437.919	574.235	902.182	763.022	1759.51	818.474	414.391	1105.57	1068.32	1145.3	1060.95	446.826	522.055	843.885	932.139	1625.95	913.154
Acsl3	1556.31	143.514	244.318	50.2927	50.4534	117.119	391.302	134.807	79.6828	106.46	794.218	1527.65	129.972	319.476	53.2811	58.8293	121.692	404.951	128.756	67.4834	107.383	853.653	2466.64	150.6	373.657	75.2946	64.1016	157.665	339.768	125.921	67.7063	143.689	1497.59
Ntsr2	1684.81	37.7951	74.0368	38.5439	16.5084	43.0522	33.5068	70.7975	51.9617	81.3719	789.416	1473.74	43.8712	122.153	51.2463	22.5467	36.0423	28.1927	59.3586	40.2146	116.942	898.187	1281.46	35.0818	99.6912	38.1407	14.9599	43.5792	15.0006	30.0511	31.3515	84.8563	622.037
Rps16	301.769	1255.88	1007.65	1317.23	1538.08	551.075	465.78	704.74	878.585	1570.35	787.41	358.548	1246.98	942.431	1452.28	1705.33	465.78	469.318	788.484	992.732	1673.46	786.537	410.599	1369.85	1186.47	1468.94	1709.54	473.936	522.618	862.608	1268.23	1926.7	1016.19
Rplp0	221.179	691.898	782.332	1182.53	1935.1	272.261	515.797	587.571	518.224	2043.75	783.631	242.002	686.737	794.074	1165.26	2099.92	216.833	530.706	679.039	520.363	2242.56	722.487	270.226	816.345	916.851	1204.51	1892.52	282.099	519.797	690.618	711.635	2136.97	888.304
Rps7	294.893	1110.6	956.3	1098.67	1856.15	596.074	612.276	653.777	543.602	1566.84	775.899	359.903	1139.35	824.559	1253.59	2080.89	501.072	655.271	774.013	583.461	1772.94	755.406	370.805	1327.5	1072.03	1239.57	1956.58	541.418	715.709	839.901	714.784	1850.6	942.222
Sox9	720.115	68.7885	766.058	32.8369	114.342	64.2593	37.532	41.5248	39.4099	167.914	769.064	604.428	62.6619	704.777	33.6282	68.722	40.6771	18.5406	18.688	24.7625	134.109	558.027	596.402	65.5502	669.661	21.6809	73.6951	46.1194	11.1732	14.0171	40.6833	125.569	740.023
Rps5	245.175	922.129	781.928	1005.33	2226.28	416.084	515.099	670.385	582.102	1685.31	761.921	270.509	906.736	718.918	1088.06	2473.51	333.586	529.193	784.065	630.706	1917.61	726.834	305.616	1003.09	958.112	1115.04	2242.03	395.541	534.404	778.163	742.627	1872.07	933.299
Rps13	325.757	792.951	860.049	1067.76	1390.83	576.538	459.955	671.584	585.082	1314.68	759.423	370.946	821.03	807.269	1217.96	1699.58	500.034	476.73	850.362	635.153	1412.06	748.978	414.175	972.441	1021.86	1188.57	1625.27	522.11	508.318	887.577	786.369	1626.96	977.841
Rpl32	286.721	936.094	909.831	1270.3	1786.35	545.489	460.457	757.13	541.826	1773.57	758.452	323.903	913.386	777.96	1410.09	1962.53	480.985	473.658	891.811	599.024	1931.16	749.376	379.616	1145.55	1039.89	1550.34	2018.93	534.944	556.991	946.572	723.321	2210.77	1012.37
Arhgap5	1148.92	197.291	673.874	664.207	67.7646	179.591	225.752	110.43	210.049	137.598	756.252	975.582	201.806	766.245	609.049	75.6943	182.332	207.36	102.119	219.073	113.839	725.631	950.41	200.645	611.373	850.28	84.2321	147.213	178.361	92.1628	175.663	121.451	695.442
Rpl24	364.773	915.013	975.685	869.041	1509.14	635.799	558.406	815.444	732.499	1405.33	748.669	471.84	976.622	973.444	957.187	1718.51	598.03	602.6	1029.98	762.979	1669.54	851.681	534.207	1140.01	1346.44	1118.28	1829.85	658.372	683.782	1043.77	1138.41	1873.79	1074.25
Hmgb1	365.105	715.868	1063.18	476.422	715.652	420.39	742.184	801.139	695.049	2741.91	745.909	413.758	716.231	1113.16	469.563	761.636	339.246	773.823	915.194	733.287	2709.95	772.287	526.853	874.851	1574.54	629.746	961.264	485.176	968.092	1133.67	982.911	3456.82	1058.8
Scg3	1708.87	46.9527	256.11	38.9024	230.211	78.9636	73.2762	217.188	58.2719	203.09	744.013	1363.46	45.2473	288.757	26.3438	202.869	68.9985	58.1661	195.41	27.3408	192.004	634.269	1660.86	52.2476	299.575	35.7092	215.894	82.837	70.4264	222.113	73.8494	197.99	830.73
Rpl34	337.577	1180.17	1104.12	1194.41	1723.63	560.705	466.747	724.203	618.036	1331.12	742.774	368.009	1129.59	1031.85	1443.44	1897.59	502.748	476.392	904.325	734.311	1512.14	780.243	458.19	1386.79	1267.59	1525.68	2069.62	523.476	607.908	931.363	1069.7	1872.02	1014.14
Rpl7	270.62	915.029	1036.27	1004.01	1767.02	410.963	537.018	586.147	627.425	1287.01	742.394	312.329	913.464	946.184	1025.68	1929.3	325.551	546.289	648.113	645.757	1460.03	702.455	325.971	984.122	1085.02	1064.15	1666.4	354.219	526.346	603.614	800.739	1316.08	848.131
Gpm6a	1693.71	59.0497	183.114	81.7123	275.977	807.018	56.7201	701.77	73.3149	187.961	736.732	1405.39	60.1881	192.378	58.3051	273.157	797.087	36.72	664.109	47.5452	176.9	627.14	1479.86	44.5371	165.486	47.0559	263.278	738.103	31.4654	674.634	68.7535	152.244	633.252
Meg3	138.338	128.414	347.856	181.725	2168.58	8948.44	144.436	674.174	521.847	164.753	732.857	277.556	139.102	331.721	90.5401	2331.04	6819.4	64.0051	446.386	384.529	182.334	736.489	272.143	91.7512	218.958	86.2217	2391.15	8340.83	72.5302	454.184	439.667	138.612	537.667
Rpl39	280.92	907.117	879.87	1510.44	1449.05	449.4	463.057	721.288	699.709	1522.89	730.69	356.222	840.235	868.917	1535.75	1624.32	413.653	475.655	858.035	737.172	1656.11	783.32	380.37	1065.84	1002.78	1806.51	1635.37	457.49	591.516	972.006	1151.62	1980.52	991.05
Rpl17	264.836	998.834	858.186	1313.2	1661.13	634.956	467.223	686.045	614.828	1391.49	729.736	323.127	967.574	789.682	1378.84	1870.77	540.288	478.96	818.108	623.1	1490.72	711.084	368.905	1134.75	1032.23	1448.56	1748.91	558.833	530.452	835.882	904.553	1626.31	904.831
Rps28	285.037	869.779	943.818	1343.43	1944.33	515.946	489.07	769.02	572.029	1666.95	725.746	300.919	889.462	992.979	1648.06	2424.35	467.764	562.704	916.12	601.951	1983.35	810.712	402.252	1097.79	1091.61	1712.18	2402.43	550.103	657.546	963.081	851.335	2235.54	1019.69
Rps15a	311.761	955.426	843.672	1240.23	1497.74	440.435	414.262	703.916	584.564	1485.56	725.344	348.971	876.562	809.956	1266.6	1566.35	379.402	401.519	783.513	615.078	1610.51	699.542	419.095	1167.3	992.571	1518.34	1674.17	404.681	478.377	910.984	852.968	1944.3	987.972
Syt11	639.344	92.876	239.621	107.508	353.765	545.086	2264.54	943.309	112.333	345.141	721.239	591.108	70.5796	160.305	119.745	277.36	531.954	2343.21	926.842	63.8691	326.433	560.517	627.356	88.3319	162.637	88.7583	273.72	537.192	2091.05	907.42	91.3302	306.034	661.794
Actg1	506.457	1450.32	980.47	1007.49	2767.57	860.659	653.911	941.837	645.734	1741.28	720.977	418.455	1228.89	801.869	857.456	1968.73	675.333	505.595	857.516	494.261	1466.36	578.304	418.424	1495.8	788.644	835.134	1820.66	664.371	512.389	864.987	565.885	1383.32	586.848
Rps20	272.227	1268.51	932.61	1133.39	1143.82	505.043	445.572	584.639	502.59	1429.32	717.107	299.3	1181.36	839.861	1203.4	1211.28	410.825	459.753	728.929	549.576	1456.39	679.775	397.052	1527.03	1114.34	1451.01	1313.83	465.752	586.904	806.735	908.535	1833.56	989.593
Rpl18	351.954	843.915	694.419	935.782	1143.41	316.715	506.018	771.253	606.761	1296.62	712.457	428.121	864.195	638.496	1051.38	1314.71	281.483	538.074	862.482	645.158	1475.33	712.216	414.086	997.873	872.553	1085.57	1242.6	323.579	563.43	910.604	761.874	1521.38	920.014
Rpl36	340.83	959.479	796.699	842.986	1239.69	506.303	429.953	668.778	621.567	1000.85	707.145	362.583	932.279	817.067	940.575	1459.8	445.214	429.983	795.32	631.819	1103.17	762.34	467.894	1175.36	1019.35	1147.88	1574.48	434.893	538.137	916.302	934.48	1410.84	986.795
Rpl35a	291.862	1127.13	1100.73	1347.6	1418.38	654.675	427.374	641.767	667.429	1329.47	702.288	357.216	1125.3	1004.13	1636.8	1634.65	560.031	450.621	785.54	795.251	1418.51	779.436	405.956	1439	1236.57	1841.85	1806.07	544.72	550.88	940.82	1035.84	1851.66	978.895
Dclk1	1123.8	50.9385	93.1232	37.3425	446.386	528.488	55.7948	412.061	47.7886	240.035	701.22	975.075	38.2951	98.1768	24.6882	346.534	508.953	32.4823	321.129	34.6402	206.115	532.972	1424.87	32.8327	88.6251	14.2844	393.181	496.09	37.0709	466.838	30.0785	205.824	657.95
Slc25a4	844.491	379.443	565.035	225.165	731.936	800.319	639.935	985.348	831.601	567.58	698.674	1051.32	376.103	625.848	250.089	788.975	774.075	673.741	1106.97	843.499	630.857	844.049	957.564	322.21	728.447	245.162	726.576	638.175	639.827	997.273	808.892	580.874	800.931
Mbp	250.01	567.296	694.067	743.629	365.059	535.864	5640.93	516.519	542.798	298.182	695.069	340.086	663.317	668.944	671.906	427.246	583.768	6528.99	282.218	445.148	191.505	1010.23	257.744	425.212	770.372	524.509	337.649	441.489	8326.47	191.612	648.835	161.534	579.247
Crym	1136.63	40.8657	55.3599	44.7497	21.4854	439.153	27.1525	42.1015	42.8347	36.1355	682.777	522.796	18.2259	47.8997	22.8544	14.5717	292.779	16.123	10.5657	26.6159	18.0426	346.349	774.525	41.6028	44.8184	21.2492	17.5257	255.477	15.8214	15.4375	26.3332	24.7704	515.137
Psap	859.076	334.942	644.526	1107.7	208.376	559.723	467.11	445.505	375.677	166.628	682.326	808.523	304.95	632.731	1006.53	186.401	586.907	439.927	361.361	403.726	138.543	704.541	669.67	269.811	472.31	890.141	145.416	523.822	370.622	331.704	290.693	112.617	568.991
Rps11	297.137	855.64	662.571	1302.52	1559.89	489.698	406.337	663.021	607.115	1613.03	677.611	353.389	810.216	658.384	1551.74	1630.12	425.252	411.625	773.697	625.121	1773.61	679.019	385.002	981.407	851.227	1483.68	1623.84	451.346	468.719	855.326	821.828	2065.09	898.504
Tspan3	687.838	139.207	487.891	144.736	157.379	283.711	543.955	883.492	315.629	222.728	677.38	638.123	116.763	522.27	161.908	153.753	270.008	491.535	845.164	286.018	218.816	646.365	603.077	91.1312	467.54	115.278	127.558	239.664	446.954	754.467	239.423	175.868	602.22
6330403K07Rik	220.413	60.9408	177.556	59.9994	666.422	295.267	43.8178	184.396	36.348	171.974	666.655	145.953	41.0371	178.3	45.5831	649.408	215.792	19.6891	194.159	40.8885	225.218	419.298	177.832	42.4762	195.952	45.3039	528.386	212.443	22.9451	141.38	37.3747	192.218	585.082
Rps19	222.059	1033.64	788.958	1012.12	1480.35	553.023	344.986	592.778	559.661	1498.56	665.358	247.812	998.537	742.92	1113.63	1679.55	465.045	339.743	712.417	578.616	1590.2	654.56	303.901	1220.94	949.555	1188.53	1658.9	449.244	405.228	715.932	809.165	1877.7	857.479
Rpl14	265.684	723.329	751.379	660.715	879.363	445.698	451.011	502.919	494.314	1173.49	656.903	314.02	728.808	712.004	729.753	1024.74	362.942	467.078	606.858	509.076	1239.8	648.099	327.758	756.066	896.957	734.408	894.661	378.628	509.673	609.095	678.592	1292.63	797.114
Cox7c	657.032	509.14	790.334	383.482	766.559	1007.83	559.868	637.851	566.715	935.657	654.256	772.457	613.297	886.619	482.14	968.287	1032.48	594.012	866.855	658.655	1041.09	929.03	812.086	645.053	1018.67	535.7	1028.25	842.986	735.858	956.661	781.952	1343.87	935.15
Mir100hg	563.329	37.4011	105.283	31.433	414.523	147.071	106.145	153.714	69.5771	265.338	654.098	515.692	41.4633	110.917	30.8481	483.817	145.512	85.7411	138.164	49.8818	275.564	470.46	525.916	40.6538	97.1727	27.5736	496.219	134.803	81.0985	127.449	42.8616	221.172	443.225
Rps15	278.548	952.598	731.793	943.497	1314.31	496.224	435.373	560.451	550.686	1187.24	651.213	325.469	927.603	721.564	958.436	1395.01	433.061	455.223	620.715	620.66	1245.66	675.719	367.381	1100.22	941.709	1096.32	1463.41	431.98	553.18	699.966	779.29	1493.63	897.197
Sox2	586.402	40.3302	457.089	40.8557	507.248	55.455	165.483	389.301	33.1237	523.236	647.924	496.656	33.2707	422.011	27.9986	376.35	46.873	135.222	315.83	34.4178	490.018	474.788	569.721	33.1093	440.662	42.4836	471.073	62.1818	131.858	369.738	22.5489	503.616	602.938
Asrgl1	652.35	55.8692	213.357	54.9943	41.6877	48.8949	268.851	486.924	53.1157	121.445	647.006	655.839	53.8184	227.595	37.161	49.3756	47.9355	276.918	490.558	36.4598	108.448	583.443	642.175	39.1661	243.496	47.6203	49.5134	52.6733	251.85	524.091	40.5185	102.794	660.106
Rplp2	269.54	784.998	1057.14	1065.44	1040.23	618.382	410.704	543.86	533.969	1215.07	646.701	330.721	811.773	1013.98	1197.55	1170.43	567.207	415.086	661.426	572.437	1278.77	721.938	434.071	1126.54	1319.95	1583.84	1408.48	581.818	568.96	799.846	965.589	1760.89	1027.01
Ddah1	491.566	124.105	66.9842	17.7812	14.0086	17.0653	20.765	292.636	25.1307	69.0968	639.748	424.872	123.614	91.3313	18.4979	14.2494	19.3697	13.7694	274.094	19.5921	68.959	512.845	463.683	133.101	83.6351	22.6534	13.4847	11.499	13.6134	277.961	23.8863	69.6553	599.636
Rsrp1	549.837	458.101	314.113	541.548	358.199	414.504	480.345	472.892	566.236	230.151	639.197	510.316	428.104	313.504	494.818	443.76	370.235	456.813	431.103	512.442	233.534	532.887	376.568	395.909	312.542	453.048	304.027	344.535	401.834	340.217	420.767	156.556	476.829
Stmn1	193.232	560.345	522.478	360.683	5107.72	350.905	2203.64	361.452	299.139	4972.58	638.89	273.908	535.144	400.442	330.841	5659.61	249.779	2511.67	377.746	233.625	5986.74	785.322	322.189	659.738	668.412	497.38	4847.39	378.272	2044.34	429.647	530.977	5017.9	823.005
Rps26	238.668	635.014	579.711	732.985	1706.25	404.538	409.261	642.311	446.766	1667.61	634.963	284.747	627.915	581.584	801.164	1965.43	350.919	422.774	777.93	388.995	1831.06	676.027	388.606	890.272	904.936	1212.79	2306.78	480.124	579.489	896.431	671.465	2433.71	978.997
Pnisr	679.083	205.739	193.014	270.113	552.259	528.168	278.04	533.081	267.041	403.859	629.877	526.242	178.531	196.749	221.33	432.705	564.43	213.479	380.875	201.431	334.851	395.769	572.995	176.051	186.389	292.471	608.502	616.459	252.715	516.799	190.349	390.143	471.092
Rps3	222.084	871.488	879.655	1236.01	1373.57	404.644	610.786	545.023	535.786	1394.45	620.716	256.455	936.815	746.692	1437.52	1521.04	336.672	665.494	567.969	581.015	1636.53	610.578	300.008	989.625	830.915	1167.63	1296.8	345.441	625.804	634.56	810.557	1517.15	726.656
Gnai2	423.34	1243.43	463.988	663.367	587.705	98.5165	363.184	439.846	633.088	480.489	620.414	354.613	1011.65	477.266	606.671	441.168	53.9689	286.528	374.16	477.937	403.628	484.528	401.979	1175.52	492.933	594.908	537.142	78.0057	302.677	397.852	559.653	410.455	568.823
Rbm39	493.305	524.683	408.679	706.415	886.098	625.565	379.369	732.939	593.069	753.444	619.645	483.604	437.944	438.949	611.223	823.804	594.004	330.421	605.013	484.143	668.916	478.711	581.542	624.412	557.347	958.113	1028.46	704.625	431.238	786.883	609.96	826.275	698.561
Mir99ahg	506.447	30.5421	93.5149	241.344	305.226	74.6203	61.6316	187.693	130.977	290.777	612.21	413.593	20.2035	123.232	140.46	220.18	71.7042	40.8099	149.573	76.03	315.279	352.787	410.468	20.8062	93.514	188.53	266.454	81.9614	34.899	131.724	76.5241	252.505	402.338
Oaz1	414.277	625.763	814.128	535.166	650.353	627.561	519.077	703.17	719.817	923.429	606.233	441.522	632.134	784.358	545.919	685.931	585.049	551.174	747.992	741.412	949.029	608.34	454.625	622.048	969.828	566.677	634.516	570.411	518.498	672.641	699.133	902.572	662.522
Tmem47	919.394	55.774	677.328	47.0306	78.9376	98.9008	27.3479	47.5532	79.2677	61.1529	599.94	742.337	77.8778	1016.47	63.4417	100.595	154.474	29.6145	58.8997	119.24	54.0351	867.437	898.51	64.4787	906.234	34.4871	92.8466	141.334	24.9973	63.8109	100.75	56.9754	755.343
Rpl5	209.118	722.577	772.105	1062.55	1326.84	365.643	416.635	645.755	488.198	1232.96	599.865	231.648	670.47	711.545	1021.87	1224.82	295.945	402.129	661.857	435.031	1276.63	540.163	269.889	799.686	815.857	1125.72	1189.03	330.71	397.653	677.254	660.518	1251.04	658.458
Hbb-bs	181.971	6400.58	919.575	356.401	232.99	1043.72	667.521	572.715	1362.41	278.073	597.873	119.345	7738.51	735.053	1183.42	268.483	493.579	181.405	1052.67	812.361	206.858	658.866	240.676	10978.7	1473.48	1124.9	429.34	1368.34	771.257	275.862	1241.94	1036.04	1330.05
Itm2c	546.262	150.363	1154.66	396.354	78.9575	722.161	173.086	288.619	250.381	84.7238	597.513	580.3	176.073	1252.88	410.273	95.2041	723.728	158.139	289.194	252.605	81.3933	846.472	503.887	119.296	974.987	276.703	74.3234	678.813	127.002	273.803	204.324	66.0794	547.172
mt-Nd5	655.58	521.153	657.373	379.312	278.193	558.704	407.661	313.928	473.859	385.935	596.362	821.971	614.63	694.462	473.345	341.049	719.575	482.034	448.632	530.123	461.653	753.374	878.881	487.555	574.3	476.148	299.653	674.668	562.881	365.342	489.461	405.359	737.466
Nedd4	375.537	487.965	425.226	99.8206	847.771	394.873	344.398	388.105	848.353	840.267	596.212	351.417	451.013	487.935	54.7718	687.057	381.769	316.686	333.755	744.583	764.296	525.125	372.728	450.02	439.821	63.4606	797.783	392.966	308.25	432.752	793.55	775.262	542.447
Rps2	227.838	680.366	646.379	725.175	1011.72	390.671	436.2	595.62	492.506	1298.81	588.14	291.155	730.67	858.51	821.454	1267.41	430.745	528.633	837.278	576.267	1571.08	636.663	338.109	849.962	1049.04	936.59	1181.86	404.64	558.793	857.237	792.772	1661.13	773.881
Rpl10a	208.176	522.363	586.947	789.086	987.407	294.715	220.949	539.601	415.346	1113.03	586.73	266.759	528.252	614.813	858.9	1114.41	271.412	224.01	644.391	462.988	1242.33	561.747	281.981	594.858	798.277	900.133	995.399	272.805	221.374	547.29	572.914	1237	681.744
Prdx2	358.353	304.428	458.139	198.334	1371.6	382.335	302.209	481.489	302.686	1121.79	585.671	380.968	310.873	433.132	182.155	1442.55	307.237	297.991	556.181	301.512	1306.33	586.177	378.836	310.496	543.839	233.965	1316.55	299.266	285.11	502.554	339.653	1189.99	684.905
Sparc	268.817	3213.18	1253.74	3132.06	28.0049	52.2009	126.1	83.7366	2950.87	47.0364	582.173	341.675	2935.24	1155.67	2967.57	29.2777	29.8855	92.4324	64.7948	2680.43	28.8718	422.605	315.519	3295.01	1303.94	2774.48	35.1727	39.3925	59.8104	41.9541	3051.09	38.8627	512.901
Gng5	403.741	600.966	1281.88	316.73	123.994	81.1611	217.234	261.863	377.082	337.299	580.595	455.932	617.077	1310.17	454.114	140.098	90.4637	227.164	327.248	407.36	378.167	614.407	480.958	799.198	1478.06	337.902	145.765	107.005	264.834	289.101	491.068	418.831	784.79
Pbx1	468.178	146.499	148.646	82.4076	1477.73	197.917	80.2204	260.865	156.602	515.48	576.609	472.953	125.854	150.201	68.3407	1313.26	164.003	44.3848	238.248	137.045	480.168	490.756	394.246	122.611	130.189	49.915	1333.85	236.17	42.0885	229.776	114.761	451.043	425.942
Rorb	783.688	20.1194	82.0908	22.9003	54.8648	24.3903	17.9633	68.8525	53.2483	93.2656	575.089	967.139	21.1013	113.941	18.4619	61.0258	14.2991	15.4528	60.6764	38.463	128.108	491.174	810.402	21.0217	90.2945	22.0208	55.7188	19.8478	10.9618	67.7971	40.5713	112.238	516.449
Rps25	237.022	756.028	789.427	892.437	997.981	498.181	356.183	451.873	473.616	1121.56	574.435	275.692	725.488	838.404	936.222	1144.83	428.407	355.933	510.002	487.935	1177.23	615.605	326.676	921.152	952.766	1151.13	1176.63	409.135	432.108	586.709	616.453	1452.65	789.612
Rpl10	197.473	673.161	606.009	1060.23	1380.55	383.934	392.919	517.565	584.668	964.002	570.75	231.655	657.069	545.959	1134.4	1525.5	330.608	398.37	611.006	640.176	1107.8	535.556	302.334	887.844	732.663	1254.59	1572.61	359.653	485.599	708.854	1026.96	1245.61	765.49
Laptm4a	674.387	625.712	679.48	376.979	222.694	116.568	160.437	503.02	1015.51	239.089	560.031	655.082	576.267	779.315	401.738	222.653	116.427	160.664	470.459	947.834	267.213	545.065	576.245	506.759	618.182	298.157	185.597	106.102	124.955	447.681	923.53	213.595	515.03
Glud1	645.448	123.703	164.892	101.279	58.0552	81.8912	72.9799	143.616	242.992	83.1549	559.813	748.128	139.538	218.167	110.559	59.2213	77.1974	79.0892	142.206	227.654	86.054	627.374	867.015	144.449	217.462	99.7138	68.9508	79.5759	83.2714	170.676	225.833	96.0199	732.111
Cfl1	488.126	656.751	417.397	651.366	1091.79	577.261	936.214	808.422	440.478	1109.11	558.397	495.115	629.412	376.444	615.655	1004.03	515.055	904.023	827.92	431.702	1027.88	534.577	441.171	663.984	424.571	586.233	873.796	488.687	837.515	744.932	462.309	879.704	546.54
Nfib	445.421	429.575	249.724	90.5855	2641.37	82.247	241.954	412.286	155.892	1367.79	558.184	390.096	393.073	251.837	54.2452	1919.03	29.0043	190.813	385.467	76.6435	1551.88	404.138	385.77	477.75	259.205	82.2406	2122.29	83.0215	171.811	412.537	112.684	1304.51	458.035
Cox6c	550.542	569.761	920.102	321.288	540.341	1037.99	600.628	608.412	796.272	669.089	556.287	651.578	647.222	1001.48	414.573	674.732	1019.4	649.809	722.109	925.637	773.915	845.599	640.027	700.267	1121.4	416.855	680.18	799.681	730.789	817.61	1049.27	878.499	825.372
Bsg	672.038	15197.1	511.118	439.833	277.512	381.276	321.093	731.974	433.601	333.234	555.473	621.329	14185.1	422.972	406.334	292.358	362.387	245.547	681.079	378.164	313.524	472.006	544.826	13377.8	462.176	364.403	272.113	300.828	249.944	599.931	432.832	306.771	511.325
Ccnd2	91.8927	256.612	404.42	158.035	3502.67	152.788	186.888	172.581	237.858	4145.05	554.149	166.179	161.758	320.579	96.6714	2462.19	78.8273	62.8992	224.444	173.474	3860.89	456.3	209.764	247.578	395.532	140.703	2357.47	214.866	80.2678	213.671	236.391	3494.76	529.015
S1pr1	1512.87	456.224	74.7933	79.0874	14.8656	29.1751	22.1367	31.1974	36.7521	36.5692	553.416	1431.25	434.391	66.4085	48.6273	10.0691	18.1966	15.7595	18.3525	25.626	29.28	412.902	1309.95	400.024	49.9	65.0015	15.8855	18.5883	12.9346	27.4192	5.7346	30.6812	525.13
Selenow	356.287	548.4	491.253	180.534	969.064	986.591	517.472	495.541	457.58	502.268	544.259	349.297	530.368	497.954	187.623	1124.14	923.932	546.649	555.942	479.136	584.348	629.133	382.67	581.717	596.722	214.388	1011.61	758.744	601.461	560.674	565.781	597.073	670.985
Naca	281.516	580.89	432.68	517.6	1090.66	470.01	368.084	630.529	576.96	953.024	537.251	333.531	618.353	410.215	622.855	1276.68	443.699	393.129	786.198	584.251	1121.11	565.751	330.619	640.821	504.742	519.654	1059.6	340.555	389.32	622.849	683.193	1026.46	611.841
Gnao1	777.004	42.8441	121.344	43.2176	431.67	432.615	308.548	175.835	81.5862	164.1	534.93	661.438	45.9256	119.606	43.6163	404.201	453.643	309.49	140.044	66.3999	151.027	445.032	714.979	42.1378	111.504	28.647	386.505	388.318	286.15	123.326	49.125	155.469	503.45
Rpl7a	274.428	481.201	501.686	623.401	1177.46	263.572	389.452	578.824	430.534	1087.09	533.401	337.842	491.627	479.754	661.658	1261.73	253.765	377.587	652.9	437.858	1226.61	532.78	351.893	617.779	601.277	665.654	1174.51	280.677	391.906	636.101	598.661	1241.14	684.02
Id3	1013.71	1064.58	128.224	45.2244	15.0424	39.4814	34.5801	51.2453	890.08	23.5927	532.741	1391.64	1109.22	202.232	45.6724	28.2293	43.8439	36.9344	63.6291	960.315	30.0594	843.046	1243.27	1164.29	183.915	45.776	25.6551	37.1976	29.9993	49.1219	283.388	22.1644	600.771
Tsc22d4	728.857	70.4227	233.04	338.751	61.0573	60.0499	666.162	333.894	123.132	88.9331	532.289	836.15	80.0324	347.403	342.666	69.1175	60.5961	705.484	353.459	129.057	95.9893	610.311	820.821	74.976	398.604	490.297	89.5	81.6783	768.567	388.806	138.791	100.943	651.268
Rps18	194.087	673.464	540.646	787.814	996.861	361.668	335.156	599.067	411.412	1099.65	532.12	274.269	828.978	572.469	1046.04	1447.93	378.699	410.463	834.062	487.112	1479.45	627.517	292.196	978.761	715.736	1164.44	1356.65	358.365	462.382	913.612	839.494	1630.93	823.288
Hsp90b1	551.505	562.983	763.273	883.158	183.381	410.176	623.291	937.384	617.278	468.308	530.713	495.263	503.895	553.031	810.851	193.581	446.729	612.932	866.919	614.039	425.187	484.803	529.542	554.609	581.431	856.065	236.709	427.444	693.166	962.875	737.686	522.071	573.913
Aldoa	607.057	360.135	441.653	289.909	103.812	947.878	374.023	276.023	737.14	82.2768	522.787	674.335	363.496	576.069	314.66	141.517	968.476	399.765	318.928	735.838	92.0773	684.641	568.521	263.077	593.521	291.286	111.681	708.617	324.275	223.86	605.833	79.0301	541.992
Serf2	339.965	649.592	552.053	482.79	433.77	354.042	491.001	384.003	619.684	646.829	520.644	367.449	657.038	639.49	566.484	488.642	349.113	482.362	422.637	745.53	675.988	576.437	400.582	773.184	726.379	625.327	482.625	313.224	574.394	445.533	713.377	782.632	660.055
Atp1b1	424.118	68.528	276.43	71.733	349.297	1335.79	53.7184	159.767	123.89	173.013	518.988	356.933	84.9797	331.095	88.7521	402.842	1472.32	29.1649	188.906	119.047	159.826	513.513	476.248	66.3873	324.772	58.4879	347.803	1227.66	24.4769	170.55	113.653	154.111	511.5
Lamp1	689.894	386.697	416.665	648.964	127.026	142.648	1460.35	466.875	603.082	166.303	517.95	568.956	324.201	394.288	560.445	99.6549	109.345	1294.47	413.424	510.455	135.328	477.98	629.606	366.774	433.697	670.197	124.469	195.93	1339.91	498.004	531.12	149.099	523.133
Pantr1	702.79	49.3117	96.7129	41.8242	384.096	121.591	72.4399	130.319	46.1129	489.165	514.669	675.711	42.1401	94.3526	48.4127	344.498	83.0484	62.9841	147.679	40.4325	623.038	463.302	868.057	61.4073	166.898	78.7907	379.757	102.075	74.916	138.003	56.541	574.625	753.533
Chchd10	659.409	125.39	2411.28	99.9043	63.8416	1033.91	56.7929	70.6684	162.894	59.9895	509.934	796.974	191.592	2425.08	186.454	135.531	1166.72	66.1962	104.845	210.454	59.9011	807.416	628.557	107.361	2696.53	158.407	91.9748	642.588	49.1158	65.4295	227.275	43.4088	572.526
Atp5b	514.827	510.561	532.893	372.552	550.416	622.913	408.332	603.253	765.064	737.928	509.93	583.352	459.519	527.394	319.455	520.888	577.69	401.211	636.633	791.039	707.156	572.029	499.093	433.381	581.15	305.475	489.644	472.127	345.848	505.66	753.868	627.394	491.451
Mfge8	1046.36	154.31	62.6657	41.7056	17.3357	56.5092	35.8859	115.408	1216.24	221.861	508.675	855.5	131.403	44.7372	27.6762	13.1198	40.3593	28.8866	100.834	1198.06	139.387	304.238	887.794	122.167	65.1753	30.4886	18.4719	33.738	21.7627	117.856	1013.93	146.3	431.609
Bcan	1484.91	34.5361	83.5336	27.832	23.5019	32.0909	144.701	905.724	42.0737	27.1943	508.496	1234.88	25.3995	69.3875	22.1724	22.3142	17.937	119.015	775.603	29.2852	20.8884	392.714	1116.13	17.7023	51.3556	14.7587	15.1894	20.6545	80.6844	721.371	21.5137	21.7013	359.84
Nfia	433.947	217.656	343.385	158.972	512.995	44.0308	221.116	437.039	268.096	747.548	505.776	316.393	176.911	311.953	121.558	269.156	20.7728	166.268	357.334	232.138	602.423	374.769	340.429	157.461	272.267	167.139	311.802	44.4058	160.538	391.536	255.518	575.804	400.163
Rpl12	183.773	529.109	561.426	1127.53	718.574	328.312	241.282	401.521	378.728	982.882	504.293	204.388	534.033	583.446	1190.81	792.073	288.77	264.999	479.017	440.138	1075.71	515.977	216.42	574.1	645.706	1201.93	719.877	241.792	255.075	475.356	491.191	1048.64	562.072
Calr	539.631	413.009	538.954	876.497	196.406	403.988	513.234	932.24	601.073	323.94	501.896	475.375	361.211	360.893	687.349	176.179	419.433	476.853	890.796	569.564	301.489	418.683	392.667	312.668	331.463	725.915	181.223	363.67	422.139	767.357	456.89	305.726	376.051
Tmbim6	410.425	466.036	403.117	595.416	145.134	184.127	666.255	561.244	304.9	176.8	500.539	351.458	439.39	388.064	471.191	138.963	189.348	655.88	494.877	265.194	156.129	442.313	320.848	393.268	335.03	443.242	129.338	190.974	555.731	496.886	235.845	149.606	425.933
Slc25a3	613.304	314.68	420.439	283.567	328.705	550.461	238.56	359.496	507.479	446.694	495.991	582.274	293.641	399.265	305.058	327.154	532.977	230.323	379.172	551.66	443.806	483.871	564.402	324.44	399.335	258.361	279.004	484.685	219.417	330.789	540.546	392.189	487.47
Marcks	126.579	217.502	351.96	1996.61	1407.5	430.561	553.774	2031.26	889.082	1704.35	494.938	110.638	188.963	274.756	1841.23	1186.78	324.595	484.552	2116.1	881.971	1678.01	446.535	131.824	166.31	345.207	1804.68	1163.99	359.479	411.459	1949.99	774.673	1475.31	425.16
Meis2	347.566	66.6266	258.687	68.8114	1977.21	1021.55	74.5865	166.64	76.3561	567.506	494.512	325.66	65.0336	244.885	73.4486	2443.79	963.752	38.6872	144.614	57.9989	578.934	405.382	401.401	93.8683	302.753	110.32	3121.43	1098.4	64.7302	231.766	63.9296	690.937	523.298
Rpl23a	198.195	564.988	559.389	658.791	1200.04	335.08	308.533	478.865	400.345	1094.29	492.214	248.348	527.401	569.068	652.052	1245.98	292.312	285.856	551.703	418.909	1120.02	509.083	294.297	730.98	760.502	920.8	1494.02	268.775	376.79	645.855	666.404	1416.84	712.509
Selenok	466.872	416.278	388.187	295.462	432.474	301.339	604.459	552.064	412.682	319.725	491.981	495.438	411.518	371.429	315.209	482.57	336.022	671.582	636.295	464.9	365.302	524.912	416.174	394.573	433.302	332.632	411.23	295.446	586.69	560.951	415.605	323.886	455.79
Ednrb	686.895	21.6068	125.974	33.0541	8.56483	22.4105	23.4356	731.609	33.1001	78.2357	491.591	753.15	21.0937	130.406	32.0242	12.8057	18.4235	16.3661	647.865	23.623	85.1268	494.119	774.233	11.9642	103.308	16.0876	8.84666	30.8494	11.2074	705.811	48.1261	74.3271	425.287
Sumo2	326.598	411.607	513.208	251.623	804.569	398.776	302.091	577.776	475.515	1310.16	488.277	361.151	435.745	499.074	285.121	868.914	378.562	285.947	618.881	513.591	1348.65	466.609	325.581	410.109	571.044	246.722	670.814	353.864	250.804	544.24	456.148	1203.11	477.824
Atp5e	323.977	508.979	812.153	286.956	427.184	495.341	331.243	422.177	368.25	626.193	487.098	393.959	531.76	914.645	388.512	524.275	486.973	336.642	565.3	448.881	700.644	651.244	382.434	632.378	1086.69	476.083	533.702	373.077	382.553	556.89	599.745	849.189	741.834
Sec62	458.301	480.674	383.009	300.169	232.34	440.297	576.327	523.27	385.24	203.145	487.03	461.857	456.139	367.257	328.808	259.671	493.699	590.131	545.426	404.444	220.857	475.316	628.528	592.016	495.776	345.606	291.164	504.078	742.618	640.15	479.162	267.1	641.458
Rps17	235.286	608.541	635.65	508.09	869.088	374.004	362.938	540.272	395.255	953.31	485.719	282.007	709.817	658.259	643.852	1048.82	366.035	388.061	685.898	485.163	1100.42	578.313	319.274	768.221	949.014	705.633	1049.59	371.441	484.743	669.732	545.316	1315.54	701.585
Atp6v0c	618.814	358.02	349.098	487.43	426.364	1146.76	539.431	712.624	442.036	294.9	485.562	601.164	333.184	294.817	452.971	483.054	1175.37	520.934	655.669	447.555	324.213	494.213	490.137	291.762	346.103	459.204	411.795	931.942	472.819	575.36	424.029	286.384	462.077
Rpl27	264.795	724.827	659.834	682.448	907.63	404.381	348.592	575.589	419.086	909.287	485.329	313.909	766.758	668.448	768.628	994.954	358.72	361.596	722.768	499.029	1063.66	580.345	330.785	795.482	764.324	845.731	1035.66	384.984	389.32	694.098	578.085	1180.7	629.779
Hes5	586.984	24.2468	28.5186	18.7623	9.4007	18.9449	12.8452	395.321	22.818	57.3514	484.354	690.145	8.32476	19.6332	8.29823	7.31077	10.5384	8.00039	385.949	5.11864	49.8005	278.884	714.214	17.0994	38.2291	30.7758	11.3585	32.3086	11.6969	494.237	10.2312	70.1952	457.657
Snrnp70	523.241	179.908	146.163	337.395	369.799	439.159	259.666	451.771	257.029	342.813	483.988	451.519	168.191	174.144	278.166	327.214	386.595	208.073	344.291	227.495	318.178	374.673	504.926	177.073	132.463	436.352	453.406	509.911	271.15	490.24	255.974	374.686	401.566
Aplp2	487.698	827.979	344.187	170.458	240.216	427.936	574.258	573.954	637.847	209.021	481.605	399.681	701.674	270.178	138.504	220.476	415.221	553.301	482.842	595.059	185.22	347.072	460.29	710.481	270.447	107.195	223.917	430.429	581.632	559.346	554.321	176.015	431.95
Lars2	483.296	831.741	969.256	381.642	260.241	670.448	332.261	371.877	546.436	169.366	479.351	781.588	1412.01	1192.04	739.292	525.723	1195.3	573.061	583.557	922.88	310.202	1123.46	601.654	918.659	845.991	545.098	334.082	746.732	538.106	388.936	653.448	272.413	622.298
Fjx1	1616.62	32.25	103.877	25.0433	81.4486	36.4609	23.0538	62.7572	140.65	57.889	479.195	1718.02	32.6831	139.366	11.7918	106.988	34.8703	24.7146	35.4528	138.615	50.6469	433.813	1396.22	23.0145	108.114	11.6111	86.6734	28.7844	13.1683	44.9034	60.229	43.7064	346.348
Pebp1	244.674	215.792	851.304	201.765	665.523	534.677	320.784	412.297	236.221	570.674	472.807	224.825	235.842	792.98	220.26	721.184	490.107	319.604	428.506	239.759	624.981	484.128	212.671	211.716	930.108	177.952	580.216	426.987	278.907	395.395	254.238	531.893	461.075
Arl6ip1	481.82	280.849	341.804	367.906	238.927	277.966	410.103	767.704	215.192	721.498	471.515	464.35	258.481	301.871	375.232	240.414	262.63	417.788	680.988	242.327	693.752	424.104	511.946	290.372	358.382	405.609	267.208	306.103	438.153	751.727	244.384	697.321	521.125
Hnrnpk	320.673	397.295	436.028	439.392	859.221	321.406	410.443	613.881	511.679	993.431	470.816	306.774	372.502	422.219	397.387	702.996	265.199	349.019	566.606	490.624	865.564	400.671	328.377	372.417	494.801	381.258	697.722	303.614	318.197	594.179	418.005	822.828	425.217
Gpr37l1	1528.2	34.8129	333.055	38.6126	14.5066	31.3329	84.8605	654.886	35.1301	42.4292	470.793	1323.71	30.5369	325.367	28.2546	17.7709	23.6223	71.2025	624.682	32.0939	34.0156	467.898	1082.29	30.4395	241.789	18.917	12.7654	22.2681	57.2332	531.671	26.7862	42.4647	383.517
Rpl35	199.427	682.131	530.04	708.615	1245.72	371	270.439	455.175	368.148	1011.95	467.894	213.653	656.969	486.629	772.502	1425.16	315.227	262.747	525.242	409.66	1085.16	493.015	306.035	984.826	715.817	1036.75	1699.05	399.443	422.472	635.114	619.001	1641.65	771.725
Xist	494.877	222.145	80.1113	400.17	636.244	777.585	248.197	651.558	287.147	594.476	467.507	788.791	283.637	135.11	744.101	1009.37	690.783	402.994	1011.28	372.19	936.45	527.142	0.316759	0	28.8846	0	0.957577	0.822206	0.0493787	0	0	0.293763	1.08903
Selenof	354.248	391.136	363.023	299.016	229.779	189.406	417.905	512.338	498.965	351.099	465.533	397.62	408.166	439.787	307.422	227.146	185.374	437.164	567.027	551.06	358.557	554.845	374.017	394.683	456.74	316.765	176.125	166.415	423.3	502.161	516.678	308.104	516.319
Fbxo2	340.024	19.0398	84.6746	27.106	12.2421	27.2618	80.5561	49.987	20.2422	22.8247	465.446	253.176	16.3979	57.3773	17.9121	8.54278	14.1728	93.1618	46.1405	8.31208	14.6262	296.276	274.471	11.5005	71.6581	17.0087	10.1792	16.5817	69.0436	49.4637	12.2713	19.2666	406.236
Atp5h	432.307	501.117	639.84	277.138	419.128	590.726	412.139	432.423	465.006	446.279	463.778	526.862	535.632	626.391	319.664	510.314	551.997	456.641	511.015	490.125	513.106	616.683	467.351	522.186	769.705	299.849	463.732	428.268	464.914	433.322	563.122	532.2	567.954
Nfix	244.826	121.614	386.4	128.904	1423.47	60.8758	354.731	381.601	67.3546	1199.51	463.624	184.08	87.7913	395.694	87.9547	895.673	35.364	309.192	297.928	47.7894	1182.71	333.745	250.49	117.125	424.283	145.112	990.959	89.5786	288.618	395.966	43.3149	1206.95	436.761
Pla2g7	845.849	27.2274	304.543	52.2306	13.0075	35.4288	17.9465	60.5167	126.397	22.5969	462.699	1375.75	37.6171	344.936	61.899	27.3397	42.484	16.0075	69.889	50.3878	15.2613	621.164	1042.36	24.8767	319.554	46.1276	22.9507	53.4314	11.8367	52.1687	19.3687	14.4673	408.379
Tmem59	588.697	403.216	352.655	430.831	226.443	206.324	499.231	481.019	426.399	183.081	462.491	586.525	382.444	302.505	450.874	233.914	205.608	510.32	464.507	448.469	184.787	406.99	529.826	346.926	344.45	349.036	219.484	201.435	444.645	396.393	394.948	181.677	426.038
Rack1	165.867	591.47	468.227	788.052	1230.19	225.019	307.769	509.114	435.949	1132.32	462.151	187.654	566.24	430.474	826.038	1254.03	192.067	300.016	509.16	398.383	1201.3	418.11	189.832	597.991	484.812	775.062	1015.99	231.751	265.368	502.246	506.657	1049.25	481.997
Cldn10	1329.21	29.854	36.4973	29.1379	14.802	26.3085	17.9503	49.1918	29.9113	25.4295	455.225	1232.3	24.5362	39.8375	14.0509	13.6817	14.396	13.2098	37.7457	12.3956	23.513	367.154	1092.24	34.0736	38.5667	11.2753	16.0365	24.0961	10.7356	40.9936	13.7496	23.4074	427.998
Arglu1	405.582	255.218	183.339	263.219	346.251	579.338	223.241	421.737	270.613	331.712	453.917	403.812	232.735	211.252	233.256	298.102	521.687	200.665	378.691	235.398	284.449	358.09	442.671	276.719	254.603	369.381	364.569	719.727	254.606	466.882	311.127	346.555	405.518
Tecr	571.658	156.366	227.176	184.255	279.426	335.532	710.851	494.833	185.018	270.184	453.743	532.7	142.657	218.64	143.343	306.594	318.551	772.003	508.179	190.122	288.055	393.57	458.881	139.257	289.288	198.289	258.897	275.361	644.671	432.564	186.273	245.669	397.261
S100a1	442.316	101.066	200.612	52.012	17.885	30.2251	128.768	660.323	66.7739	25.1206	453.244	510.555	120.008	273.829	49.0447	28.429	41.5035	166.521	893.781	72.2078	24.8876	521.773	443.137	97.0414	365.2	55.5738	25.963	39.1983	145.357	745.26	67.5455	29.5588	552.434
Mif	251.626	162.31	439.747	152.262	189.872	442.853	212.522	323.257	207.62	408.08	452.912	248.576	170.532	433.182	184.427	239.907	447.102	235.321	410.537	229.074	474.389	445.493	245.225	161.41	499.074	219.988	210.83	283.577	194.17	402.506	192.21	496.984	510.742
Ogt	430.125	175.933	121.445	167.661	543.33	360.268	152.879	286.468	319.913	232.338	448.414	330.395	150.019	133.916	125.232	431.815	319.041	121.824	213.843	248.745	191.306	284.146	263.893	105.42	97.5001	120.014	447.562	353.502	107.435	201.911	166.509	160.218	247.21
Rtn3	513.521	247.298	209.363	250.762	393.024	408.966	608.786	425.807	197.359	344.855	447.519	480.953	226.415	202.363	235.248	359.879	443.898	614.324	383.419	186.246	345.173	427.513	463.5	229.016	210.104	207.652	352.585	406.637	592.682	355.191	195.16	321.633	433.262
Ybx1	190.159	653.363	449.952	395.008	1353.12	332.752	444.766	750.354	409.605	1810.23	446.096	177.23	603.817	466.975	393.46	1345.62	274.803	429.781	757.942	384.835	1717.18	380.929	250.928	825.418	682.169	441.415	1261	384.471	449.01	840.888	533.866	1759.44	516.183
Gabarap	322.608	361.623	558.916	345.694	508.532	230.341	441.29	310.01	333.071	371.019	445.554	349.111	373.491	539.72	398.101	511.203	190.071	440.965	331.242	383.79	405.306	469.928	312.693	357.529	641.753	410.531	440.918	193.674	402.968	309.779	344.453	364.059	499.612
Gpx4	334.293	557.932	922.905	276.274	240.938	332.04	638.269	219.193	410.678	307.704	445.375	439.504	601.146	951.118	289.01	292.999	307.186	687.768	270.843	504.675	328.031	642.223	412.255	581.117	1044.97	310.259	250.404	301.79	719.45	221.581	403.22	344.455	624.89
Ndufa4	480.533	513.243	567.47	253.991	515.952	945.439	330.748	672.113	160.846	529.03	444.448	532.533	529.79	601.448	344.682	640.3	851.98	337.751	814.905	154.81	634.33	649.075	537.069	561.281	695.471	266.627	619.822	649.305	373.675	783.332	155.448	693.257	602.666
Fez1	434.439	118.232	534.077	125.963	486.451	391.43	1672.58	580.108	107.38	277.374	443.309	419.9	120.78	462.547	122.357	530.896	373.87	1770.39	562.712	109.843	321.189	524.264	409.003	114.68	474.45	143.661	416.782	314.782	1512.58	537.299	117.859	277.805	431.52
Vim	82.7253	807.585	1342.87	144.164	309.354	55.9706	44.328	73.832	529.749	535.969	441.945	133.358	744.468	1372.42	116.28	210.937	49.1912	28.6709	82.5112	390.487	460.811	698.075	128.987	838.396	1270.44	108.874	192.347	62.8967	30.455	87.777	349.398	409.906	533.057
Hmgcs1	498.458	80.4068	157.92	96.9657	169.069	119.043	1117.13	161.641	75.1822	199.89	441.097	344.65	87.9195	139.23	62.4527	131.083	100.217	1125.91	142.82	64.7443	187.071	381.018	450.301	86.4329	119.181	57.9465	123.275	106.57	973.151	131.266	57.8301	159.038	395.649
Srrm2	389.468	338.237	343.032	483.523	557.372	549.194	390.23	643.717	461.221	540.183	440.368	354.511	305.547	334.389	457.476	486.054	744.708	357.295	535.849	381.459	467.377	343.34	479.029	383.748	333.305	637.958	661.679	692.547	430.137	757.154	442.146	585.335	458.06
Gm14964	354.623	31.6158	394.54	18.964	115.524	23.4182	18.2625	14.6593	216.816	91.2842	440.012	243.625	29.3963	406.919	23.1637	113.256	14.9758	9.38189	13.5133	197.784	74.9482	293.874	236.07	23.7446	429.904	6.91892	107.319	29.3301	8.37433	11.2834	130.551	67.7251	311.045
Mlc1	560.195	23.8125	283.728	25.1018	11.1691	21.2968	20.2372	22.4779	23.1749	38.3955	439.673	427.344	38.9345	326.491	40.2636	20.6279	32.8821	14.8336	24.6104	37.7942	37.918	490.406	458.328	19.7853	326.713	12.5823	16.8606	38.2443	10.7271	13.2774	20.5169	36.5349	424.848
S100a16	417.594	225.023	138.714	59.4126	93.0886	48.9808	428.291	1150.04	43.2718	105.728	436.763	468.524	216.846	145.643	34.196	92.7341	34.9062	446.268	1240.02	45.0692	100.997	431.123	442.044	214.715	187.344	48.1112	75.6413	45.504	347.169	1033.82	56.6518	82.8821	479.395
Atp1b2	1453.88	86.6508	211.345	22.7817	26.7642	49.7366	25.8369	176.247	676.173	42.4167	434.115	1380.16	83.6885	266.646	36.1956	31.1282	44.5347	23.5478	160.587	580.817	41.0467	485.522	1198.49	54.0796	198.565	26.5119	25.8868	28.422	20.3765	154.963	487.091	33.3549	400.565
Rps6	163.485	706.332	624.092	780.877	869.432	335.84	366.037	431.561	405.512	1012.07	434.046	176.069	759.099	614.667	908.678	951.884	291.679	395.329	490.749	472.574	1151.89	458.948	202.507	761.198	648.418	760.907	800.003	270.105	363.426	486.729	515.617	1036.03	488.858
Dnaja1	294.229	493.245	802.122	316.494	702.396	556.156	555.608	487.658	365.444	772.975	433.003	294.925	488.728	870.028	305.667	619.316	543.639	588.404	488.431	362.841	782.339	438.948	386.545	1061.12	903.017	527.701	743.302	597.482	685.491	653.987	670.797	955.315	582.661
Morf4l1	331.516	489.336	512.686	415.309	519.302	559.475	553.79	465.011	622.258	503.905	430.029	348.746	465.212	545.565	412.024	561.905	497.321	555.446	493.987	632.812	480.466	454.817	443.721	599.15	900.709	538.622	631.031	557.102	669.477	596.775	780.061	591.79	589.438
Zfp36l1	280.378	696.683	803.711	942.19	16.4608	27.6527	37.2003	622.291	479.621	178.091	428.579	222.305	655.07	760.648	897.721	19.5273	26.0725	17.1549	548.023	488.503	161.333	340.557	211.838	535.109	668.832	802.84	14.469	20.0085	14.9798	616.576	306.089	143.466	344.071
Tubb4b	302.153	312.223	2809.98	130.927	111.483	132.298	210.625	221.44	200.239	680.005	428.222	277.358	332.837	2821.02	132.19	121.442	142.745	209.067	260.412	258.621	609.902	502.178	287.662	385.844	2642.55	183.461	115.749	101.353	178.241	244.955	265.512	538.349	452.579
Btf3	257.771	411.015	424.943	345.516	787.101	258.058	414.183	503.853	438.674	772.325	426.072	305.111	433.089	397.139	362.149	852.556	233.537	437.805	571.74	454.842	872.848	424.36	274.947	418.746	470.155	304.169	706.645	165.501	362.773	532.699	455.988	761.167	447.535
Rhoa	293.3	678.42	286.161	549.425	225.585	119.673	493.698	335.927	496.592	307.045	419.616	284.959	635.343	267.168	485.454	206.466	94.883	451.577	248.315	486.03	284.682	356.675	281.037	682.737	283.772	447.57	212.44	121.466	422.861	259.4	437.92	270.461	378.264
Rtn4	290.762	228.746	537.379	452.711	943.16	762.985	1899.26	331.049	288.306	436.596	416.123	259.468	209.679	484.246	367.711	847.959	791.951	1910.62	258.233	255.623	387.077	385.852	264.588	249.574	475.876	398.518	937.947	765.636	1862.79	297.805	252.323	381.147	364.442
Kif1b	633.051	167.882	347.464	144.173	329.662	409.707	1699.46	344.381	167.415	214.715	412.382	545.753	152.87	321.616	114.174	261.565	408.512	1664.23	257.641	151.955	184.125	394.693	625.284	167.412	280.802	104.586	313.406	420.566	1809.65	325.92	119.641	185.319	426.939
Emp2	256.238	171.419	86.6189	14.8883	76.4428	20.1864	13.9246	18.6344	113.688	55.5517	409.435	146.607	140.019	76.9642	10.2888	63.857	6.70739	8.11076	10.095	116.086	43.7857	246.389	226.782	149.548	70.9675	6.82392	62.9086	9.38065	7.47912	24.2267	135.812	43.1044	321.897
Elob	295.369	415.719	485.297	215.378	501.237	517.009	360.189	451.294	362.859	556.761	408.529	341.463	426.049	552.628	288.72	601.794	473.789	378.585	557.961	480.665	620.254	527.541	385.241	545.301	637.888	333.731	615.923	463.263	464.697	561.799	642.571	782.735	636.872
Npm1	189.636	301.222	452.68	432.262	653.714	402.112	256.042	439.24	290.536	1234	407.502	227.846	282.004	443.896	393.835	682.904	341.756	255.255	472.197	292.524	1233.37	377.414	249.012	333.15	559.688	453.434	656.394	374.667	249.53	568.369	376.531	1337.03	507.472
Serbp1	227.907	422.371	384.071	356.556	532.739	440.8	274.947	458.536	372.476	863.909	406.052	236.693	424.904	383.331	298.009	537.722	400.5	269.756	477.808	367.827	897.044	381.432	261.649	478.309	431.036	384.015	529.383	461.651	263.627	519.397	352.271	891.577	435.288
Eif4g2	325.5	527.229	402.643	339.89	835.807	255.894	455.322	414.046	472.132	850.221	404.7	333.081	501.733	442.086	350.555	750.039	227.059	437.231	439.53	486.904	796.808	383.592	372.769	695.366	441.582	424.086	922.315	270.696	490.779	491.253	524.117	932.16	469.299
Ptms	286.631	598.677	244.257	374.66	995.962	864.654	157.565	394.352	684.55	620.921	404.239	294.373	552.983	248.15	340.541	968.237	738.286	149.65	366.223	640.937	696.827	446.186	277.712	575.91	249.245	357.652	826.845	556.947	157.992	335.316	605.688	567.325	407.701
Cnbp	254.308	346.108	352.932	256.836	313.697	233.892	197.992	281.757	361.33	416.852	402.794	254.635	327.508	322.255	201.599	287.188	183.244	183.335	273.487	328.242	377.321	346.968	277.598	329.455	328.229	283.845	289.49	234.924	160.438	266.664	351.648	385.941	403.726
Macf1	784.864	882.465	619.126	461.401	322.123	305.862	168.994	265.677	392.221	247.887	402.404	643.769	845.73	573.051	399.971	282.753	428.415	143.355	226.611	376.297	204.998	351.714	819.308	1082.37	506.261	639.796	388.076	397.002	151.924	302.838	365.537	243.709	378.935
Timp3	673.988	405.572	211.151	23.6327	26.7871	22.4839	27.2631	209.578	370.144	28.5393	399.798	692.583	345.819	205.926	20.4744	36.0936	11.2673	20.9326	179.761	390.078	14.0078	282.743	584.519	545.454	213.577	10.5835	30.8138	16.9288	24.802	225.421	289.657	19.4424	329.576
Hmgn1	194.132	249.199	648.381	172.505	658.365	220.829	115.458	306.22	336.267	1253.99	398.836	208.657	243.528	648.936	200.732	661.111	174.431	89.5455	329.591	342.999	1265.98	373.392	195.102	260.39	648.226	190.046	544.237	231.844	82.1837	302.054	359.905	1036.6	408.325
Fus	260.527	342.067	277.774	431.899	473.601	415.472	242.909	402.534	431.107	543.925	397.668	229.454	338.883	284.894	378.513	455.653	373.294	210.695	354.573	437.054	487.187	342.027	272.288	267.61	219.499	349.471	463.083	510.095	226.392	342.031	337.523	497.571	352.87
Rtn1	105.941	103.653	336.22	161.364	2029.45	1815.44	228.005	1092.44	98.3645	696.951	395.871	76.1877	100.629	345.561	138.63	2039.32	1600.01	203.319	1061.9	107.776	817.5	389.799	100.856	78.9648	383.026	126.336	1861.72	1577.5	169.7	981.202	49.0558	674.429	352.357
Atp5f1	416.914	290.239	385.527	230.087	527.299	491.839	362.195	390.839	343.337	569.891	395.172	512.692	311.245	434.5	295.705	582.823	474.95	391.167	456.486	380.727	622.967	454.609	424.841	283.849	450.124	266.476	457.417	339.371	330.563	359.705	386.182	505.378	400.458
Msmo1	989.006	63.0992	105.942	60.3638	52.3217	95.8371	410.924	102.882	62.4033	91.9732	394.718	784.558	44.7503	86.5067	48.3512	37.0071	95.9559	423.206	74.5596	48.9663	79.2358	271.39	929.433	49.9011	60.075	28.4282	38.3408	94.7178	333.174	71.8666	30.0992	77.198	327.403
Atp5a1	382.131	313.127	420.549	256.076	459.654	509.972	278.658	451.001	543.122	505.994	394.46	416.261	278.405	438.083	243.789	425.443	445.753	257.682	424.304	448.413	457.474	432.819	418.713	255.12	426.37	275.34	429.535	390.244	243.115	405.948	437.664	448.738	390.052
Ywhaq	218.406	432.408	383.168	195.216	733.844	291.629	1396.93	331.872	423.319	688.452	394.28	225.534	412.015	329.431	175.766	706.918	256.872	1474.74	327.363	418.766	678.678	400.408	236.617	467.111	393.566	213.465	638.675	310.598	1309.32	282.877	455.182	583.223	405.37
Atxn7l3b	277.915	270.95	266.544	183.015	550.353	386.099	516.829	555.384	321.409	397.792	394.141	304.013	265.385	316.667	186.259	557.249	365.274	541.997	577.239	319.31	428.425	394.456	332.76	286.703	381.274	218.128	556.881	358.78	549.165	559.875	322.003	430.343	437.172
Atp5j	409.225	547.992	537.589	199.595	397.047	448.572	288.116	387.189	410.219	475	393.449	481.853	570.723	616.447	262.81	485.917	438.191	301.185	459.977	412.257	527.876	495.005	448.288	636.556	706.316	273.196	466.696	361.064	330.95	429.558	496.257	596.235	529.753
Ndufa13	401.435	306.692	511.77	215.625	287.271	496.711	303.183	414.804	505.026	298.747	389.313	434.949	325.73	543.156	287.174	377.81	524.723	324.236	477.603	546.247	348.348	532.681	428.605	344.953	628.92	299.814	362.788	385.75	382.243	485.652	588.732	411.813	539.248
Rpl4	138.508	442.717	436.378	513.315	710.771	241.132	345.698	367.233	320.066	956.05	389.3	142.224	377.083	343.179	458.739	591.144	189.641	302.573	324.525	294.704	849.372	311.358	168.391	401.302	418.52	472.21	545.142	222.33	309.33	350.479	387.161	802.932	363.747
Rabac1	314.685	406.657	341.915	255.412	144	232.499	284.254	250.924	523.422	83.5431	388.934	346.523	410.506	299.814	301.617	173.633	245.184	318.984	278.385	588.184	104.572	394.893	280.727	341.926	280.215	234.128	147.805	182.045	284.014	232.931	539.038	91.5763	410.617
Cnp	236.843	210.726	544.404	332.267	162.244	225.138	6051.52	334.599	196.259	161.373	386.169	161.701	175.754	421.88	269.927	136.536	134.985	5649.38	279.178	165.423	73.795	341.91	178.963	174.63	423.01	219.208	162.786	234.127	5118.66	231.285	237.805	97.689	339.513
2021-09-07	473.976	480.534	301.18	271.065	296.022	330.023	1916.39	1006.34	1970.99	435.806	386.004	417.846	436.21	242.711	252.915	270.294	302.82	1953.04	962.035	1827.33	383.985	342.512	547.188	529.522	320.256	272.1	304.694	333.174	1936.27	1108.14	1767.88	401.195	444.35
Tubb5	116.573	457.274	271.339	363.404	3468.39	356.412	290.388	503.663	269.452	3450.46	385.69	97.1794	386.967	141.781	328.257	2674.01	281.565	204.007	548.483	220.725	3211.3	265.884	130.813	498.041	309.703	355.728	2269.37	325.028	159.86	603.3	305.184	2751.34	340.595
Uqcrh	386.884	398.77	539.464	264.193	599.54	462.354	288.079	373.322	399.879	447.128	384.922	471.523	399.783	556.346	276.323	696.01	415.259	298.625	416.077	467.057	526.725	524.252	441.496	474.469	641.5	309.158	704.669	362.32	322.16	386.57	522.53	568.63	504.106
H2afz	201.879	414.866	446.282	405.59	836.865	492.016	286.916	649.831	399.707	3706.54	384.26	208.966	405.267	327.196	383.954	865.262	397.57	243.608	741.858	429.911	3892.25	348.924	214.159	460.752	449.776	436.348	759.335	392.764	272.178	784.629	418.141	3576.76	422.648
Atp5k	378.981	334.912	561.614	168.382	334.702	640.132	266.993	338.25	336.783	399.407	383.703	454.841	397.96	656.005	247.183	472.3	625.235	303.04	503.196	375.77	498.557	584.671	389.981	371.029	679.572	308.823	401.013	509.535	317.089	438.73	445.833	500.405	498.558
Prxl2a	581.442	40.4276	452.036	37.5911	44.0318	55.3822	108.333	151.644	46.4868	44.6574	383.146	501.082	44.6757	420.889	38.8612	49.6545	42.8265	108.908	148.958	45.9634	40.6351	355.146	481.687	37.9338	428.338	41.9156	49.6194	51.0625	114.214	172.12	26.1697	38.1888	373.6
Thbs4	145.575	10.1686	19.4021	16.6856	5.70076	12.9591	10.3419	7.41901	12.5289	11.9876	382.923	51.9286	4.87969	4.06683	3.46712	2.24682	2.4476	2.5868	2.44998	3.82858	4.65264	152.15	62.5865	5.75761	9.24795	1.28514	2.18442	9.05529	1.77759	7.40231	7.0458	4.57717	201.749
Srsf5	274.706	313.869	296.061	601.04	495.565	277.385	216.875	283.325	391.852	382.129	381.998	245.016	303.815	310.526	573.541	465.487	275.423	192.416	259.165	412.343	372.065	340.223	179.9	185.889	281.202	364.156	390.262	278.416	160.253	247.818	166.404	293.837	256.049
Luc7l3	267.58	144.872	146.844	119.45	329.557	309.256	185.035	280.255	147.727	329.627	381.426	217.759	136.146	169.838	81.3172	296.147	332.888	162.213	227.001	142.049	286.456	261.36	264.632	166.177	197.914	174.208	368.609	322.612	176.235	284.787	149.969	357.143	317.7
Canx	314.47	258.237	275.07	389.879	148.079	277.879	350.403	459.25	261.613	248.24	380.907	316.615	270.181	246.848	357.303	146.805	278.484	357.14	432.441	236.684	225.644	371.294	320.084	278.256	210.646	451.174	154.364	280.909	402.559	542.887	297.741	240.424	386.562
Oat	268.587	40.3242	134.229	58.7164	18.2038	43.4685	54.4175	55.8244	140.098	67.8286	380.808	237.798	45.0342	150.709	62.5735	21.2345	41.8413	47.1231	59.4541	149.061	58.9543	335.134	236.237	28.8688	107.249	49.7972	20.166	39.8649	34.0883	42.1169	122.029	44.1714	324.513
Ndufc2	359.009	215.727	307.037	158.701	259.842	327.187	226.092	325.238	205.307	411.917	380.674	402.681	226.894	311.415	204.315	323.158	329.614	225.199	395.384	248.87	482.903	423.278	400.811	242.213	405.491	237.701	311.76	305.976	273.489	373.475	249.798	524.036	475.706
Atp5l	376.094	413.899	526.442	230.879	403.998	602.276	302.723	368.437	452.043	459.49	379.108	457.159	447.955	546.767	290.483	458.112	594.66	314.219	446.002	502.18	525.335	523.08	440.866	448.967	685.496	273.191	468.027	487.68	350.606	492.861	504.617	594.911	562.131
Fam171b	471.472	29.1672	60.8618	37.9274	176.94	253.694	254.549	222.848	37.0385	170.225	378.767	317.568	22.086	56.4356	19.5437	246.582	251.07	285.805	215.14	25.3065	161.753	232.173	377.831	28.5072	71.7115	26.4728	242.604	236.191	219.222	234.582	20.7862	142.652	338.776
Pou3f2	324.91	28.7614	102.373	30.715	344.921	37.5221	34.6401	169.492	21.9465	547.456	375.782	245.277	17.3122	95.1248	8.3049	219.395	24.3104	14.0628	144.808	11.2278	510.221	219.441	267.257	20.0947	78.9599	16.6879	254.09	26.7931	13.4555	156.022	24.4893	468.23	288.037
Ugp2	590.363	66.3228	154.627	60.1826	43.5141	43.667	105.878	95.9407	172.265	72.2788	375.679	516.542	65.2541	140.3	55.2588	44.3701	33.8764	114.029	98.3416	178.205	69.8291	322.469	508.862	53.3412	175.572	58.1178	43.677	36.4901	93.2029	61.8584	173.381	63.0245	351.124
St13	259.056	209.686	406.781	258.575	276.413	262.973	318.259	405.216	187.248	336.615	374.59	243.229	199.529	401.045	291.269	269.145	238.997	324.879	390.242	203.565	343.519	339.198	270.879	296.718	414.908	351.007	296.796	255.026	339.958	422.966	300.453	341.732	427.223
Enho	526.664	22.4975	118.025	25.0687	76.2798	27.077	32.1207	160.538	25.6136	53.0012	374.546	489.666	22.1739	134.816	20.081	77.376	20.3211	30.343	159.902	13.2936	58.1984	304.225	385.347	18.2969	148.351	47.3288	61.6337	18.582	28.226	158.688	35.3984	52.8516	324.697
mt-Nd4l	487.403	385.706	417.745	248.808	229.136	357.428	333.722	243.319	433.55	219.306	373.621	635.107	493.993	490.088	304.394	330.089	475.56	398.342	334.45	522.916	293.762	519.691	1113.81	671.861	614.906	485.412	486.913	739.85	836.149	588.108	909.327	453.427	827.008
Cox6b1	338.749	341.076	545.479	234.261	460.887	535.664	289.663	451.877	382.96	427.512	373.069	442.505	390.285	611.771	317.336	568.349	501.586	296.558	583.019	459.335	495.935	547.919	443.601	444.994	704.013	286.395	568.068	409.237	358.711	565.66	520.41	594.628	539.289
Dynll1	327.592	699.051	1301.94	216.008	459.806	928.734	512.232	586.398	557.88	589.922	372.379	352.652	753.406	1398.71	229.559	576.295	870.585	562.823	690.716	686.594	683.148	481.012	336.354	1026.8	1366.18	286.571	670.639	711.346	595.909	868.602	806.112	874.251	501.005
Slc4a4	1525.63	23.6209	103.306	29.5361	38.7292	296.344	19.7856	58.3609	32.8981	29.8527	371.927	1859.66	41.6631	179.984	29.9278	61.8611	321.359	24.8416	45.0778	33.2284	29.9085	725.054	1742.47	32.3581	164.825	15.0541	62.2183	327.159	18.5533	57.8646	16.1002	27.5569	472.615
Hint1	218.051	376.431	643.573	236.598	537.235	353.432	354.702	477.542	220.829	766.409	371.663	337.538	392.798	671.463	274.146	620.377	324.372	384.215	574.356	226.05	877.008	483.262	315.106	380.898	848.562	283.557	576.675	289.7	387.289	501.748	254.553	899.986	475.131
Gadd45g	143.495	86.0507	174.119	116.214	95.8597	165.032	30.7235	42.8384	37.9993	311.37	370.964	114.776	64.5314	152.281	112.903	89.7391	163.136	27.5772	41.4676	46.5558	358.905	301.977	128.641	68.6829	235.483	93.3736	81.8837	76.9176	22.352	30.0835	32.2784	284.152	343.126
Rpl22	153.856	583.598	528.747	586.141	875.406	229.559	246.36	364.316	314.585	810.327	370.426	172.712	578.519	503.591	669.417	930.321	189.76	253.512	443.05	342.867	834.772	360.93	202.067	742.782	628.793	671.26	961.519	218.814	300.223	454.539	471.688	999.613	468.681
Hnrnpu	290.666	326.8	280.349	330.505	535.114	392.088	345.314	477.901	347.897	1053.21	368.678	294.739	309.52	288.783	264.239	427.205	389.754	301.423	395.491	278.015	909.077	312.025	343.503	370.923	298.344	353.566	507.52	428.544	341.744	506.891	309.865	980.485	409.293
Mmd2	666.466	21.1077	85.1182	27.5443	15.8352	39.0566	63.8021	193.25	21.3537	56.8554	368.41	566.478	16.7661	75.0173	9.36618	11.7241	35.8507	48.0163	163.464	13.8541	39.1143	312.632	507.069	13.1866	58.3741	18.6851	14.483	27.2193	36.9074	173.202	12.2563	40.0904	303.611
Ccdc88a	615.485	149.666	224.405	108.32	1207.63	221.658	372.765	672.311	161.039	583.273	366.832	530.33	126.402	177.863	73.1562	872.633	233.666	337.29	589.301	117.102	461.531	279.949	582.313	169.019	259.752	103.35	1259.64	258.277	375.7	809.849	159.625	582.33	376.891
Btg2	49.3656	801.181	351.881	1776.04	139.296	145.683	47.3377	52.9534	656.669	284.364	366.55	29.7418	654.82	240.008	1812.15	115.594	111.407	33.7988	53.563	592.298	358.622	211.035	49.5412	261.243	362.222	1033.69	101.263	97.0383	32.9622	46.6163	280.999	295.96	314.997
Atp5g2	291.131	318.492	437.062	307.932	452.026	310.359	333.724	461.239	347.021	709.493	366.378	364.994	326.994	461.278	325.117	483.653	289.827	348.474	531.975	348.994	770.141	424.795	322.457	339.688	586.474	352.912	439.646	279.057	329.282	518.043	418.862	805.238	436.503
H2afv	174.409	236.723	427.217	121.196	498.609	157.456	120.172	272.121	242.834	1356.81	366.184	189.975	235.81	366.556	97.8322	480.968	127.126	101.468	283.28	239.123	1403.55	331.355	197.45	235.939	452.173	131.172	437.943	138.778	100.575	351.495	215.23	1361.62	392.652
Rpl31	197.692	462.358	395.038	387.277	635.637	422.767	234.961	329.607	278.971	679.851	364.4	239.212	510.926	444.331	406.74	743.278	455.926	252.358	424.18	329.8	774.387	450.022	300.763	671.151	564.68	604.937	841.576	416.858	319.643	459.976	440.783	998.445	572.357
Eef1b2	159.188	412.266	416.6	526.572	603.381	308.136	291.627	349.089	247.287	874.272	363.789	194.751	405.295	376.848	598.676	661.847	266.206	329.436	411.378	249.279	971.046	391.283	226.468	457.626	422.018	550.701	586.398	278.67	318.416	381.129	333.491	934.953	444.904
Uqcr11	396.9	324.67	484.317	166.672	265.242	547.408	299.53	326.638	358.883	292.806	362.171	463.14	358.34	552.949	230.057	327.481	507.963	312.201	428.561	412.47	336.119	512.448	465.39	367.47	626.749	251.074	318.475	396.938	378.836	420.275	445.934	416.932	532.524
Ppib	420.344	373.649	336.697	468.84	248.459	162.629	312.024	761.222	457.109	362.304	362.127	416.113	404.529	319.11	552.37	268.263	159.124	337.495	894.553	523.621	432.484	354.223	395.871	376.084	319.168	382.874	256.434	155.149	329.677	845.48	455.792	386.437	378.675
Fam107a	534.31	53.0993	55.9691	10.043	6.67123	12.1963	16.9266	18.4157	14.9459	16.1057	361.781	404.924	44.2784	101.462	14.8513	11.9384	8.73761	10.3034	8.31917	17.4212	16.2744	331.426	496.366	75.8039	81.2739	27.3686	6.11585	12.3177	10.5421	4.92949	11.8454	23.8986	417.167
Psph	196.477	33.6567	387.424	27.0375	22.277	33.2017	75.9365	77.5552	25.7338	67.7143	360.129	150.478	28.2274	247.546	27.4291	22.6122	23.1809	80.0841	79.631	31.0554	57.4407	222.446	149.978	33.0956	376.775	23.7829	20.4473	33.0484	61.3672	78.4013	40.461	52.1869	291.58
Htra1	1682.57	133.296	134.938	20.8099	10.3293	27.3197	49.2564	100.09	90.8709	24.2747	359.984	1751.32	100.401	131.932	18.7165	13.4134	23.3285	43.1081	105.49	63.5447	13.3281	315.261	1729.2	104.771	111.676	27.9515	13.6977	30.1079	29.8429	114.538	66.5309	16.1442	361.976
Ndfip1	306.564	243.421	294.696	292.577	383.558	545.182	378.103	698.471	289.551	199.678	359.685	308.803	257.784	286.256	306.93	405.99	546.126	371.818	673.095	316.888	217.892	378.613	288.851	225.384	232.663	282.926	345.55	478.03	342.611	631.58	289.32	194.952	328.207
Id2	910.551	70.3608	121.126	387.436	47.1012	37.0553	20.8297	261.603	34.2636	48.3656	358.43	954.751	74.0485	122.671	416.365	51.4063	21.501	15.8375	274.53	23.1939	88.3264	442.597	897.265	68.9237	140.044	244.061	45.1304	10.5018	13.2984	87.8658	16.8416	64.1637	352.488
Rpl36a	147.209	464.797	518.864	450.898	587.603	271.489	188.587	327.353	274.992	713.715	358.194	157.279	443.904	510.103	545.513	676.011	242.535	201.672	399.643	337.468	744.412	381.462	186.776	649.767	611.021	595.262	765.357	253.342	267.419	486.337	420.768	1011.34	524.02
1810037I17Rik	234.687	369.308	446.707	128.021	100.721	182.002	364.947	271.493	166.224	210.015	355.482	298.327	409.078	453.028	145.407	119.348	177.788	385.301	338.694	174.688	216.823	405.854	300.792	349.813	481.654	134.138	139.299	209.619	571.051	392.412	181.713	256.964	441.091
Hspa5	426.425	351.801	920.837	1075.23	209.572	291.935	379.335	485.846	594.974	406.552	355.245	422.427	342.849	753.494	963.338	145.164	329.984	414.879	573.119	645.19	286.489	383.465	491.696	464.108	541.338	1483.87	230.319	462.673	421.189	802.389	703.185	516.964	470.003
Auts2	297.825	112.785	74.6755	33.7501	723.079	561.472	174.244	244.983	77.7035	313.646	354.979	285.218	113.691	54.8226	20.4546	853.115	597.505	148.238	183.934	62.9088	339.137	252.739	279.553	84.4849	55.7618	16.9275	991.519	708.179	178.133	290.358	59.8302	335.912	286.316
F3	968.863	16.043	77.41	19.6513	7.7987	21.7668	15.1185	131.415	23.8942	18.1046	354.624	873.596	19.8819	85.0817	12.8641	9.00989	11.3971	10.3346	124.188	19.0475	10.4165	294.805	809.798	6.79045	77.5884	20.598	6.46305	10.0632	4.09566	86.7759	6.09059	11.0837	233.894
Rpl22l1	162.96	231.834	519.67	256.518	194.161	392.776	130.766	261.549	291.28	436.594	354.427	210.429	234.23	517.646	285.186	246.875	372.105	123.943	298.102	283.558	495.229	387.049	204.373	250.3	609.892	288.879	237.665	315.377	132.763	304.828	312.356	561.328	452.123
Luc7l2	358.842	303.364	177.433	457.068	427.458	388.938	286.345	339.401	364.858	448.976	352.835	305.739	247.889	180.456	403.706	358.269	374.793	256	281.29	266.954	363.241	240.93	279.15	265.495	151.561	316.51	382.822	423.699	224.062	298.142	280.062	358.165	239.774
Calm2	199.766	421.79	1104.73	803.262	778.467	2817.86	381.818	575.428	663.178	967.086	352.227	208.344	465.826	1056.97	929.474	962.276	2800.12	388.825	615.297	693.604	1172.02	590.094	186.807	417.261	1052.66	895.728	809.51	2369.21	339.462	629.748	655.432	1038.35	359.24
Atp5j2	327.077	351.977	363.974	227.459	404.522	527.575	269.406	404.165	322.525	435.56	351.371	400.188	383.709	412.222	282.238	498.126	489.155	278.687	490.963	368.099	493.327	478.78	385.534	389.488	443.879	355.064	478.215	353.838	340.335	440.07	407.467	580.569	455.654
Mid1ip1	377.697	54.2939	353.361	110.771	53.2585	43.536	240.424	165.425	140.191	83.9581	350.023	315.343	54.9912	363.075	105.177	48.4724	32.0621	234.689	167.677	124.508	72.6298	310.499	305.013	45.7308	310.058	101.018	38.3809	42.9493	183.919	129.26	107.336	63.0171	320.667
Ctsl	402.082	292.01	278.932	963.052	80.0247	101.048	329.965	249.334	305.619	58.7105	347.581	390.195	296.105	231.764	999.431	88.7084	104.871	338.975	236.149	329.766	58.5305	309.301	323.583	252.353	217.488	841.369	72.8128	71.2439	314.97	213.818	259.59	50.8734	305.122
Pfn2	324.242	92.0036	217.623	97.8291	2037.14	340.342	269.921	224.551	99.5613	889.114	346.502	310.311	65.3416	200.241	45.961	1305.27	254.478	219.768	238.405	51.889	692.532	293.135	287.016	45.4534	174.518	39.2288	1026.8	254.083	147.766	191.655	80.5615	569.339	275.432
Gm3764	847.389	28.1216	27.8856	23.7072	409.205	70.9024	25.1751	325.467	27.4297	201.159	346.252	639.642	16.8193	31.9065	12.7961	266.745	61.1277	15.6618	212.406	19.9509	173.288	215.517	540.598	10.117	16.4844	11.8308	281.388	61.8304	8.10939	152.823	12.1725	127.594	182.362
Cdc42	286.392	510.992	261.984	606.996	424.617	301.767	443.842	425.473	562.845	353.465	345.674	304.83	530.57	248.11	635.048	420.407	282.117	429.061	410.193	582.357	359.186	344.73	328.312	586.208	251.78	566.442	380.292	325.119	394.454	361.528	480.951	338.035	353.985
Egr1	38.5657	577.3	462.312	1192.35	512.3	504.213	144.314	341.182	330.434	1038.97	345.013	40.304	492.768	341.655	1106.99	350.707	473.71	122.195	330.087	327.461	840.129	244.707	51.8923	169.587	430.143	860.181	436.09	645.469	146.382	425.924	242.304	960.533	351.24
Ncl	190.651	318.422	357.624	374.405	511.512	433.539	320.221	460.113	439.697	970.85	343.366	192.047	309.57	342.355	342.753	476.906	353.113	311.529	459.583	387.585	884.359	342.376	245.243	401.171	371.94	418.801	518.421	426.9	350.148	507.58	486.663	961.552	424.391
Cnn3	248.159	149.121	655.026	32.8761	201.521	36.5733	94.7658	192.013	185.837	150.031	343.305	239.125	137.63	649.86	33.5152	176.802	32.7648	88.1145	190.566	175.154	127.669	375.609	230.805	132.093	626.626	17.7464	150.318	36.2976	62.7033	149.651	146.666	105.451	328.428
Cbx3	192.7	233.095	243.95	170.762	539.16	214.786	231.368	318.233	220.468	878.409	342.832	212.432	205.357	255.687	130.764	500.972	180.545	190.186	323.982	223.208	843.26	305.675	221.868	247.913	288.634	150.586	521.833	242.065	187.776	352.072	229.613	807.982	362.089
Lsamp	767.16	24.0863	41.3803	25.2876	47.7979	214.619	126.496	659.908	61.9183	41.7318	342.567	690.888	24.5626	39.3936	14.0791	53.7843	197.647	114.896	559.881	61.1406	71.4784	261.104	751.882	24.8095	60.1157	32.7996	87.6977	239.349	122.557	708.211	35.3737	76.5048	330.306
Pfdn5	179.439	412.447	573.416	329.602	467.55	290.085	250.273	239.132	264.089	360.275	342.189	222.232	414.375	572.332	386.771	569.27	285.382	276.344	321.154	289.1	416.086	372.149	212.986	423.465	684.754	366.18	525.741	249.838	291.227	330.199	389.44	429.935	420.867
Myl6	229.524	1600.04	515.948	393.05	376.266	523.066	416.306	368.799	1707.97	287.829	338.487	264.802	1667.44	578.742	421.343	438.759	484.81	425.736	416.167	1682.42	325.92	478.769	236.092	1976.91	614.817	462.353	412.164	428.045	419.244	371.686	1627.06	311.554	438.226
Srsf3	187.945	294.26	292.732	328.592	700.541	208.037	225.859	435.708	324.018	1010.59	337.995	223.321	279.574	264.528	280.187	663.167	187.008	203.466	418.174	287.564	1044.74	301.94	249.834	325.725	286.318	348.429	645.466	229.649	194.251	431.456	312.697	959.248	388.338
Hspe1	205.026	142.629	765.207	234.071	197.262	290.842	189.473	299.277	147.166	409.944	337.546	261.958	157.739	809.344	264.516	255.715	284.838	220.554	401.793	211.906	467.611	403.657	271.478	218.497	804.501	320.688	256.11	241.617	250.475	394.989	266.177	529.372	427.392
Nkain4	647.093	23.0116	164.651	18.6413	22.4485	20.2973	14.4239	108.317	21.8888	19.8646	337.515	730.04	24.695	161.17	16.227	30.4074	17.265	13.7041	124.174	28.0175	26.8615	331.863	593.801	16.9252	163.074	6.29327	29.5238	27.0037	15.1299	106.112	6.96789	23.9572	325.635
Rab14	293.809	298.529	243.92	427.733	358.7	369.886	358.67	466.669	334.178	264.403	336.393	278.727	283.7	260.011	364.455	326.767	338.587	361.451	447.37	331.213	263.873	302.751	345.541	334.151	286.511	506.033	348.81	356.751	396.877	540.907	362.501	272.7	358.919
Gm10076	148.306	504.263	619.154	362.703	387.927	223.958	181.602	238.156	250.196	570.886	336.248	131.883	460.564	592.827	384.26	418.885	205.99	182.763	280.075	222.225	515.998	358.202	249.83	824.405	916.776	688.733	613.403	239.754	344.719	466.487	477.699	1029.89	619.967
Atp5d	312.58	254.863	275.007	169.936	271.188	349.031	222.815	260.369	413.161	272.831	335.79	358.117	286.332	310.512	184.088	305.053	357.081	237.766	292.071	394.115	304.883	371.536	323.992	270.527	378.439	198.44	273.882	283.479	226.477	267.901	452.058	295.156	397.683
Sfxn5	317.799	20.66	80.7525	16.5043	10.4806	35.0964	20.5836	35.0902	24.7518	25.5396	335.086	284.929	17.9981	112.332	21.2998	14.3678	35.2239	13.7162	29.7943	18.5051	17.3273	316.132	276.551	20.0029	74.4603	21.9522	10.8786	20.6687	12.5169	35.3665	6.17293	15.7413	292.534
Pkm	299.992	343.16	392.623	221.097	173.494	591.563	167.378	264.237	395.401	297.622	334.673	277.711	286.227	376	187.326	161.242	516.473	141.82	224.524	339.435	257.166	321.692	250.818	291.913	410.957	228.187	139.626	416.818	117.629	224.331	410.016	228.926	280.84
Tmed10	416.17	357.712	229.509	315.933	127.409	110.617	370.926	283.38	285.48	206.493	333.406	384.551	326.799	231.98	287.599	117.402	99.5471	384.704	305.993	273.155	199.98	311.047	408.035	390.82	198.565	320.131	127.281	99.9086	366.886	300.575	304.611	207.399	363.552
Nnat	248.281	110.853	4092.72	133.521	1604.69	284.814	105.96	709.232	100.798	650.003	330.899	137.642	132.607	3804.07	109.293	1423.2	215.585	58.954	651.028	114.975	681.725	405.925	240.851	147.422	3472.38	237.126	1583.98	386.182	88.5828	745.521	144.638	742.765	447.714
Cyb5a	297.526	184.464	226.972	158.109	175.877	127.379	240.417	184.379	225.145	122.216	330.674	353.06	194.198	209.035	160.351	188.607	122.432	250.246	202.49	219.252	142.926	331.228	299.53	169.744	232.7	142.176	181.493	130.829	260.135	205.161	213.661	132.031	346.949
Mpc1	417.708	177.812	303.803	234.9	201.524	307.193	487.924	235.188	178.588	190.583	329.15	461.595	164.141	293.623	248.083	238.054	270.171	525.651	267.228	193.043	216.115	376.286	414.126	136.903	340.875	263.192	185.188	221.504	502.006	204.781	195.39	193.838	346.746
Hnrnpa3	201.001	374.06	310.546	334.226	568.561	295.033	209.002	459.775	349.731	1039.25	327.781	202.669	345.737	290.913	318.563	521.626	279.083	197.895	482.961	332.306	969.814	308.494	261.577	528.015	392.106	415.117	617.388	314.05	260.89	656.101	483.221	1260.62	412.647
Ndufb9	399.65	289.359	409.708	179.658	291.203	465.92	316.726	359.898	385.424	300.974	327.328	488.991	306.058	436.232	209.876	346.912	414.448	374.15	434.767	448.789	353.664	433.658	409.175	277.624	498.218	216.943	300.283	298.441	350.542	415.119	458.386	350.916	373.042
Spcs2	257.317	186.229	312.907	310.349	152.958	191.356	247.997	436.568	241.217	178.422	326.398	291.2	182.675	298.334	321.261	161.169	192.56	258.778	429.423	267.644	190.045	312.561	296.589	231.117	357.479	288.992	159.48	175.819	259.281	451.571	228.251	177.602	347.597
Hist1h2bc	373.242	182.173	688.592	194.887	131.447	124.785	320.634	96.4636	82.234	127.228	326.008	477.31	190.686	794.37	280.898	165.074	124.51	359.923	118.228	143.071	155.527	439.513	394.189	154.683	742.596	193.726	177.847	136.823	312.037	94.8154	126.978	222.269	411.43
Atp5md	304.431	252.271	436.755	174.135	408.588	713.091	205.798	353.471	287.898	348.59	324.445	389.774	291.648	535.164	264.531	544.94	697.103	222.871	428.892	348.991	424.212	506.651	359.816	294.958	608.117	207.459	591.486	568.176	280.099	464.73	412.501	508.703	463.03
Cox7a2	333.077	350.289	428.303	189.3	510.264	558.256	310.437	338.145	464.424	566.993	324.376	383.552	380.618	457.362	239.768	609.006	511.093	318.821	414.199	453.211	619.021	438.955	389.732	366.085	522.613	300.684	621.446	395.45	364.602	399.349	524.961	720.391	413.342
Pea15a	240.037	207.846	190.358	105.35	70.6261	94.2954	373.117	163.988	130.956	72.9402	322.178	222.087	197.946	260.367	111.432	65.4574	79.5031	372.443	157.295	159.904	71.9458	414.599	210.257	249.215	256.249	87.3189	64.7059	87.6733	295.482	128.426	187.247	63.9221	381.958
Mrfap1	160.578	259.117	488.223	271.647	321.751	406.126	506.734	384.137	311.653	511.508	322.135	164.33	278.308	453.921	302.476	314.311	331.95	510.326	375.855	314.419	496.685	322.677	149.387	241.454	463.466	252.999	258.717	320.274	451.462	349.207	336.027	404.306	278.558
Dstn	213.527	353.961	492.224	164.167	559.516	118.253	467.235	286.485	553.613	437.657	321.299	223.823	344.663	492.902	196.663	542.561	113.378	512.901	315.897	528.346	498.642	342.069	221.498	388.856	501.483	194.609	448.956	120.729	429.239	276.343	426.089	388.062	335.001
Btg1	221.39	151.481	96.7946	1149.24	1165.26	142.969	76.5251	90.083	272.232	340.547	319.921	276.632	160.939	75.5456	1135.78	1300.46	119.142	52.9812	116.856	313.02	381.515	242.674	195.081	132.522	80.4917	713.716	1078.22	124.158	50.8132	76.4981	255.204	261.141	246.599
Dkk3	309.298	16.0421	65.3107	14.5179	10.9113	15.3338	11.168	23.5454	32.9406	27.3686	318.998	280.239	15.7573	82.5026	7.30082	9.86593	7.72346	5.2379	14.619	25.6604	15.5897	232.29	302.734	13.701	69.8416	11.8806	9.90894	3.31853	4.75669	9.48843	30.9949	19.3961	273.682
Eif5	275.015	220.111	351.696	296.212	346.091	270.773	231.89	204.628	174.003	362.052	318.697	250.979	194.795	396.109	265.993	348.584	244.082	233.205	218.972	169.753	364.519	320.877	246.477	258.335	408.196	272.64	336.687	233.425	216.622	213.195	204.888	345.722	280.38
Ttc3	216.674	189.388	243.338	136.138	1275.91	1173.31	182.383	557.162	173.002	650.43	318.21	186.822	169.365	232.891	122.629	1049.83	1152.78	150.739	505.215	191.499	630.832	317.829	166.913	234.222	251.878	169.368	1183.14	1069.4	154.422	505.37	176.121	583.748	286.651
Rdx	248.453	370.279	245.542	194.564	373.235	97.3803	583.492	357.95	210.575	452.322	316.805	249.952	339.318	230.443	212.618	314.231	77.5987	618.743	380.517	232.247	438.049	287.217	311.035	444.857	301.896	246.991	325.828	107.715	672.024	383.9	188.185	444.819	330.64
Smdt1	298.588	266.441	376.001	143.385	216.499	351.653	322.297	271.451	233.823	298.462	316.486	338.711	303.145	389.061	197.684	269.526	372.023	345.72	357.282	257.824	351.192	419.342	356.076	311.752	483.566	166.75	225.276	253.415	395.307	370.478	261.168	353.789	408.041
Scg5	186.802	61.853	176.302	56.6101	305.578	751.339	161.169	526.318	49.7319	209.223	315.794	158.934	62.7062	178.585	57.9203	334.239	760.187	154.538	465.767	49.8912	220.092	298.823	151.134	41.5872	159.011	44.4999	214.281	489.579	118.214	291.983	44.5139	139.622	223.901
Reep5	336.47	178.46	305.177	258.518	100.57	199.035	804.438	235.319	162.204	110.291	315.786	273.074	170.151	253.915	249.128	98.3247	200.562	868.16	239.369	165.421	108.862	283.537	305.66	202.827	292.144	236.898	109.753	222.889	888.059	223.646	211.039	116.702	338.235
Fads2	345.278	24.5067	203.52	19.0487	40.6652	17.0873	19.1035	119.924	73.2847	75.6813	314.805	323.26	20.7786	228.556	22.9242	42.4974	16.2189	14.9437	93.1566	81.5572	69.425	282.159	271.743	14.0814	186.192	17.1488	37.5635	14.4317	13.0395	113.473	49.6619	61.8585	260.209
Luzp2	427.444	19.6473	28.0028	27.2404	49.5588	20.4289	115.068	622.694	20.5391	24.8654	314.674	193.44	8.9106	17.2433	5.51574	46.68	6.51438	117.149	676.15	10.1499	17.102	122.196	275.138	9.82569	20.7713	5.70519	71.5649	21.2016	123.643	731.816	15.1496	25.0863	289.097
Sf3b2	180.857	214.464	426.915	199.891	409.421	275.55	276.664	328.026	245.62	495.985	314.323	159.851	188.628	367.523	183.177	344.392	217.336	261.5	299.031	213.791	430.977	265.208	198.528	236.387	420.349	209.022	408.034	232.409	280.876	332.644	278.737	455.898	314.354
Eef2	175.433	465.728	239.545	436.046	865.215	191.195	403.714	315.886	419.084	683.103	313.22	175.711	381.483	198.836	336.324	537.764	169.61	351.731	274.73	342.646	547.685	248.497	161.026	385.444	158.734	319.192	551.631	197.122	345.731	259.034	388.963	511.437	260.988
Pdia3	347.642	337.846	325.65	573.208	112.943	173.781	324.27	519.39	372.83	224.221	312.195	351.334	301.181	271.301	499.4	113.02	191.231	315.534	493.97	356.101	210.646	304.749	388.078	386.046	260.218	598.424	135.123	197.642	367.156	518.079	377.958	254.922	350.862
Gas5	168.967	210.486	227.403	211.59	597.341	309.993	301.801	243.509	148.8	442.571	311.108	183.71	206.405	248.696	265.651	662.372	256.04	338.65	305.441	145.185	495.448	330.788	186.079	224.761	317.005	266.073	650.562	238.597	371.292	356.771	176.142	501.984	343.948
Eif4a2	224.673	328.761	329.757	280.01	392.27	520.746	213.208	319.748	332.44	223.849	310.684	220.518	310.787	360.489	237.105	402.176	460.143	190.912	290.267	338.1	229.04	282.676	174.589	195.924	247.927	239.395	276.73	329.722	150.582	242.869	267.643	162.098	214.54
Dad1	246.225	219.602	400.806	205.14	132.575	208.63	236.114	321.882	270.258	131.832	308.051	249.671	229.662	404.828	226.938	169.275	220.984	256.249	356.362	247.027	154.6	318.01	279.388	248.438	524.575	215.187	177.771	180.849	283.146	363.793	348.874	172.645	392.728
Spag9	425.439	310.336	139.866	118.241	296.093	226.463	272.846	345.962	222.396	245.838	307.88	355.244	320.065	163.44	95.423	263.618	218.932	291.489	341.786	186.503	233.847	294.367	504.048	427.579	173.985	155.147	352.109	291.953	348.683	467.554	218.293	267.89	322.67
Pou3f3	386.507	29.1331	111.349	26.8888	307.901	83.2392	108.753	251.298	19.3765	323.032	306.785	419.675	23.7471	98.6481	27.5681	231.983	83.8976	113.284	220.791	19.5126	324.264	293.849	428.908	30.4404	85.5178	29.307	285.763	94.6361	110.956	259.453	39.8123	307.793	309.73
Pabpn1	284.246	175.54	149.163	144.276	390.126	262.932	163.231	356.811	207.187	447.696	305.483	240.604	138.321	151.756	118.137	364.459	267.391	151.601	296.31	203.304	447.361	225.797	287.009	160.666	176.356	159.965	356.21	313.175	182.943	407.373	162.853	475.448	293.689
Mobp	122.845	255.259	336.4	267.694	156.419	216.683	3325.31	193.405	219.839	140.007	305.342	119.457	279.054	303.573	280.48	176.187	199.588	3499.39	111.138	215.373	77.3056	441.365	137.134	214.209	367.486	213.773	181.3	244.248	4058.29	95.9714	258.682	83.7075	333.099
Atp6v1g1	247.366	307.23	391.867	270.796	552.162	256.211	383.763	287.165	288.563	332.808	304.437	268.175	296.15	366.96	330.235	582.033	259.48	384.368	327.274	285.409	377.172	315.911	222.426	262.917	380.98	248.153	428.707	194.499	327.284	242.493	295.277	295.85	280.549
Cox5a	455.825	350.537	457.648	183.411	282.271	535.58	208.922	305.314	269.546	464.345	303.709	554.614	357.494	423.113	178.004	310.262	489.895	212.236	355.009	299.307	522.605	419.395	413.073	368.01	447.388	151.686	305.374	361.322	195.072	299.06	299.861	525.826	335.35
Pafah1b1	345.838	285.569	212.891	251.731	342.933	463.108	580.688	397.261	310.579	309.47	303.419	389.934	277.602	246.442	230.208	342.298	521.873	640.273	414.938	341.162	315.85	343.129	472.137	451.456	304.28	325.263	436.72	507.698	787.188	585.909	396.82	407.42	421.382
Ubl5	175.483	291.625	441.935	203.979	271.322	361.221	224.682	224.352	203.417	289.895	303.08	213.269	305.238	484.222	215.691	327.82	326.148	229.038	299.76	228.314	337.889	365.081	219.895	297.355	580.03	267.481	311.724	307.92	263.04	251.423	202.84	369.427	403.843
Gfap	70.5932	13.8064	66.8839	17.6511	7.63317	12.9839	13.8019	5.99396	23.4207	11.5548	303.07	72.8683	25.8864	137.34	28.9154	21.6476	34.9464	22.6584	20.7311	12.3419	12.7881	526.483	71.1284	14.3404	98.578	22.3614	8.83584	6.98134	10.426	5.41976	10.3505	5.18259	287.532
Sesn3	246.676	76.5415	93.8978	27.3541	93.1125	219.033	71.3752	132.581	155.205	82.4503	302.294	193.265	80.8113	92.6652	25.8246	70.6781	211.563	64.9242	130.908	156.351	74.0243	201.187	218.981	56.1141	87.354	29.0533	82.3675	190.016	65.8146	145.012	200.748	83.6481	329.743
Scp2	207.031	195.588	224.969	153.827	130.889	134.977	231.285	201.882	167.897	151.406	301.579	215.9	201.372	246.042	167.877	153.399	128.991	252.067	243.237	152.669	166.171	306.813	211.367	188.434	221.527	107.674	117.107	120.795	242.08	212.24	163.657	149.514	342.094
Mal	108.528	571.981	467.049	355.23	141.451	267.189	10583.7	160.891	189.125	156.953	301.477	62.8781	536.701	204.628	238.92	127.431	164.086	10059.9	75.7021	137.381	50.2289	307.437	117.883	754.625	395.529	273.634	196.631	459.651	12089.6	183.831	313.115	113.54	365.868
Celf2	266.245	58.4154	106.044	370.642	688.127	1062.07	60.4297	283.092	45.4454	496.358	301.183	262.533	52.3932	147.228	340.951	689.459	991.807	32.3512	280.351	29.0081	497.618	260.659	227.201	55.2413	91.7667	331.294	673.543	982.897	33.8967	214.009	21.8346	408.058	235.689
Hmgn2	119.697	145.274	237.15	174.315	1357.59	209.63	237.996	203.837	131.785	3275.38	299.749	117.676	102.89	210.759	129.676	1220.18	130.363	184.46	247.636	106.266	3220.04	263.573	174.236	170.234	320.861	238.312	1299	226.97	215.193	378.322	199.135	3553.53	408.674
Lhx2	351.234	12.2036	56.072	7.19079	9.28162	9.58434	12.933	51.5508	14.8416	151.953	299.57	262.289	9.19661	58.8501	3.125	7.77797	5.36195	6.25401	45.5143	6.80971	146.238	174.412	256.348	4.13477	69.3311	8.21057	11.1688	9.75921	9.05167	32.792	17.2938	132.498	270.326
Serpine2	542.303	72.5361	264.986	398.182	16.7393	207.155	34.6636	1110.83	149.832	24.6401	299.441	331.981	65.4759	178.303	306.554	18.5469	203.531	22.7121	1083.36	120.413	12.5078	145.152	396.388	70.9126	184.44	374.389	19.0326	288.82	27.7817	1197.29	141.675	19.9771	251.246
Myo6	394.174	129.53	90.0685	41.9734	35.333	32.014	316.245	59.1996	111.04	75.3418	298.888	403.936	130.759	127.083	34.6921	27.4022	26.7552	314.29	32.764	96.3884	70.5129	278.94	376.169	120.871	94.3088	27.3765	28.3898	40.0944	318.17	37.5157	101.897	67.4034	311.135
Kif21a	119.13	22.691	156.242	26.4475	180.998	210.995	227.492	14.5353	26.9709	221.199	298.834	98.8712	21.6657	148.508	24.2044	146.147	197.9	218.094	17.0342	21.1584	274.672	222.719	154.748	31.7372	151.996	16.0292	162.147	227.279	240.846	24.9997	13.2512	272.407	329.852
Gnb2	213.387	355.183	358.813	312.038	436.138	450.158	411.977	327.305	317.002	400.939	298.397	197.495	292.698	322.231	302.025	378.489	392.289	365.714	331.703	283.654	374.683	278.775	216.127	304.466	355.274	256.237	373.663	395.253	381.925	338.062	280.781	376.209	291.364
Ndufs5	358.71	240.323	356.581	133.248	234.521	452.169	277.006	309.116	310.651	270.885	298.219	441.583	284.689	371.292	155.877	277.371	437.57	294.231	345.824	302.324	308.294	398.9	406.928	250.006	368.967	127.86	268.586	352.664	311.059	332.498	287.342	346.757	375.896
Calm3	203.664	149.437	531.257	116.262	251.37	366.728	309.098	309.094	202.692	349.89	298.115	241.637	177.576	662.785	140.007	277.225	384.99	307.415	390.236	207.568	395.348	377.405	239.53	183.301	631.375	110.426	252.278	401.703	326.762	325.942	194.102	357.016	380.758
Set	135.033	215.977	211.982	273.592	591.453	282.058	306.989	394.567	232.582	1052.7	297.764	141.14	188.612	220.153	252.741	548.187	243.435	287.493	348.32	220.482	957.019	264.101	190.654	305.232	259.297	293.434	649.891	338.386	334.282	488.478	268.841	1159.83	337.211
Psip1	130.036	107.633	275.448	100.786	477.8	471.864	259.694	413.779	153.735	752.178	297.385	148.65	90.177	215.506	69.9367	439.913	385.835	232.741	361.86	123.625	692.415	267.884	188.281	125.285	323.366	109.644	565.614	510.442	284.663	478.518	163.379	831.645	358.85
Sat1	445.749	167.5	163.272	514.565	29.2941	31.9119	52.8171	62.5904	195.45	33.6376	296.68	478.727	149.673	157.716	515.616	28.8908	24.9404	55.1778	59.6545	193.568	28.3932	225.512	540.123	192.424	187.784	579.51	33.5315	39.6429	46.0118	73.1175	369.977	36.7705	321.224
Ndufa2	268.111	268.267	456.762	166.226	255.425	322.042	222.111	276.88	284.591	379.325	296.526	297.13	283.498	488.902	241.615	293.396	286.754	222.475	305.479	380.027	405.691	384.594	337.566	290.9	541.862	225.82	286.999	236.066	267.257	323.29	424.742	466.011	416.779
Pura	242.538	253.408	289.833	213.823	245.584	399.154	280.067	401.69	305.304	199.325	295.99	227.405	223.006	282.972	163.621	235.665	335.427	273.942	335.488	261.376	188.528	255.597	241.166	253.771	303.089	233.839	250.595	317.941	298.674	448.549	277.038	180.89	320.779
Ndufa7	232.619	377.887	403.432	167.833	269.245	291.91	219.625	262.286	278.906	258.035	295.951	257.053	448.918	450.36	203.653	335.843	247.381	215.398	350.148	315.365	303.625	367.353	270.547	491.33	539.19	169.726	324.432	203.686	238.759	311.341	378.356	329.47	387.992
Atp5o	320.085	241.023	315.702	139.741	352.092	319.528	199.086	316.822	246.147	376.611	293.798	454.192	247.095	393.139	134.222	452.451	309.229	215.72	375.725	302.977	480.3	439.999	406.913	284.052	396.601	171.714	396.799	285.118	211.854	332.231	277.84	447.043	407.505
Junb	46.8575	521.367	276.876	2331.68	115.814	487.738	78.8978	134.055	861.754	84.4508	291.877	50.6622	381.838	299.794	2158.43	115.679	493.365	86.4637	141.617	838.937	98.8212	339.962	55.2549	289.318	330.03	1337.17	115.692	383.502	96.2672	134.206	350.008	103.539	323.266
Snx3	284.362	433.295	265.591	150.112	132.036	208.962	237.009	358.72	188.486	207.33	291.677	282.527	422.995	252.953	148.574	126.451	183.237	232.381	358.784	194.174	206.083	273.021	251.77	470.387	279.663	159.593	116.386	175.274	205.26	349.45	205.744	184.279	294.589
Ktn1	330.956	277.985	195.379	155.029	262.557	294.582	507.261	354.101	410.925	250.111	291.353	330.748	238.784	182.875	168.598	238.426	330.09	522.582	338.556	359.879	232.354	242.017	358.651	296.934	196.71	220.281	331.002	353.341	572.023	441.692	428.173	263.64	327.595
Prrc2c	243.154	290.069	211.781	235.475	326.388	386.445	294.454	353.342	279.602	341.489	290.869	214.418	261.998	180.645	218.94	298.797	419.516	255.196	307.497	287.132	282.228	254.621	286.619	352.943	167.895	252.197	396.951	436.018	295.115	434.417	256.377	327.775	309.224
Mdk	234.851	34.2599	129.54	30.4607	181.827	44.2336	28.6424	162.416	43.7987	614.108	290.576	274.242	34.5476	128.282	16.8569	127.825	25.9557	13.6106	212.742	52.2779	662.404	260.01	280.647	54.3379	174.952	26.6724	125.945	56.0193	21.7517	174.915	66.3909	625.523	321.926
Gabarapl2	210.749	272.521	425.412	165.071	337.287	336.284	339.659	255.554	214.022	241.228	289.372	221.775	280.931	402.789	180.825	336.138	283.455	364.325	261.289	241.559	261.696	296.855	236.77	302.599	441.867	172.557	325.554	251.809	392.095	301.961	263.781	256.771	334.356
Hnrnpa0	162.485	283.131	252.765	295.532	844.861	259.245	179.888	401.216	285.218	954.554	287.847	162.638	265.915	264.647	302.891	786.587	235.753	152.052	451.827	261.687	879.652	253.208	186.107	311.12	270.081	336.502	894.251	277.05	180.832	485.837	317.947	1050.44	322.953
Thra	168.689	207.811	273.143	55.6239	370.258	475.853	472.06	277.862	269.723	146.297	286.801	131.738	191.124	298.266	53.4382	359.97	430.616	419.151	271.436	271.261	158.786	286.172	163.259	195.261	346.161	44.9676	400.756	438.961	519.821	308.655	211.216	162.931	291.266
Sptbn1	331.124	2410.41	310.279	86.2671	204.631	635.696	274.886	244.403	767.053	93.0731	285.85	243.713	2291.31	266.746	69.5362	168.203	628.386	240.176	187.563	737.645	64.7107	244.701	243.517	2614.71	265.107	46.9782	211.166	716.87	309.447	253.893	853.648	70.0761	243.667
Csrp1	400.789	106.434	101.512	54.7265	57.7058	42.3057	708.193	58.7184	162.556	139.183	285.836	388.86	107.128	84.5784	47.849	49.8571	26.3144	691.809	44.8833	135.675	119.329	304.068	354.593	106.586	85.9542	49.1335	55.8089	39.6547	598.056	38.7497	111.596	114.032	282.676
Cmtm5	429.318	45.3943	77.1202	41.6271	20.2879	39.626	798.713	173.501	38.0101	31.0544	285.609	403.797	34.3014	50.9916	39.3569	25.341	28.5478	859.528	146.821	29.5141	17.0424	239.168	346.694	55.1866	89.2043	50.9564	46.9175	69.3396	918.79	153.64	70.9055	35.4109	295.633
Rhob	213.855	758.294	385.852	1878.53	218.874	154.517	775.198	238.666	704.911	190.917	284.354	229.908	652.889	376.146	1620.8	165.596	135.919	746.433	212.171	698.392	149.98	271.199	188.076	472.411	326.766	1263.22	149.625	146.903	619.563	179.234	422.322	138.673	228.677
Crip2	256.823	756.699	513.303	32.0145	167.249	198.813	41.0426	52.8435	437.311	202.702	283.688	240.458	699.907	507.004	31.3397	138.567	170.307	38.626	61.1639	413.366	222.325	272.099	216.296	814.23	530.645	36.4314	142.903	144.57	36.8538	56.1728	406.176	200.067	273.492
Zeb2	195.384	82.6189	117.618	717.985	881.569	60.689	910.57	422.445	386.026	655.587	282.937	172.763	68.8904	99.525	517.548	737.358	24.2878	930.559	367.102	367.653	537.17	213.945	177.393	61.5566	108.125	615.746	772.135	79.6391	901.491	444.243	411.994	477.888	225.004
Tubb2a	479.437	148.99	165.669	133.819	576.732	255.044	70.0072	341.518	108.416	152.573	282.706	480.61	166.723	155.579	148.726	636.125	234.309	62.3565	396.385	113.958	195.435	299.568	495.984	187.94	210.986	133.813	554.004	178.996	41.4453	331.037	121.699	173.732	308.078
Sdc4	438.615	17.9088	192.259	83.3697	5.55016	13.028	9.27722	7.33538	42.6486	13.3119	282.576	468.802	19.9245	160.386	56.1719	8.2428	15.3892	8.46015	12.7832	42.076	10.7139	317.703	565.66	13.077	196.357	54.0907	8.25126	8.19675	7.47818	6.12735	44.4236	14.0304	327.489
Klf9	370.889	288.775	187.08	27.5942	49.5565	305.12	149.498	189.204	383.915	56.5951	281.972	342.87	238.927	209.266	24.5896	33.8711	303.31	150.205	134.383	310.867	41.8258	259.848	453.947	332.51	258.372	11.8842	34.8599	328.786	155.525	176.386	303.418	54.5264	322.137
Mdh1	251.396	145.679	345.543	145.025	174.437	675.198	144.581	230.613	277.706	222.754	281.371	285.344	139.939	335.806	184.842	178.979	625.363	143.75	230.588	279.094	225.185	316.562	239.648	109.984	355.955	133.829	172.411	505.766	125.611	193.423	256.094	217.509	280.643
Ndufb11	234.637	246.548	271.022	138.97	243.788	227.223	235.523	290.718	239.667	268.102	279.512	282.01	277.938	301.443	162.595	280.223	235.124	250.926	335.46	250.999	303.906	328.295	288.74	281.957	357.911	182.012	280.864	205.943	265.284	364.004	342.906	327.611	343.218
Ywhaz	210.521	342.678	309.358	258.853	421.941	956.91	280.666	222.697	421.619	438.933	278.962	210.861	349.689	355.574	292.205	372.857	873.557	278.087	267.176	443.163	382.06	336.291	229.117	338.84	316.157	215.072	353.628	790.693	284.904	241.028	395.209	358.616	287.87
Tmsb10	67.0063	1271.58	380.878	475.12	4329.81	674.718	237.888	362.354	419.367	2047.75	278.859	47.2209	1399.36	319.354	438.932	4790.91	538.843	173.451	411.772	443.537	1927.49	352.748	128.156	1994.13	608.503	977.907	6217.57	676.074	287.348	679.018	839.908	3122.83	544.977
Zfp36l2	246.082	77.1226	111.887	516.188	18.6573	19.7071	36.3313	242.496	133.502	107.208	277.581	231.006	73.1905	103.292	507.838	14.419	15.2625	24.2814	179.809	143.559	100.387	209.619	185.918	61.8806	95.8738	447.211	12.2948	14.6281	18.074	207.531	94.8894	104.683	227.721
Sub1	202.724	301.241	268.312	263.715	427.185	561.906	173.418	292.166	332.327	431.609	277.496	294.417	320.618	284.464	310.949	529.217	626.943	191.166	353.063	361.487	552.937	345.184	216.046	288.524	350.183	255.414	432.124	436.603	156.365	286.244	360.238	479.302	306.117
Dpysl2	198.488	143.88	242.687	191.122	613.52	233.814	724.761	240.579	268.009	439.2	277.33	154.244	122.937	227.817	150.896	433.616	195.334	603.458	180.813	222.35	340.399	209.635	152.041	109.622	217.694	112.716	395.263	218.172	476.333	180.99	229.368	280.498	196.25
Atp5c1	313.655	254.608	297.886	190.318	365.751	312.847	222.211	336.908	331.834	368.372	277.317	380.258	257.564	303.471	198.905	402.304	270.268	227.204	354.022	352.41	400.772	329.663	352.272	237.758	344.203	208.537	350.175	216.114	200.405	312.507	303.145	343.82	328.408
Sox11	71.5292	97.5668	145.792	137.537	3741.51	170.748	149.299	297.037	104.356	2722.2	275.476	39.9799	54.9362	69.9367	63.6832	2528.28	90.7804	43.3691	279.81	43.7374	2499.21	146.93	59.7818	99.5365	82.6245	68.8561	2291.59	192.058	62.2136	308.108	61.378	2015.81	191.626
Rcn2	377.188	86.5812	185.521	63.302	180.618	73.8814	52.4229	145.77	115.411	175.099	275.431	596.611	96.8362	285.101	82.726	169.476	89.8854	53.3365	141.302	122.142	171.188	498.873	555.754	93.0057	246.043	53.5207	158.058	73.939	48.6111	190.228	128.191	156.536	348.396
Map4k4	208.162	217.279	177.486	284.849	615.544	104.347	470.141	294.583	195.623	458.993	275.276	176.395	199.139	163.479	226.728	423.296	84.397	457.634	246.893	153.91	363.85	202.563	170.695	264.322	184.454	311.736	534.27	114.875	513.104	327.205	176.773	371.938	227.853
Swi5	151.972	173.885	367.332	114.476	227.202	248.171	174.872	208.183	187.607	310.817	275.143	178.503	178.353	349.532	129.02	266.85	229.107	177.662	228.878	218.557	338.333	294.072	176.218	203.018	449.169	141.57	283.99	224.53	181.516	218.756	217.004	354.189	324.606
Ptpra	251.548	128.6	181.983	236.645	127.609	146.145	216.456	216.327	136.785	105.317	274.899	200.914	110.776	155.274	191.584	95.0517	133.532	200.266	179.699	139.245	95.9024	253.797	212.394	131.493	168.821	223.634	117.584	123.161	204.069	179.314	99.8152	94.1835	250.208
Atpif1	127.51	194.71	509.595	235.696	936.118	607.45	173.963	336.83	313.251	652.416	274.62	142.867	208.467	481.458	295.525	1089.74	535.983	161.871	406.411	321.755	734.888	336.756	165.363	223.19	580.66	285.655	1097	459.852	179.448	393.964	366.825	851.505	342.856
Ran	138.735	194.031	313.145	204.968	333.6	216.754	187.873	362.596	202.616	1179.04	274.281	150.308	200.734	286.64	176.132	342.74	171.505	169.598	404.939	180.617	1178.56	254.807	153.553	224.562	315.091	180.843	326.101	184.699	162.397	388.081	262.747	1111.87	285.487
Ptges3	166.139	185.324	578.951	138.618	169.455	152.702	288.135	231.954	184.862	369.48	273.863	156.056	189.351	560.854	148.839	175.631	134.652	289.012	225.709	204.3	348.993	262.463	181.928	260.949	525.034	131.208	189.038	124.855	309.972	298.299	239.234	401.513	306.306
Aldh2	191.67	238.284	129.562	74.2657	24.7171	58.9278	20.1902	69.0842	299.446	47.2347	273.734	224.08	249.732	131.929	70.0698	28.176	34.3548	19.698	59.6699	262.837	36.4058	219.2	205.606	200.192	127.568	81.4806	27.5185	40.0902	16.4118	68.9621	252.277	41.149	225.78
Gsk3b	220.375	259.995	196.289	191.9	655.694	476.15	237.649	380.898	274.122	475.747	273.067	202.701	221.209	175.732	163.977	511.269	433.349	190.49	315.221	231.065	390.829	202.707	249.773	286.878	154.067	164.263	568.651	427.722	208.765	376.109	260.071	394.858	238.624
Mat2a	364.034	221.656	143.885	239.634	209.87	238.54	229.892	244.354	308.269	288.207	272.367	273.017	197.9	151.875	201.536	180.174	193.883	206.956	201.185	270.77	228.762	223.377	265.599	193.618	127.681	166.029	156.209	209.794	231.461	192.213	301.874	177.639	199.04
Ptov1	171.823	87.5018	253.497	98.8088	459.961	154.216	171.748	254.202	138.401	353.836	272.21	146.677	69.2338	227.515	91.011	371.905	121.7	155.315	227.63	102.535	310.29	216.661	135.606	83.3873	240.226	81.0846	352.49	112.931	143.944	245.834	110.522	302.946	252.036
Purb	201.049	332.131	229.611	231.664	284.698	487.919	222.678	403.178	307.933	345.584	271.478	194.786	316.804	238.546	223.446	266.8	449.748	208.968	351.63	300.95	299.675	250.92	213.848	350.149	229.136	296.397	324.296	515.297	239.104	424.069	474.123	350.05	312.45
Csnk1a1	241.457	310.287	288.128	250.073	468.412	322.596	367.764	365.349	331.572	450.493	270.816	230.337	297.555	359.616	233.732	417.74	291.952	365.391	301.659	319.766	417.261	259.428	263.433	290.438	301.287	229.089	437.586	346.388	338.273	328.194	297.986	379.734	267.201
Srp14	157.673	303.109	449.881	166.619	284.31	309.275	372.989	264.625	235.153	281.692	270.806	188.431	355.293	414.544	206.593	318.472	301.142	425.047	296.437	282.397	323.338	317.134	158.046	306.692	494.909	170.975	230.925	209.258	344.482	210.122	237.255	253.055	289.794
Hepacam	476.514	21.4362	187.051	23.9039	13.0493	18.1454	174.313	129.103	22.4914	36.3462	270.395	462.255	20.8714	201.345	20.9319	16.3319	12.9649	181.655	128.41	25.483	38.5794	281.972	480.474	24.1848	180.898	23.14	15.8799	25.9585	160.988	143.292	16.7647	46.3728	285.402
Hmgb2	111.177	208.553	289.442	375.811	393.221	105.497	121.196	271.572	167.036	4143.7	270.068	94.769	153.606	179.483	372.993	275.366	42.2151	56.6619	330.797	121.645	4055.5	206.464	125.27	178.891	321.898	439.978	363.412	141.104	86.7674	418.799	134.658	4291.83	314.279
Rbx1	203.399	261.43	314.833	179.452	400.46	236.148	263.75	251.283	248.787	419.535	270.04	237.092	291.303	319.41	205.749	404.441	230.948	266.919	312.792	291.467	455.324	288.713	219.809	282.611	343.353	236.847	401.523	213.316	264.478	346.656	335.383	466.61	314.547
Idi1	311.711	42.5788	36.732	39.0712	55.6534	45.2423	301.96	73.4954	39.5735	120.263	269.461	231.763	39.1467	49.1641	15.8288	41.3462	34.4855	320.544	57.7095	22.8244	104.911	189.712	384.423	36.3142	40.7938	22.2167	45.6344	30.521	282.271	64.0075	19.9929	104.504	294.827
Sfr1	140.09	162.068	232.318	160.147	271.023	183.454	248.706	259.351	154.95	270.481	268.857	142.935	153.491	244.274	148.369	279.323	166.988	265.443	270.647	137.892	267.961	231.475	153.17	202.285	285.034	170.886	303.882	199.391	258.317	279.905	186.514	327.956	294.727
Eef1g	131.841	247.542	292.795	216.01	402.913	205.802	180.134	232.659	173.734	463.592	268.692	152.863	267.936	241.408	223.883	441.381	173.332	186.22	261.111	185.713	507.415	266.026	150.749	255.564	232.674	197.365	330.753	150.797	146.458	221.365	179.732	413.869	257.16
Prex2	551.997	239.463	33.1763	10.0208	4.65525	25.4635	13.7433	11.4173	183.4	13.128	268.457	426.547	250.814	49.3753	7.87646	4.26807	28.9344	9.5607	5.35532	136.86	8.65809	233.58	541.691	200.617	31.2335	4.73406	4.19777	27.2795	9.21816	4.97741	204.167	10.0784	298.363
Gnb1	224.321	386.298	211.862	192.688	538.209	263.133	300.184	266.047	277.559	464.16	268.171	163.238	338.74	173.159	163.256	382.823	244.351	243.008	220.661	247.714	360.971	197.449	171.517	394.569	185.757	159.399	417.794	229.559	254.161	216.55	246.425	360.997	218.91
Eif2s2	219.077	248.759	207.291	230.761	291.251	220.808	273.388	306.936	244.859	446.716	268.11	256.141	219.942	227.343	285.583	326.469	227.509	290.46	374.945	270.779	488.769	303.527	256.208	301.207	280.643	270.733	325.122	279.964	261.743	369.645	305.373	452.292	320.175
Eif1b	253.39	127.42	217.397	141.383	336.59	187.153	212.434	503.342	134.442	300.4	268.058	333.758	155.377	243.872	163.467	397.405	176.551	235.658	579.338	163.989	332.644	325.132	332.284	152.378	296.855	171.317	350.214	178.026	230.331	553.101	181.229	321.774	369.077
Sec61g	194.822	266.75	362.247	232.1	398.813	244.063	174.812	314.068	256.901	449.066	267.69	212.91	266.347	382.563	206.336	455.579	202.649	178.772	384.116	292.166	492.079	312.149	212.722	329.806	364.927	259.133	454.807	211.67	203.17	410.615	346.509	590.63	367.356
Uqcr10	289.371	233.137	319.993	140.629	191.486	405.404	204.585	238.666	290.641	255.342	267.509	336.263	254.617	316.67	145.81	238.368	383.569	205.105	320.12	331.218	261.152	355.309	352.26	260.389	391.079	179.736	238.251	295.472	246.548	326.358	352.864	319.046	380.283
Tomm7	158.172	273.568	678.191	148.773	246.82	287.372	147.829	242.348	204.75	348.023	267.234	182.945	288.996	767.028	220.294	328.591	286.576	155.535	302.106	241.768	378.036	364.107	217.791	355.316	849.691	270.084	347.264	253.16	193.316	337.28	276.191	486.242	419.679
Ppp1r14b	136.319	112.873	144.255	201.803	1301.08	91.9681	87.5445	721.056	98.1444	1096.78	266.754	169.344	98.3513	97.3904	180.851	1272.33	48.6258	63.2764	863.165	84.2358	1234.74	245.494	155.07	114.358	151.248	273.406	1119.43	84.2025	58.3638	753.801	93.3254	1163.86	269.459
Hnrnpf	153.788	374.79	457.436	313.731	258.087	79.0143	214.838	275.807	291.016	538.492	266.663	152.813	335.121	450.172	313.083	232.593	64.0314	206.697	257.732	261.325	481.855	235.355	156.011	408.961	434.261	284.346	217.154	80.502	170.329	219.404	281.118	445.338	245.635
Map1lc3b	248.247	280.711	265.827	168.801	461.399	180.58	270.15	262.354	319.091	240.106	266.57	250.781	278.856	247.404	141.624	436.739	160.626	249.449	238.328	267.63	276.919	241.172	238.735	301.7	338.304	195.663	417.903	173.468	255.302	239.807	340.231	239.988	285.638
Ntm	750.08	23.7999	35.1309	18.7642	32.7415	559.4	20.3424	493.992	47.2888	19.0487	264.333	948.81	31.5898	52.7557	23.1462	77.8125	655.853	20.6169	550.174	50.4545	31.0424	359.592	743.202	29.3154	35.2388	6.93545	65.6453	598.489	16.7853	484.847	36.1256	24.0358	272.873
Hsbp1	169.431	196.297	387.474	142.512	305.602	261.507	291.028	216.59	194.051	244.328	263.295	197.883	203.484	412.347	182.575	348.324	244.401	298.704	267.069	177.504	284.314	320.665	186.518	198.484	432.038	168.787	313.301	197.042	313.184	208.405	193.331	259.994	310.651
Acot1	151.362	17.9659	285.027	18.7272	13.9689	17.9787	67.5808	77.0877	15.6857	105.116	263.118	139.999	22.4124	307.591	13.0794	17.1158	9.45828	73.6286	95.9165	22.9104	112.095	280.178	146.261	22.1156	306.556	19.3388	21.0995	18.5509	58.0819	69.5138	18.4544	102.666	252.271
Top1	209.242	241.945	198.835	253.587	624.796	390.032	243.663	420.084	263.92	708.522	262.988	189.31	198.42	196.652	213.141	524.348	346.57	220.281	412.533	217.207	644.581	246.415	294.876	266.86	234.606	329.867	776.634	424.618	318.1	533.242	333.453	921.072	403.094
Rbm25	214.053	206.356	183.063	293.843	441.88	319.577	225.298	330.66	240.021	443.421	262.531	155.632	189.734	172.554	223.146	353.37	306.293	170.712	282.009	172.687	357.278	184.78	216.157	208.988	157.072	286.592	421.55	369.009	228.834	308.904	230.182	423.187	226.829
Park7	161.564	183.312	363.223	156.517	253.042	253.06	172.964	207.33	186.923	310.27	262.458	208.72	208.414	390.788	177.454	297.767	234.388	204.059	275.557	210.741	362.242	297.321	189.8	193.518	509.689	182.192	246.762	208.771	176.242	226.347	198.78	316.675	288.188
Grcc10	149.249	218.045	267.366	215.885	260.792	225.361	119.423	241.234	176.146	228.717	261.902	148.612	226.403	302.407	219.424	297.567	196.299	118.977	305.893	203.015	286.405	275.161	169.465	254.01	368.55	249.494	311.857	192.968	128.398	286.948	237.555	309.226	360.554
Cox7b	261.226	180.327	294.332	152.496	268.004	457.381	170.939	297.281	215.909	285.501	261.849	350.137	210.764	361.207	180.356	348.06	433.427	185.848	386.267	237.968	336.922	400.103	369.111	221.794	429.479	205.318	360.398	373.014	218.562	386.541	318.102	394.462	409.343
Pnn	221.469	130.544	99.8117	134.039	276.085	241.04	180.525	346.522	196.515	341.568	261.845	166.303	117.868	97.5246	99.6758	212.115	222.254	144.729	232.365	150.384	282.314	165.295	256.272	153.917	128.695	182.805	329.616	270.459	182.659	328.389	185.919	345.619	227.094
Rgcc	486.534	285.019	238.091	26.8403	9.3929	27.2112	30.6293	559.03	96.0764	13.2321	261.828	642.779	280.452	266.574	33.6338	12.8728	27.2607	32.8465	746.401	91.0691	11.3445	309.733	420.388	357.021	303.203	47.5787	12.9675	12.5827	30.2602	735.95	123.199	15.054	244.715
Atp6v0e	361.642	183.75	199.773	170.354	141.934	53.5009	135.267	364.602	185.156	141.588	261.458	413.857	220.355	237.028	207.072	137.294	53.0542	150.493	432.95	236.14	176.88	291.025	424.373	186.882	250.913	196.172	119.514	60.8231	152.557	380.273	235.805	177.74	343.853
Tuba1b	110.535	306.464	384.963	231.07	355.293	108.508	138.471	238.355	269.206	1332.16	260.573	122.595	343.166	353.885	258.074	306.291	93.8212	133.092	241.687	285.682	1243.3	270.701	121.867	283.241	340.291	141.194	237.648	105.372	93.6065	238.847	243.834	919.897	270.141
Tst	357.547	18.3728	89.4431	22.3856	15.8568	17.2708	62.982	30.1629	21.0193	32.3047	260.298	314.687	14.1141	109.637	13.0191	16.5339	9.1084	61.5757	23.5632	15.0256	28.3654	242.613	282.92	9.57785	124.649	38.2501	14.5297	5.65476	25.2326	15.9239	16.1295	26.1864	199.472
Prpf4b	293.785	221.84	192.423	172.888	227.582	371.607	170.986	256.885	322.809	210.71	260.282	300.935	239.439	232.948	163.971	264.994	392.134	171.975	267.835	290.686	226.417	248.712	361.664	264.902	245.818	318.015	391.743	546.39	242.823	367.074	349.866	270.122	316.439
Ssb	167.628	225.653	218.965	169.485	285.259	230.942	167.08	314.087	267.527	476.484	260.046	176.759	225.665	241.283	181.243	283.906	202.994	162.611	320.587	288.183	477.875	239.885	180.709	249.396	293.013	216.19	308.57	235.983	165.757	334.118	283.822	521.052	308.77
Uqcrq	271.984	264.029	364.781	161.585	189.089	460.2	247.221	274.057	279.515	321.559	259.911	312.464	272.938	413.907	201.229	240.39	425.933	257.324	346.878	364.538	368.101	389.605	330.665	308.523	470.811	225.134	228.034	322.271	309.707	343.444	385.69	435.915	386.941
Snrpg	112.876	265.104	468.304	195.7	534.743	211.024	130.284	229.904	192.924	752.719	258.74	117.157	254.456	445.306	202.194	671.165	176.855	128.773	291.546	230.301	821.719	278.285	150.469	308.261	516.282	265.978	711.728	181.664	162.215	309.026	334.927	1073.31	358.788
Dync1i2	218.025	246.977	230.99	225.512	485.404	316.368	416.58	303.51	276.751	336.837	258.677	256.033	263.209	241.917	236.021	568.055	352.638	476.84	351.015	360.995	404.17	281.437	219.959	321.959	257.553	239.965	572.103	393.034	430.271	330.135	341.543	363.381	270.477
Notch1	224.682	274.662	73.0669	52.2398	64.6023	15.9721	37.2631	170.535	382.766	194.531	258.354	216.209	246.372	70.7347	44.4713	44.6737	10.4357	26.0257	146.804	391.6	157.81	196.476	179.966	224.634	54.6202	39.6855	39.2351	11.1088	23.8027	145.467	292.541	150.474	165.482
Pcbp2	177.727	270.055	334.243	186.6	269.504	176.712	228.569	213.86	233.002	385.422	257.778	185.751	272.028	327.583	207.02	269.925	148.817	225.25	226.609	232.813	360.901	228.423	200.289	302.549	338.337	213.142	361.15	191.275	287.091	299.621	309.576	470.564	299.074
Npc2	231.108	171.21	99.2408	468.553	232.836	60.3287	386.757	146.06	90.2182	200.483	256.865	216.565	171.89	86.853	521.076	191.556	42.3676	395.317	123.383	99.3172	196.905	237.279	220.69	173.495	148.849	542.43	203.784	58.7826	394.506	144.195	119.136	195.787	264.08
Tnfrsf19	131.928	160.618	45.5813	10.1071	4.99688	20.7168	10.9076	52.0435	116.425	70.2906	256.445	73.506	162.322	37.3276	3.10385	3.96657	13.1701	4.12401	35.6407	151.41	44.1727	121.105	80.5873	131.929	28.7447	3.51288	2.11397	23.1965	5.43808	41.299	63.2689	47.9238	173.215
Ndufb1-ps	215.569	268.076	402.017	182.703	216.505	389.289	235.611	257.84	299.54	312.223	255.597	317.094	322.165	419.241	258.819	276.534	403.548	269.4	372.003	383.197	394.267	390.058	259.007	301.476	443.953	241.115	254.1	338.128	276.216	297.975	383.194	405.547	324.662
Sfrp1	35.9341	6.37477	84.0599	9.36762	9.19368	7.96255	14.4068	21.2024	4.22275	40.8793	255.136	28.1941	7.54354	122.958	7.49006	12.2293	5.47748	11.3505	19.2415	10.3155	44.2159	194.146	47.8011	6.81005	85.1887	8.81751	12.0554	7.46115	10.0893	26.0604	27.3751	44.3263	270.742
Pcdh10	440.535	25.4648	108.983	16.12	56.454	311.498	97.6257	291.373	28.7985	91.2564	254.685	390.051	18.0634	107.431	32.2588	70.5033	333.092	102.269	285.515	18.9219	81.119	220.256	403.065	21.3524	92.5495	24.3103	69.3837	314.356	102.859	326.901	14.0454	79.8336	242.824
Psma7	153.661	339.595	403.64	177.58	341.193	259.53	262.721	292.764	263.944	432.957	254.352	162.135	325.501	421.02	195.694	365.265	220.38	266.678	350.823	263.101	477.312	274.711	184.215	352.219	452.324	239.245	379.699	239.288	246.411	259.307	282.042	463.888	297.79
Hspd1	119.655	130.92	455.719	154.96	208.47	222.181	203.973	285.172	157.986	484.868	253.863	137.528	126.167	409.745	114.593	199.403	189.178	215.711	289.719	136.466	426.855	249.17	165.301	179.572	391.453	176.113	234.958	224.43	214.464	292.555	228.826	497.067	308.632
Myo10	329.67	361.367	134.588	13.7681	9.0504	22.1626	19.8744	163.376	111.02	153.522	252.974	264.651	367.691	135.661	15.7486	6.9569	20.3079	10.6548	152.698	118.013	117.12	209.864	296.407	390.65	116.914	12.4111	9.43798	13.6245	9.42787	220.162	106.049	121.099	217.828
Hnrnpr	132.146	164.459	133.565	105.64	341.839	210.48	161.661	292.329	209.687	403.378	252.613	116.463	139.872	122.313	98.203	324.018	178.731	138.606	251.181	172.646	367.674	181.674	112.48	135.161	135.28	100.062	287.728	198.544	138.631	275.507	197.458	336.359	179.139
Atp2a2	443.111	174.695	485.835	139.465	91.5164	630.127	222.245	255.44	406.298	132.252	252.276	430.184	167.183	542.503	128.522	84.9543	729.516	236.58	247.923	429.974	116.787	318.11	451.059	169.518	354.15	125.784	83.1494	786.789	245.727	271.376	409.493	130.951	244.763
Serinc1	483.323	230.437	144.486	278.691	243.992	556.315	560.261	402.353	351.43	150.189	251.936	464.858	202.779	124.418	219.69	233.47	563.695	533.473	358.478	325.136	136.75	227.718	396.952	183.701	103.565	230.687	195.256	559.146	482.927	295.475	290.433	117.8	203.792
Slc25a5	317.239	241.238	351.839	357.908	137.173	334.212	189.561	290.4	329.554	441.294	251.8	542.085	265.302	399.408	368.988	131.769	308.308	195.304	326.57	331.506	483.166	409.452	438.791	235.92	435.621	321.876	127.566	266.197	174.455	273.389	373.778	428.385	295.772
Sox4	44.7731	188.192	184.788	453.072	4003.52	140.372	201.36	508.362	178.54	1705.49	251.288	50.5257	143.311	130.292	254.029	3198.51	67.8997	124.179	394.388	128.499	1726.26	178.524	75.4112	164.259	165.338	326.111	2894.68	170.024	122.453	488.947	201.381	1327.82	233.856
Pdcd4	117.645	87.4123	129.726	106.377	166.833	94.2893	122.622	83.6506	38.6632	108.784	250.204	128.99	79.368	161.592	99.2637	230.194	80.7451	140.973	113.207	51.3002	112.594	211.584	125.069	83.5001	146.126	120.585	258.619	102.824	167.956	128.88	62.669	128.15	302.34
Tra2a	257.097	175.214	123.988	257.468	348.532	229.722	178.622	370.867	193.058	297.828	250.022	213.678	137.46	114.617	220.31	315.846	197.301	159.859	266.738	163.546	263.283	177.876	214.684	119.975	110.669	199.941	373.697	247.398	176.025	295.625	187.062	267.878	200.095
Leng8	281.064	97.8124	86.032	82.0539	120.989	123.377	88.3331	153.352	132.575	73.6214	249.284	227.589	70.3548	92.8576	70.1639	90.7717	103.979	72.1311	116.173	98.49	56.0761	155.637	165.996	57.3511	59.4161	61.8775	88.8818	94.4147	55.1223	105.09	56.1623	50.0439	117.295
Hnrnpc	147.908	189.687	246.999	173.744	460.988	202.06	247.641	272.462	187.296	562.92	249.09	142.96	195.437	247.195	169.473	422.436	174.276	241.404	286.644	203.266	552.864	245.206	154.931	208.437	300.666	183.47	461.774	174.596	223.521	297.54	193.975	535.028	280.029
Ttc14	310.141	148.284	93.5995	146.559	175.17	287.769	146.791	264.173	229.472	158.177	248.293	262.516	132.673	88.3885	126.025	155.562	285.485	117.946	186.356	188.878	131.025	191.91	256.723	138.641	63.0407	139.909	192.763	336.055	131.775	249.272	192.603	142.943	174.335
Acsl6	682.547	18.2778	83.9483	16.1054	14.5371	64.7388	12.1946	49.5983	16.7078	26.0314	248.207	665.987	19.8825	84.551	11.4077	18.3709	63.7558	9.52828	39.0459	11.8913	18.3062	243.338	573.482	12.7237	77.2955	11.7833	13.2028	52.2833	5.73975	46.433	14.9837	17.2692	221.706
Ndufa6	249.097	241.959	317.649	150.693	242.532	281.161	178.57	218.733	197.281	214.123	248.088	316.892	245.147	348.66	202.154	270.795	273.549	190.215	228.349	239.691	240.337	303.881	220.618	240.37	287.092	153.701	250.887	212.3	177.246	185.035	258.846	221.662	263.04
Nedd8	168.492	269.985	315.176	168.877	326.109	325.174	215.703	229.872	243.431	352.94	247.139	201.374	311.113	341.093	226.679	391.076	317.727	218.785	305.008	287.935	420.797	295.914	188.074	270.145	413.301	189.748	328.818	252.405	207.969	265.107	288.419	390.248	308.081
Mgll	374.129	127.71	36.1192	94.9409	7.90742	80.3151	141.426	176.183	55.0841	9.37881	246.994	165.647	140.912	16.2696	81.7002	10.0497	66.241	117.468	170.489	44.0883	6.37609	107.862	214.851	93.1262	4.64091	103.391	11.079	81.4538	176.89	155.147	36.0336	7.2748	185.034
Sem1	155.433	376.507	636.194	216.145	432.814	303.856	224.991	326.114	335.807	611.281	246.754	176.559	397.778	625.996	237.93	427.024	292.08	231.075	407.686	375.656	601.025	276.278	192.469	469.009	706.694	320.141	484.192	251.377	257.867	409.953	406.251	763.018	310.404
Saraf	390.743	176.628	259.858	307.82	107.368	157.971	287.642	176.009	141.817	74.4428	246.5	341.569	156.205	250.99	331	104.216	155.638	284.149	182.85	152.706	66.8121	235.776	292.85	139.261	186.948	284.858	91.0532	117.427	222.647	141.821	129.165	51.8204	206.372
Atp6v0b	367.122	220.188	180.449	521.514	271.374	527.833	458.76	515.841	171.719	153.429	246.444	402.623	205.56	166.756	575.921	316.133	570.777	485.403	532.044	172.62	182.241	252.691	414.89	196.802	193.072	603.431	308.103	538.63	482.311	511.189	172.269	160.528	241.44
Eef1d	144.29	183.436	237.345	201.092	133.305	62.3646	156.218	215.1	161.926	276.198	246.214	161.701	173.009	248.671	220.495	120.389	52.8907	177.222	243.982	181.463	268.31	241.62	160.286	170.561	282.148	184.787	123.329	58.5927	149.001	210.306	239.381	254.215	252.833
Mpc2	237.606	141.256	200.283	109.661	152.524	258.504	236.631	247.939	182.034	144.975	246.211	259.777	148.771	198.037	136.736	185.542	251.976	256.382	294.89	204.328	171.928	280.553	245.044	133.081	230.961	107.916	165.474	204.55	243.606	258.592	184.807	168.331	271.571
Eif4a1	153.598	252	207.407	454.653	859.281	273.313	399.168	360.094	278.64	942.664	246.081	158.091	217.388	144.46	373.312	784.075	232.79	350.388	335.694	240.954	893.324	207.284	161.847	219.634	102.76	318.304	707.601	241.392	307.906	320.128	289.247	774.039	240.232
Srsf7	191.771	164.877	103.681	268.766	366.01	351.428	142.237	321.591	263.838	519.753	245.571	173.641	144.21	96.8165	258.119	376.735	324.369	135.768	287.854	227.432	491.769	183.586	184.2	143.936	101.837	245.482	365.289	411.636	135.439	243.047	221.03	489.85	208.734
Ndufb10	259.99	194.207	320.348	117.026	180.57	412.054	178.553	227.306	274.922	172.286	245.454	338.41	206.579	412.435	143.657	250.843	408.212	199.154	296.664	283.536	199.008	325.593	289.922	202.962	443.37	158.574	239.13	338.32	199.016	265.5	377.419	214.93	304.896
Ank2	514.969	34.7537	85.5787	88.005	320.56	510.475	620.622	196.058	113.983	143.133	244.693	434.552	30.4207	87.4078	54.9563	283.131	527.6	614.041	159.222	80.2867	117.501	191.697	403.595	27.9239	73.9944	46.3115	281.7	597.23	740.378	150.995	45.1624	93.8342	173.348
Pdlim4	144.055	14.089	144.169	93.1741	8.90903	11.8397	7.37188	9.16251	9.36678	31.7908	243.892	106.887	8.94633	153.923	91.6144	9.56883	7.43499	5.18253	6.12866	7.95993	19.9702	170.919	124.416	9.45125	159.356	78.6114	7.5558	2.64611	3.85434	1.64812	7.95563	28.095	203.014
Ndufa12	268.757	150.738	279.381	98.1164	161.725	232.693	129.957	241.807	188.34	228.459	243.7	356.802	143.612	315.985	101.049	219.734	238.676	136.817	287.85	233.241	262.787	302.252	304.767	146.422	366.621	125.978	197.579	169.764	130.806	249.214	194.43	287.071	315.863
Mtdh	307.928	186.095	165.316	584.154	138.944	246.805	246.006	362.667	284.58	180.514	243.681	292.053	167.381	138.323	526.099	134.345	227.117	244.494	376.84	236.254	159.395	199.236	329.302	184.699	142.307	569.415	148.098	258.237	283.307	419.938	294.691	163.805	214.287
Tsn	144.845	147.824	252.663	143.99	480.07	148.151	147.469	228.501	163.177	439.327	243.638	139.981	146.013	239.609	145.505	436.611	132.862	143.774	209.209	149.584	441.712	231.219	148.491	151.653	288.095	126.89	395.457	115.881	122.42	223.174	153.718	384.978	225.246
Chmp4b	204.12	123.057	163.391	129.468	84.6608	148.737	164.917	112.397	136.432	122.36	242.721	202.189	121.185	209.034	116.354	82.641	133.324	170.438	121.062	181.019	132.922	237.64	217.25	113.541	257.591	120.096	81.0016	141.022	174.238	108.578	187.333	121.069	261.303
Ctnnd2	290.825	18.3811	55.2668	18.222	75.3989	149.656	15.5706	225.577	10.653	63.988	242.687	224.509	24.0638	57.8529	17.7344	73.9114	141.568	12.5319	198.027	7.96207	49.2681	179.791	224.599	22.1087	45.6867	5.2262	71.8457	133.497	10.0715	209.435	2.2733	50.5131	182.907
Nrxn2	333.657	25.1008	105.971	30.4061	169.296	192.562	113.417	559.524	49.7614	77.0429	242.302	253.992	22.0024	93.2975	18.7416	164.326	212.583	105.244	529.581	52.5981	77.294	189.285	261.435	18.2266	85.0959	5.39596	133.111	152.391	96.146	536.069	55.2758	57.3104	183.884
Trim9	437.196	10.292	60.2881	7.81793	28.7952	127.391	11.1795	73.0367	12.9037	29.4778	242.183	356.67	8.21649	54.0042	5.43068	33.5367	138.569	7.58147	73.1493	11.5555	18.4058	191.63	327.479	9.12079	38.6881	3.53768	34.8377	177.123	8.73638	59.06	11.1326	23.1995	193.696
Tcf25	231.48	217.454	167.355	171.948	227.225	333.986	208.684	195.427	184.498	184.04	241.826	232.661	207.877	201.947	156.474	210.295	324.972	185.296	181.367	156.657	191.623	270.871	314.269	247.096	189.167	266.756	254.991	325.789	258.947	268.121	208.466	217.826	288.195
Polr3h	196.614	31.8456	261.691	23.0379	42.7227	40.9853	51.941	100.266	27.9682	68.0288	241.329	174.664	26.9262	251.125	18.4721	37.5641	30.6082	43.8734	89.1338	27.6271	54.3	182.817	147.839	26.7861	236.773	27.1723	31.5167	18.8328	30.2307	70.902	12.3452	42.2237	172.686
H2afy	124.67	141.767	235.232	186.66	407	137.545	118.636	239.794	139.949	570.369	240.552	134.005	126.334	186.87	146.393	330.359	126.124	103.109	232.268	128.195	514.431	213.156	124.072	120.585	202.984	152.487	303.817	120.438	94.897	228.63	122.564	474.066	210.21
Cox5b	270.018	233.634	295.006	149.894	259.187	484.553	253.712	277.124	295.038	307.111	239.891	325.258	245.622	341.564	171.058	319.769	432.818	258.214	357.638	331.086	318.284	364.602	364.924	310.151	432.61	185.233	370.566	450.329	351.311	391.906	443.72	460.159	395.825
Nudt3	222.218	58.5288	79.4594	76.3804	227.268	104.174	106.703	81.5465	46.6159	170.624	239.506	205.447	69.8241	71.0556	51.9458	196.24	111.39	102.123	86.1001	56.4451	173.859	194.814	202.238	78.9117	78.1774	88.018	211.159	144.158	104.247	74.471	51.243	169.884	225.964
Ddx17	244.687	216.454	116.725	179.136	266.209	206.047	183.924	254.922	212.085	195.052	239.146	234.292	214.442	137.918	169.363	233.647	212.381	164.291	228.616	192.299	187.954	209.035	217.947	228.715	140.54	180.293	260.082	233.055	166.361	274.767	185.999	200.747	198.287
Eif3c	190.553	209.579	232.479	188.236	275.312	260.687	247.788	312.747	234.973	358.977	238.599	207.526	196.213	247.13	184.997	254.689	241.61	257.699	308.901	215.378	337.195	233.576	231.835	288.428	300.202	246.306	325.197	290.905	320.457	386.002	301.106	408.477	304.777
Gabrb1	542.115	13.1713	53.9328	14.7535	4.83279	127.213	12.1374	37.4914	16.0465	10.7903	238.536	603.368	16.5944	87.9299	10.3431	8.90017	106.509	9.92082	46.2216	14.4845	9.58701	326.336	522.321	20.6624	74.9735	4.83433	6.00274	108.718	6.05909	40.5079	5.84738	9.12647	196.202
Rsrc2	182.533	187.473	178.159	224.801	300.915	170.793	188.438	277.058	229.457	302.698	237.897	168.824	179.906	178.78	185.333	316.111	152.901	181.018	244.68	205.812	304.392	190.07	206.666	172.826	250.872	235.897	294.055	193.481	187.783	290.168	197.894	285.895	240.654
Paip2	158.229	216.266	474.708	145.852	373.745	189.78	319.556	183.17	238.965	331.138	237.727	181.859	228.644	498.013	167.491	409.602	164.209	328.232	194.816	266.942	363.63	254.907	162.024	195.406	521.727	196.886	344.564	161.802	289.982	200.242	291.598	297.977	244.787
Selenos	386.268	79.9183	178.916	206.661	62.5073	92.3295	272.267	251.088	175.069	62.3174	237.586	375.917	73.9601	149.291	201.544	62.4243	99.4992	280.616	255.744	209.613	63.1985	208.665	377.354	92.3671	191.324	241.158	57.9241	94.728	296.497	243.272	225.663	65.501	233.937
Hspa2	243.565	40.1039	720.114	18.292	11.8722	32.3301	79.2162	27.3281	291.837	30.8149	237.45	162.394	35.3475	614.345	14.1741	12.0666	23.7762	67.6231	16.1569	223.208	12.5629	185.096	176.534	25.7643	517.392	19.3769	13.9255	20.1031	54.858	14.2549	215.601	15.9471	200.568
Pmm1	344.697	32.387	92.5137	27.9734	53.4096	117.93	138.876	62.7641	64.4188	61.2453	237.357	399.062	31.5234	112.339	31.9666	62.7749	116.82	140.627	73.7243	61.1104	64.8246	261.546	363.755	26.4946	143.641	37.6875	54.6272	96.3258	150.955	67.3023	50.2369	61.6143	267.142
Chst2	565.922	59.3962	35.8766	24.8377	14.2408	100.002	94.3962	229.495	112.316	22.624	237.329	452.586	45.9929	49.3644	24.9333	19.8079	94.1898	86.1995	206.441	96.5831	19.9679	233.729	426.917	32.1124	38.7968	11.3395	16.1184	80.0084	76.7347	242.69	73.9362	24.3237	213.67
Atxn10	176.384	62.4165	176.187	87.7761	219.171	131.953	125.887	228.776	74.5031	203.46	237.143	158.612	65.034	176.269	81.4428	184.461	119.288	109.742	237.096	65.5938	189.134	219.612	175.624	59.0854	150.594	83.8366	175.422	113.321	102.077	229.989	61.9736	176.167	229.822
Arap2	217.535	160.626	90.3548	43.3492	6.6444	65.389	233.074	51.116	205.728	30.0857	236.976	161.823	181.344	101.258	36.1945	7.17691	67.9787	207.153	19.6174	210.981	21.4524	200.727	195.637	177.351	46.6534	63.3079	6.39897	74.8691	203.447	42.6136	165.542	29.8491	222.698
Pygb	264.82	25.8134	167.764	36.1021	16.0718	17.9223	16.5809	21.2685	35.9231	31.4087	236.74	253.794	29.2853	193.777	25.1208	15.3372	17.1698	15.063	19.4734	28.4816	27.9694	259.228	238.939	24.2634	111.224	40.5131	12.9118	18.9783	15.6322	21.2659	23.1539	21.3783	210.623
Vapa	230.012	162.636	255.13	255.675	263.079	265.676	307.366	458.681	213.325	254.906	236.45	242.841	161.459	226.973	217.684	256.022	235.077	297.046	451.134	248.43	253.408	229.14	209.718	164.544	265.134	214.658	223.414	225.769	275.188	436.251	188.635	225.296	221.469
Ndufc1	229.475	190.29	417.418	135.992	228.218	349.58	162.161	220.588	219.935	279.623	236.023	266.361	218.557	434.28	172.208	299.542	337.473	153.634	281.329	269.398	316.045	339.751	259.664	220.685	515.047	136.986	284.984	265.194	194.607	228.319	316.434	348.31	334.342
Fzd2	427.965	10.9843	53.1476	8.39106	53.5222	13.9619	10.6901	17.2161	47.3261	57.0858	236.022	344.685	6.71452	33.8515	8.23212	39.5815	7.12906	6.37071	7.1367	27.0098	44.7071	138.798	395.504	8.21064	38.1109	13.1127	42.1754	6.97253	3.04992	10.7099	11.7587	44.4918	174.042
Uqcrb	248.306	373.053	302.267	153.629	216.29	379.333	189.393	338.277	412.115	291.265	235.977	309.344	396.281	352.793	227.079	275.904	373.917	206.786	421.761	459.556	311.001	358.318	276.883	405.585	423.499	208.986	265.745	284.141	229.061	356.838	484.518	342.032	313.415
Add3	303.361	167.953	157.029	76.6348	19.5515	82.0492	142.314	89.8108	87.2304	54.716	235.922	276.995	155.314	148.368	63.2999	22.4873	79.2764	126.489	77.0066	78.3499	32.7475	204.75	300.651	126.141	137.67	44.115	16.1628	90.3455	126.833	93.1497	61.0707	34.4141	227.986
Psma3	186.419	234.67	251.814	196.268	313.033	237.403	198.903	254.461	262.272	349.228	235.276	199.524	243.393	239.708	194.539	306.891	219.692	191.944	239.91	231.761	360.712	225.665	194.137	229.307	278.159	198.985	293.642	201.307	170.591	260.54	236.453	327.943	219.681
Rnd3	64.0073	34.5971	87.9873	20.0046	346.679	43.7616	25.4023	17.6354	163.561	192.786	234.542	59.7391	33.3834	97.5027	12.7255	338.811	49.762	11.9988	19.8285	203.485	201.888	168.984	67.5509	32.4471	80.1232	23.6682	383.034	110.551	11.1649	30.6849	176.685	203.57	187.26
4930402H24Rik	239.536	63.1534	116.887	30.199	163.145	84.7198	221.926	79.9541	52.8598	70.9714	234.278	168.218	52.5868	113.662	24.4998	120.03	77.5011	208.221	52.7828	37.3302	52.6776	148.471	161.717	45.5892	72.8659	11.6058	158.353	74.8176	210.953	52.8566	36.8721	46.3284	129.179
Mrps33	170.043	151.001	268.671	114.337	244.998	293.459	178.835	218.305	91.4559	261.727	233.95	191.931	159.706	248.692	137.51	261.987	267.307	193.787	269.021	112.415	288.284	268.857	181.415	144.995	293.788	130.915	272.026	226.332	197.9	245.109	112.337	296.849	282.122
Ezr	287.546	49.9656	470.763	39.9328	185.059	22.9069	22.7676	11.6132	26.9688	280.993	233.744	229.398	48.1713	468.277	35.9415	99.6807	15.8858	11.8803	11.8402	19.6277	196.863	210.754	291.526	59.6127	322.38	43.4096	93.1545	16.3628	7.22265	16.3447	29.7883	192.326	262.606
Sfpq	180.843	217.817	193.819	266.359	526.583	282.04	230.258	383.981	260.965	760.774	233.622	133.874	204.082	127.326	193.612	369.124	239.909	177.978	290.336	169.759	595.138	157.87	196.234	267.042	154.61	302.774	554.186	392.519	211.511	381.018	247.727	640.938	245.389
Nme2	170.726	421.306	354.363	272.833	260.909	232.446	254.013	296.266	325.302	744.825	233.446	257.954	438.691	323.028	299.554	259.374	202.653	292.171	365.932	311.765	777.331	316.122	220.131	469.62	394.436	323.111	251.027	177.933	286.273	326.463	431.34	844.085	286.206
Cd47	391.825	224.666	153.447	226.599	161.653	468.957	423.704	261.301	101.46	140.796	233.279	406.415	193.673	149.986	217.517	157.521	489.962	411.195	239.065	104.878	139.335	242.109	344.032	162.198	129.259	201.191	156.522	460.812	390.466	233.896	68.294	115.227	197.798
Chd4	230.615	209.757	178.399	224.286	418.789	322.326	256.662	244.57	292.582	393.522	233.133	206.438	176.178	166.807	176.763	329.228	304.284	242.372	235.588	225.484	362.771	205.014	265.699	220.824	185.154	196.808	437.354	288.366	322.562	283.106	235.406	462.555	262.259
Fkbp3	114.64	144.039	215.476	101.114	218.102	277.469	100.228	156.876	73.9339	537.735	233.098	140.657	134.295	232.129	96.4303	245.411	272.101	97.511	181.895	88.1598	546.531	253.856	172.299	173.853	335.124	163.039	272.668	245.566	115.884	184.542	113.093	659.871	302.256
Ramp1	313.214	34.5973	620.666	105.306	18.5132	248.538	21.0636	433.166	52.6419	20.2152	232.576	360.515	51.9741	650.926	139.676	41.4151	259.701	27.8842	506.077	58.9671	19.8702	382.875	292.471	26.5208	616.097	123.124	29.9064	191.588	21.6585	401.994	37.285	20.3801	268.089
Rpl29	108.343	392.112	261.206	316.95	550.045	216.496	175.123	291.214	213.907	546.909	231.944	149.933	483.412	315.855	471.377	710.931	231.273	222.823	407.396	311.562	696.083	296.862	259.915	755.617	475.968	720.684	1018.13	325.502	350.474	569.165	560.164	1182.17	511.802
Srsf2	199.042	208.141	128.369	260.437	324.063	184.172	194.576	292.67	174.328	544.117	231.7	182.315	168.907	114.832	235.804	270.096	128.345	159.796	250.346	154.573	459.495	171.749	181.437	160.857	164.567	286.408	253.372	165.8	161.304	249.278	166.737	432.648	198.014
Aplp1	461.67	106.153	262.184	143.879	331.079	774.997	3372.48	264.813	111.876	123.956	230.873	520.122	107.436	177.234	136.837	323.18	727.812	3158.92	183.36	134.906	141.642	233.244	378.446	133.039	213.288	109.41	292.604	692.218	3040.56	162.01	155.709	119.514	197.738
Shisa4	374.068	30.3071	162.984	33.6808	58.3634	30.1332	553.79	218.492	38.1009	105.249	230.667	279.761	17.5532	124.831	28.7793	48.3975	17.0118	553.217	194.269	32.027	87.0466	177.773	231.454	28.7004	133.744	12.4599	46.7142	35.3597	445.471	180.526	19.0404	82.8538	159.773
Pdia6	204.739	147.636	235.492	351.529	68.7121	132.78	201.493	416.361	159.597	192.192	230.571	190.435	154.04	186.055	350.909	78.9039	154.336	219.723	520.077	177.144	191.871	200.783	243.726	217.357	187.856	292.097	129.154	158.026	176.317	467.677	195.031	246.666	247.532
Ahcyl1	390.425	124.818	103.831	62.7739	124.599	162.852	141.36	113.217	116.281	149.263	230.287	411.15	111.628	116.795	68.7306	120.863	174.616	148.597	112.717	109.78	147.873	245.286	439.551	127.383	74.5336	57.0516	123.423	204.973	133.008	125.158	106.93	131.653	272.692
Ndufb4	199.981	200.689	249.934	101.202	143.987	279.484	171.583	261.572	177.168	228.765	229.351	279.061	216.4	273.306	165.598	176.179	260.966	184.275	360.998	247.719	266.321	344.077	281.351	232.981	314.214	135.433	180.158	206.202	201.45	284.858	247.857	298.1	318.361
Ttyh3	338.727	41.8202	29.6367	65.8545	94.9807	88.9344	18.3169	62.0915	23.9008	90.5636	229.188	296.095	25.5663	47.4808	79.3541	83.2169	112.392	13.7033	58.3501	28.7079	78.8544	190.912	246.057	22.3405	23.1151	61.1584	79.0755	115.842	11.5921	61.0211	22.0872	78.7025	192.132
Pgam1	213.179	137.625	255.793	135.435	152.378	332.385	186.147	244.226	184.52	237.27	228.875	206.78	112.212	242.507	123.974	154.532	312.316	163.926	230.849	164.314	204.483	220.663	168.911	109.479	220.213	113.407	144.016	245.973	143.938	195.797	153.344	190.164	219.593
Eid1	101.842	183.889	196.879	115.405	450.028	330.811	402.858	299.03	206.431	246.107	227.799	98.0538	160.298	175.307	104.859	485.514	270.629	424.879	340.993	219.675	295.931	235.805	105.594	176.096	206.276	130.576	433.438	266.736	436.324	312.427	204.81	264.753	241.878
Slc27a1	357.313	26.645	72.0881	13.4494	17.5582	21.2126	28.109	32.2756	15.1909	23.4439	227.755	310.508	18.9888	65.8093	14.1345	18.1085	22.6292	29.1923	26.0394	17.7148	18.116	162.521	233.44	14.6923	34.0903	4.37024	9.67609	12.1803	17.1254	26.6999	12.3428	17.261	138.159
Nudc	111.733	164.809	1077.14	130.83	191.764	168.799	172.538	185.912	156.681	374.793	227.708	110.819	168.35	1004.17	146.654	218.028	167.361	185.915	226.921	178.623	380.67	257.138	113.736	148.525	1007.73	164.289	198.797	149.223	181.315	182.619	224.666	366.264	263.326
Ctsb	336.831	140.32	167.462	1103.52	72.2235	204.474	265.639	216.958	152.275	62.3827	227.466	302.359	124.843	178.725	1014.71	64.1262	202.485	240.271	181.44	164.183	57.4199	236.227	269.507	116.603	154.602	1158.28	72.6948	196.649	231.777	174.466	148.744	45.3477	201.037
Phyhipl	414.784	28.1134	76.5473	37.1029	59.5425	120.48	524.897	136.31	23.3661	66.5949	227.357	392.342	20.7992	51.9704	22.4695	54.2848	123.117	457.577	121.193	20.3257	69.1104	245.238	477.099	35.2441	95.7807	25.1467	65.2125	120.513	553.488	116.159	15.4667	76.0135	259.843
Slc22a17	260.067	44.6872	112.905	51.5089	81.2927	453.153	245.105	466.638	46.6586	61.2428	227.289	223.208	34.6389	82.5963	40.0096	83.1433	434.804	242.322	450.747	32.666	55.7997	190.979	205.518	37.6008	85.5943	48.3868	75.1961	343.524	225.547	444.857	28.4395	46.0898	164.18
Atp5g3	244.05	202.432	305.796	108.207	235.436	439.742	142.954	212.726	263.548	249.266	227.183	329.344	224.618	333.862	134.721	287.346	436.966	168.91	286.895	281.679	292.122	340.694	260.52	205.56	326.646	109.423	250.924	316.047	155.627	238.773	270.469	286.456	272.616
Tax1bp1	228.634	250.56	284.479	190.725	181.527	207.715	205.529	235.334	314.389	236.101	227.064	213.259	239.312	272.901	174.686	140.877	178.374	217.259	225.47	272.045	214.636	219.959	262.081	311.739	296.708	198.927	184.088	206.489	214.98	263.188	392.957	253.457	271.745
Oxct1	224.046	75.0195	453.683	156.54	113.944	285.974	161.593	239.044	187.349	328.188	226.8	222.397	64.6009	456.302	139.442	99.9034	263.269	145.991	219.891	178.203	267.114	254.074	225.196	44.7805	431.282	141.35	87.1358	214.385	125.016	211.64	159.47	246.283	202.062
Ndufa3	188.576	220.809	277.512	137.192	179.503	261.746	266.779	242.58	173.088	210.959	226.349	221.613	250.775	321.733	169.812	232.763	246.657	292.981	268.817	203.536	235.774	340.781	266.977	282.835	331.901	233.862	249.93	232.492	362.262	295.721	316.029	299.579	328.683
Atrx	218.018	414.284	189.63	241.932	486.102	400.19	229.779	316.311	363.83	381.153	226.284	164.252	358.001	166.779	170.86	381.137	423.502	183.823	240.069	312.14	320.152	171.381	212.177	393.449	128.505	235.942	540.069	416.306	223.326	322.499	394.241	391.751	214.541
Hnrnpa1	85.387	183.548	220.186	249.294	1307.13	231.733	189.315	341.782	189.573	1404.11	225.578	87.9952	169.88	202.23	208.996	1122	160.493	145.536	323.675	179.244	1323.96	192.294	90.7062	161.699	227.097	210.334	905.566	177.858	124.837	341.35	255.199	1105.52	221.661
AW047730	408.544	11.1228	20.703	10.6262	31.7672	12.9901	10.4348	175.241	16.5075	36.3495	225.432	344.999	8.74147	20.6572	8.14368	25.0293	6.814	5.21467	164.353	6.85302	32.2208	144.909	304.375	13.223	42.2269	3.6961	18.2055	7.94704	5.03843	122.986	11.4946	25.1515	212.903
Glo1	137.646	96.9638	223.203	57.641	64.1289	59.6647	138.607	100.058	98.9659	100.441	224.549	147.541	104.868	229.588	82.0048	73.4383	66.9651	156.404	120.251	99.484	99.9024	221.561	124.045	81.1734	189.747	67.9021	69.1804	51.402	123.33	114.164	87.1199	88.6996	211.623
Fosb	15.1527	162.368	220.424	351.098	15.1223	79.7413	118.972	350.01	184.371	96.779	224.534	12.4111	127.096	159.968	351.28	24.6097	64.6316	147.999	301.215	136.66	72.0939	134.193	15.3889	147.792	185.327	218.799	20.6318	83.0707	151.971	360.987	139.355	79.1852	188.065
Lxn	406.065	46.0264	137.778	27.9106	18.5745	20.2827	12.5382	31.6739	14.9389	32.8097	224.428	425.284	35.7763	189.505	29.4148	27.2915	24.4003	10.8051	40.0758	12.2619	53.183	308.963	402.433	42.9005	234.618	31.0661	24.5905	24.6469	12.0251	35.2441	11.0564	59.6386	288.397
S100a13	322.108	330.93	58.3653	68.4123	19.259	23.3762	178.968	371.091	60.2163	22.1929	224.2	332.597	321.22	70.6184	88.9717	23.4909	25.5881	193.408	526.997	67.0307	22.4846	276.995	341.87	370.746	109.429	72.1469	32.1015	42.7542	215.874	502.383	88.1722	29.5875	319.968
Atp5g1	189.743	177.911	275.014	157.596	244.249	495.721	214.824	255.641	188.791	326.297	223.816	240.707	204.389	319.431	188.885	323.139	505.888	234.899	315.163	224.955	370.278	340.429	225.258	197.899	387.086	165.635	285.51	342.765	230.08	264.524	256.65	404.903	269.602
Cldn11	68.5762	137.666	288.847	227.041	96.1468	121.459	5329.15	134.439	119.914	119.311	223.751	45.448	86.6757	134.322	139.279	73.5471	79.7402	4887.17	47.9589	93.4122	38.5944	141.153	65.2197	123.427	202.633	216.374	125.635	192.053	4587.13	67.0215	121.19	63.71	184.245
Vcp	173.126	252.652	253.052	189.073	275.577	188.733	281.796	287.849	228.908	366.562	223.51	176.332	219.445	216.383	182.006	219.517	172.659	275.454	280.659	193.866	320.007	211.88	189.539	208.087	244.932	149.754	222.53	159.837	273.828	280.829	217.227	309.106	211.561
Selenop	659.861	1131.59	100.184	1112.16	20.896	30.5203	423.563	33.7921	136.865	30.8608	223.491	465.161	1140.17	81.6439	1159.23	14.7517	18.5113	476.123	17.3676	124.443	18.3006	213.442	494.525	947.802	85.757	1200.32	21.1875	22.395	323.871	20.7974	115.149	28.7126	231.113
Cbs	202.296	12.554	92.2615	12.8823	7.07318	5.0529	7.49544	6.93434	14.5786	34.9423	223.437	150.823	9.36013	83.2009	7.56927	6.61734	6.4783	7.28619	4.93374	12.2949	32.6509	147.165	157.41	5.83314	77.1945	16.3578	7.01251	10.2664	2.55944	3.91273	6.36825	29.2284	169.882
Ndufs7	213.65	141.995	211.182	107.299	121.006	243.411	204.667	202.325	305.382	154.649	223.32	245.023	164.072	205.535	103.837	144.763	234.987	231.332	217.063	331.54	160.106	255.517	223.289	133.401	214.534	149.759	127.235	194.02	215.999	179.171	277.908	163.921	232.966
Sf3b6	166.12	124.09	233.917	109.532	230.562	112.511	146.409	236.794	127.043	267.422	222.388	192.266	119.175	227.545	110.36	251.62	105.839	146.731	258.184	114.992	287.945	222.98	187.764	117.954	320.179	134.652	215.453	112.065	134.031	239.617	106.167	283.979	241.873
Snrpd2	108.245	183.669	321.071	97.9298	272.804	207.048	152.894	223.047	164.85	381.096	222.196	135.028	176.188	329.148	110.952	344.971	189.097	155.662	319.675	180.818	418.244	262.206	146.792	177.187	385.104	128.109	324.439	158.379	170.072	275.123	216.907	473.076	275.952
Plaat3	197.197	96.1953	335.622	43.7942	19.2796	35.9814	391.529	37.0797	45.4262	25.9298	221.739	217.069	105.442	348.027	35.8563	28.2191	24.6139	428.306	31.0009	43.9673	17.9091	217.479	177.8	78.6426	364.846	60.799	34.134	36.794	361.034	38.0801	38.9376	22.397	212.357
Sf3b1	179.396	251.713	155.96	361.071	418	294.972	213.469	317.56	270.917	423.628	221.668	170.352	230.245	156.36	294.156	350.973	303.018	186.098	258.198	249.966	360.392	178.462	169.269	253.299	142.13	318.236	412.487	366.207	197.603	303.801	266.594	391.466	202.769
Rab2a	254.107	269.938	146.919	140.816	284.428	323.709	310.642	349.122	247.782	214.134	221.526	268.579	268.655	153.025	184.61	307.151	344.126	313.502	361.75	274.613	222.958	243.393	262.549	296.804	207.462	177.662	292.609	305.715	353.086	405.424	272.692	225.673	258.199
Fubp1	136.681	176.431	150.601	178.073	477.46	258.29	133.289	291.85	197.451	510.602	221.315	125.897	157.083	153.063	131.918	423.59	241.104	100.937	254.321	164.068	460.177	163.558	150.46	202.997	137.185	195.946	544.328	302.567	120.947	321.523	179.586	514.956	202.566
App	61.5378	1294.06	275.176	242.746	291.442	952.233	1858.34	300.671	641.949	162.97	221.184	86.7386	1238.58	245.431	204.19	258.032	1125.58	1900.26	318.206	617.889	138.517	235	102.199	1129.13	269.644	189.878	280.209	1062.1	1836.24	320.209	659.059	135.113	200.176
Cct3	121.379	120.465	283.599	148.352	268.56	156.876	188.243	276.024	124.631	391.062	221.181	120.021	121.876	255.35	130.013	250.83	149.564	185.414	284.221	133.814	361.537	200.24	117.162	128.261	278.751	153.391	233.493	152.488	160.786	268.022	164.672	321.186	191.611
Edf1	194.316	238.459	170.992	140.552	135.409	213.297	205.285	212.4	182.561	187.751	220.286	222.388	254.33	189.576	142.119	158.383	211.412	219.936	261.331	222.979	214.481	229.344	220.712	287.796	211.252	165.311	153.954	183.278	234.713	258.148	244.556	216.687	279.549
Tkt	252.086	95.2474	179.196	105.931	139.847	50.3493	253.089	147.866	84.627	194.247	219.552	220.668	74.0505	127.278	106.078	108.652	47.9241	226.351	137.405	101.854	150.098	169.639	188.74	68.9378	110.503	117.778	112.511	59.5559	203.114	117.247	72.9197	144.061	173.794
Psmb1	177.177	238.786	236.926	155.949	281.969	216.852	236.343	271.764	186.828	322.103	219.364	205.927	267.105	233.232	200.607	318.213	206.486	264.523	314.072	222.301	375.463	236.716	198.518	256.838	346.376	187.331	297.172	172.38	250.423	257.16	210.289	381.828	264.57
Mlf2	221.581	164.394	159.97	107.691	179.018	354.009	264.191	277.253	145.459	187.933	219.315	200.613	144.623	151.465	103.513	154.07	319.418	244.306	269.884	160.793	164.626	197.575	187.104	143.741	138.075	91.0934	149.253	294.23	219.843	207.696	162.324	157.682	203.325
Arf4	173.82	162.121	108.885	225.54	334.548	141.708	178.512	210.557	195.702	316.243	219.022	170.507	155.875	102.158	243.602	321.852	131.503	162.409	232.817	195.516	318.05	183.766	144.456	164.443	105.721	187.547	294.206	144.474	158.792	208.219	170.825	276.772	186.138
Cbx5	150.863	145.478	172.44	53.2797	154.832	213.505	92.674	220.274	288.164	390.296	218.758	170.925	162.697	248.73	56.863	151.392	199.019	86.8372	219.448	275.488	389.976	239.51	199.581	153.592	205.342	72.1695	171.808	240.379	94.5395	245.643	434.929	457.842	253.729
Sox2ot	154.399	31.2691	134.522	45.8054	606.915	66.7929	610.829	190.759	26.6307	232.035	218.533	151.737	28.9457	127.448	24.603	609.708	60.6309	592.704	173.87	21.8859	229.946	169.832	183.389	38.5873	106.602	43.2511	616.288	96.8113	685.417	215.915	32.9099	222.478	211.13
BC031181	175.052	163.926	187.898	109.449	178.288	171.327	254.065	166.876	171.684	132.201	218.216	191.575	165.718	186.939	132.38	205.537	167.013	268.587	194.637	215.095	152.644	220.029	172.626	133.098	204.903	129.006	166.237	146.06	248.187	158.904	185.908	123.494	210.874
Tnrc6b	216.625	143.784	135.09	163.197	192.415	174.367	181.248	226.896	190.957	106.882	217.907	179.326	119.883	146.843	134.584	154.115	184.517	174.209	197.886	167.835	109.512	169.439	184.676	95.9812	131.117	212.668	197.398	169.718	185.082	227.644	175.351	97.3504	195.234
Zcchc18	156.623	24.076	292.277	26.1501	144.084	336.859	39.5168	133.624	24.1151	71.464	217.303	122.95	28.3277	282.785	29.59	149.049	268.855	35.146	132.856	32.4417	73.9821	192.318	155.504	15.4312	323.087	22.2642	154.122	282.914	30.7359	123.094	23.7988	60.6795	190.406
Pitpnc1	196.798	160.506	102.894	85.2938	63.5209	68.3918	11.1321	89.334	714.419	44.6481	216.923	144.113	150.529	93.1881	62.0894	46.8183	72.2359	5.82255	73.828	662.535	35.0288	136.722	137.825	155.139	78.1695	63.5884	55.6257	57.6082	4.59584	79.9196	674.067	37.33	156.634
Nap1l1	96.2905	205.948	218.298	153.208	281.984	463.102	159.102	281.784	234.831	776.472	216.821	111.145	199.835	199.05	108.4	252.181	420.8	157.065	291.877	235.483	700.698	212.635	110.101	225.222	257.398	178.75	258.123	443.51	175.244	302.695	294.622	767.058	239.143
Prdx5	177.617	96.908	231.882	205.475	106.414	269.172	104.768	203.595	259.242	121.448	216.738	193.383	115.691	241.332	222.953	130.175	242.982	113.448	237.819	296.067	129.04	249.56	187.666	98.8899	270.481	171.047	100.368	178.293	102.456	216.92	303.623	105.5	248.264
Fam181b	279.073	41.6898	33.6484	10.6701	81.0775	11.3796	14.9262	154.803	13.5576	62.2834	216.717	279.984	31.0958	32.928	12.3863	76.0686	9.56533	10.8977	158.623	8.92189	84.5571	155.429	271.713	42.5497	42.1097	11.899	64.8527	20.6182	7.88521	127.244	2.24246	72.016	210.3
Ncam1	457.36	56.5922	197.661	55.7452	1254.86	369.534	533.163	661.447	54.868	543.111	216.711	467.327	51.702	220.637	44.3624	1083.39	359.423	510.68	617.68	36.1217	520.313	260.845	411.021	76.0976	171.483	61.1421	1131.35	374.398	536.19	683.616	60.6298	483.63	224.129
Srrm1	166.859	159.313	124.419	181.195	238.267	217.484	181.659	233.637	220.529	282.852	216.498	152.912	140.677	123.841	158.775	209.042	244.021	152.302	227.314	187.603	248.643	162.49	154.619	151.726	132.348	201.961	233.388	219.416	180.519	220.21	183.064	284.447	189.846
Cadm2	500.208	21.4489	42.4133	21.0046	123.455	263.621	126.355	367.159	32.8936	32.8783	215.672	417.5	20.6382	45.0165	17.6613	136.205	328.172	132.262	349.506	13.693	26.8057	170.342	425.23	12.8288	23.4088	2.07345	165.934	298.215	121.169	416.038	28.4558	26.8235	183.339
Fads1	177.725	29.8677	106.708	55.5594	75.9008	39.7677	40.5055	73.5816	22.3272	66.4681	215.546	177.337	28.7508	95.3973	35.4349	62.7696	41.9038	37.8455	79.2406	28.2715	67.9449	224.751	159.641	28.7615	77.3956	41.0737	64.108	31.4134	38.1638	67.1111	18.7313	60.9579	185.411
Rrbp1	368.787	288.895	276.144	837.287	36.5557	52.4143	309.351	277.308	326.27	71.9472	215.364	335.288	225.366	236.294	753.34	37.2873	47.3676	303.607	268.364	285.806	57.1227	190.096	405.756	345.947	221.088	1119.88	55.9937	52.4653	384.8	341.222	401.137	75.2887	239.455
Mtch1	138.579	165.998	132.56	154.172	370.389	334.665	237.966	166.386	130.803	298.786	214.585	145.219	135.008	118.77	134.806	288.895	298.856	222.597	154.567	124.938	259.867	198.123	151.075	138.779	134.959	167.249	280.037	283.736	235.914	176.463	121.208	257.169	208.087
Gclm	213.414	138.399	205.58	53.636	36.4159	50.475	180.412	97.3426	50.9557	85.6676	214.252	156.57	135.53	130.268	51.1306	32.9474	48.7927	181.661	104.809	38.1718	75.1827	143.821	174.899	136.297	178.393	38.402	31.1276	56.3009	182.9	87.9563	23.0758	65.1559	173.366
Txn1	130.397	272.24	846.934	132.419	240.714	165.958	99.9767	207.383	257.59	365.477	214.242	145.935	288.342	840.003	129.027	277.245	155.609	100.947	288.859	311.175	400.565	250.428	150.434	312.171	963.893	120.86	278.444	137.276	99.8843	245.13	344.277	428.602	265.259
Pomp	131.819	377.655	237.91	218.358	211.432	211.846	183.443	221.145	172.587	237.961	213.985	157.057	415.91	266.868	260.43	239.62	206.669	196.436	238.877	188.153	289.902	247.752	140.186	377.974	330.363	200.431	207.668	185.667	183.294	197.448	224.424	258.59	248.281
Ckap5	207.962	76.651	271.926	57.3257	101.677	107.923	153.111	121.265	77.3589	277.13	213.472	203.42	67.7617	286.418	55.4472	97.6075	103.584	149.981	128.146	81.0058	238.609	226.64	227.643	90.6995	268.428	54.3512	121.3	106.193	158.747	135.14	76.3566	285.777	233.678
Arl3	146.576	81.2601	283.695	52.8101	176.734	199.301	71.3598	143.083	78.2921	170.683	213.192	168.528	99.4932	328.246	44.8764	194.765	180.81	71.5239	166.788	97.5197	178.477	234.812	197.857	109.224	452.703	95.3661	224.063	182.294	78.4308	192.405	139.515	218.713	310.602
Vdac2	253.576	225.442	208.013	293.8	192.168	225.781	263.033	223.838	255.153	237.295	213.087	293.082	210.223	187.233	278.247	202.037	213.509	274.107	250.577	272.757	240.481	227.987	240.209	195.606	208.386	191.746	160.275	170.759	217.324	197.355	237.637	214.566	207.375
Capza2	230.143	214.94	186.523	622.105	199.306	303.322	158.218	231.114	176.243	218.426	212.475	247.532	235.653	224.478	609.022	205.161	314.993	165.778	237.915	179.291	223.648	247.144	237.796	248.679	187.291	565.176	168.346	270.809	155.104	234.112	163.496	211.959	215.986
Cryab	163.225	142.14	380.758	121.486	88.7174	110.879	2770.2	184.525	374.799	69.7029	211.519	284.421	134.113	473.303	124.343	98.6638	114.628	3057.46	177.284	366.804	45.7761	416.208	223.131	181.149	648.895	230.897	132.865	197.309	2993.31	162.619	497.707	75.2998	338.503
Cct6a	144.01	136.269	279.44	134.618	323.182	182.53	243.223	275.656	145.337	456.64	211.429	161.824	142.85	275.096	103.601	320.297	145.495	249.982	276.503	135.668	439.108	204.988	153.593	181.323	288.503	153.768	294.8	142.33	230.205	299.06	169.222	432.456	238.281
Nisch	216.32	204.817	139.173	202.086	269.233	261.797	233.928	293.793	191.559	223.781	211.419	179.953	175.476	142.936	169.473	205.526	246.095	218.61	225.309	169.306	194.603	173.021	186.087	162.387	104.242	208.374	223.888	266.851	211.923	232.927	183.718	175.171	150.825
Lap3	278.017	55.3677	91.4687	94.6014	32.8009	32.8138	329.546	85.9145	55.1554	67.6651	210.789	294.139	59.846	67.2617	93.4826	28.5525	20.937	336.085	88.0392	41.3514	68.0459	190.144	257.597	77.7997	90.7392	121.282	30.1604	16.3033	293.219	61.8948	53.4801	59.7553	183.846
Anp32a	126.077	349.657	221.921	190.61	408.509	290.282	175.677	223.2	156.715	534.077	210.4	152.169	349.771	217.422	224.306	403.162	234.123	164.452	219.911	148.622	537.221	229.329	151.24	378.475	240.382	201.042	373.922	236.857	170.538	232.74	171.262	524.927	253.13
Uba52	113.468	402.622	228.096	396.65	583.702	217.376	146.878	199.668	222.435	519.468	210.105	107.754	329.686	230.715	359.169	571.552	161.499	126.259	213.501	186.619	450.185	201.001	192.672	634.05	430.447	644.9	984.586	225.88	282.005	348.321	460.126	964.704	415.775
Ppp2ca	195.548	182.945	200.89	189.719	276.797	334.186	434.011	295.586	184.76	307.483	209.619	190.12	162.078	198.868	162.852	229.329	284.43	401.416	255.715	158.68	274.818	217.362	184.091	182.521	196.799	135.257	240.111	250.286	341.786	259.107	180.613	253.275	197.339
Zranb2	188.442	118.3	137.507	101.694	251.247	421.266	169.628	290.177	193.007	239.767	209.354	190.89	113.026	168.659	102.506	253.783	440.51	155.131	281.638	153.562	229.774	211.516	235.602	163.052	209.37	211.795	347.754	494.115	202.568	340.524	209.664	283.596	267.3
Kmt2e	176.854	256.393	108.985	178.583	429.594	220.035	146.712	205.297	190.373	220.27	209.21	134.497	235.206	99.4703	132.337	349.353	219.3	130.918	167.132	150.901	206.407	163.444	151.892	250.9	113.373	206.552	408.175	214.36	142.304	193.77	175.177	203.446	198.409
Fermt2	433.445	431.52	115.45	21.7752	58.6365	56.6452	286.646	272.752	636.999	76.4443	209.143	401.724	442.799	135.275	18.9005	55.9505	55.1732	286.366	261.748	645.111	71.6846	206.926	466.761	695.54	153.883	19.4462	74.8748	51.4388	316.176	291.541	816.841	86.2944	246.483
Ube2d3	183.939	326.633	266.963	379.5	254.01	184.671	197.051	219.279	271.526	316.601	208.361	169.706	308.715	221.213	332.805	218.537	163.206	174.286	166.338	267.272	260.724	178.227	146.979	245.739	219.344	331.292	206.544	186.39	137.184	198.901	230.433	231.856	167.588
Gm10561	114.471	8.66457	11.3115	3.15899	8.16601	6.44385	5.85983	10.6925	12.3658	39.3842	208.317	79.9904	7.29636	15.4001	2.32304	7.10553	2.09479	5.7273	6.32342	16.5351	33.2097	117.318	98.9704	9.80681	9.27159	4.90994	7.32944	6.80992	5.07759	10.6512	20.286	37.1853	165.811
Psmb6	142.827	195.506	269.437	140.933	264.335	184.408	184.357	227.679	223.673	328.38	208.183	162.808	217.382	272.427	131.513	294.433	171.223	200.953	293.114	255.067	361.458	238.486	177.515	211.806	322.368	130.947	270.474	155.586	181.102	242.244	300.6	335.759	252.319
Utp14b	266.353	37.0776	67.3683	14.5634	31.2801	25.2961	90.5117	46.4896	11.3436	51.0656	208.172	195.955	25.4832	75.8933	12.2745	17.9411	19.2258	69.3571	34.0721	20.2487	38.4474	174.15	214.116	28.8054	50.4908	9.2692	20.4514	13.6975	51.6382	38.8164	3.844	39.2372	161.795
Ubxn1	110.856	224.37	230.93	146.046	219.599	113.987	213.391	206.463	183.903	273.043	208.148	138.825	222.996	214.804	141.099	233.505	102.24	245.51	216.171	201.254	293.297	223.467	129.173	223.214	232.306	141.519	197.973	117.828	240.29	182.921	196.873	263.128	233.373
Skp1a	167.706	178.602	255.18	87.4125	173.539	229.114	147.571	174.329	165.502	247.229	207.981	202.125	195.024	327.254	86.5033	196.723	201.153	155.753	183.727	204.203	271.187	261.541	228.604	191.244	357.972	109.879	202.11	197.302	196.474	217.782	202.84	297.749	315.585
Eif5a	139.012	215.479	156.314	202.459	276.846	227.982	188.26	226.149	233.728	504.205	207.955	135.087	214.298	140.522	193.821	272.33	188.683	175.94	198.601	247.473	481.041	203.689	135.272	216.583	173.778	178.156	237.697	185.936	170.974	211.99	256.197	451.89	213.721
Echs1	161.926	67.9505	132.436	56.8892	85.931	63.0172	107.655	114.614	78.1506	118.843	207.36	175.222	63.483	136.843	69.662	87.0515	36.2846	113.048	101.764	71.0187	121.285	185.645	142.542	61.7242	162.872	59.7753	72.6157	25.1944	73.5552	86.1515	64.2046	82.3477	162.941
Smpdl3a	423.076	197.168	192.242	38.9747	14.1811	16.8092	22.1131	29.7034	86.9131	23.7513	207.344	309.366	157.505	169.176	21.7822	13.9173	12.4268	16.3161	21.9804	88.5515	16.7691	136.921	249.534	155.632	169.767	25.3221	11.5232	22.2407	13.4691	35.4246	67.707	15.3615	144.866
Mapt	112.212	30.1664	47.9743	49.9185	352.177	228.514	684.863	266.924	28.0998	192.175	207.307	81.0809	22.2385	30.7345	30.1947	333.224	198.087	655.846	264.176	21.653	194.189	149.455	103.594	35.074	38.7603	47.1749	378.096	226.534	697.718	238.392	42.8554	208.453	184.075
Dek	93.8429	233.188	188.475	179.069	161.791	194.804	133.199	297.046	231.34	935.071	207.057	82.6045	220.856	197.382	170.488	156.414	172.628	114.65	274.747	221.741	794.389	185.61	113.667	276.098	234.183	204.759	151.844	187.261	125.199	320.899	291.277	909.483	239.253
Lrrc58	218.946	178.297	136.849	80.6461	141.592	64.4047	162.355	137.362	250.894	208.926	206.794	225.643	173.254	138.179	62.9179	85.5149	49.0669	150.932	139.501	251.657	176.438	192.906	224.355	157.886	101.504	92.8263	91.601	80.85	138.545	124.971	348.316	157.029	178.063
Ash1l	178.79	176.347	124.18	165.671	173.521	259.11	129.596	181.494	190.804	150.659	206.771	138.686	157.927	109.92	121.565	129.041	293.736	108.492	145.006	141.054	119.038	150.155	187.75	170.997	108.014	187.933	167.544	249.38	116.511	170.006	138.753	137.442	176.726
Grk3	255.554	13.3423	33.4135	51.0064	62.7516	10.6667	8.68987	27.1198	87.7923	98.8416	206.507	192.565	8.66874	30.4636	49.1595	54.9169	10.1435	4.7319	34.0981	45.9962	80.9543	118.332	268.588	19.4847	33.1523	35.0401	61.9053	9.2774	4.48946	24.4611	76.8971	95.6509	188.867
Hmgn3	198.295	63.816	198.001	25.62	65.0986	121.657	116.465	168.427	108.576	146.297	206.234	218.271	62.6018	189.913	26.0698	64.8855	135.149	123.621	170.17	100.903	149.605	200.46	213.849	66.6055	233.864	49.9078	57.5951	102.006	118.944	152.883	134.933	145.679	229.307
Vdac3	169.582	196.02	260.26	133.584	312.409	225.893	177.161	272.495	164.229	371.962	205.982	195.68	178.027	250.016	138.341	315.041	218.013	180.956	251.575	164.057	381.018	225.69	168.232	165.954	250.377	138.183	270.104	146.756	172.099	272.419	214.556	337.391	199.096
Etfb	211.232	162.81	127.658	79.8027	56.4764	54.6691	85.9275	118.936	155.644	101.194	205.751	254.439	166.329	142.244	102.711	55.7914	52.9408	93.9665	144.299	178.766	109.99	209.802	220.239	148.747	200.885	95.8123	61.4316	58.78	82.2491	142.429	166.143	108.143	221.227
Smc3	125.462	156.439	125.817	104.419	292.402	126.863	151.014	230.589	146.347	382.603	205.663	113.452	136.401	122.54	86.9414	252.265	118.184	140.083	210.889	134.021	318.507	150.176	145.49	176.086	167.866	137.846	335.884	133.824	188.932	305.419	211.407	377.789	219.035
Trps1	266.863	61.561	95.2222	18.3932	37.4983	61.7996	55.6702	83.2962	80.0106	74.1034	205.619	232.567	44.5695	95.6654	11.905	23.4079	54.1515	49.2425	58.7724	91.8795	59.1369	154.477	197.56	47.2835	74.9555	12.2036	39.4893	48.9781	42.2863	85.3625	89.0246	59.3213	138.645
Alcam	211.145	39.1662	62.8791	24.4782	13.3339	487.682	56.3609	376.967	36.9724	36.7568	205.534	182.735	42.3567	50.6215	29.9822	18.9722	573.256	66.0984	343.564	26.8857	31.0959	140.445	188.192	27.4599	58.6099	15.0501	12.5724	562.523	54.255	354.18	30.1467	28.0583	179.826
Cdh2	299.728	85.2903	103.812	16.961	281.031	99.5465	78.0889	170.058	263.554	152.824	205.513	285.021	87.2977	118.95	7.64355	281.181	98.8653	79.1653	168.598	277.955	140.75	181.9	333.994	70.1283	122.629	18.1837	329.399	89.6778	116.514	192.759	188.677	165.344	222.422
Bclaf1	168.496	158.38	169.878	172.401	307.382	254.494	134.697	219.241	186.186	327.389	205.388	136.919	138.347	171.339	147.846	241.021	211.149	113.072	177.072	157.682	279.599	164.542	137.727	117.159	152.199	143.316	289.641	246.312	120.866	192.557	165.052	316.916	190.151
Efcab14	130.348	96.709	77.1944	64.3137	38.5955	52.4717	305.278	79.6613	106.937	55.3983	205.276	102.591	80.3647	73.6647	67.4365	38.0585	50.4267	319.751	74.4269	86.5433	38.3206	134.589	104.042	89.5452	53.7061	90.7926	38.8071	47.0409	274.47	88.5414	82.2947	44.3149	140.074
Clta	156.411	267.998	298.969	582.813	335.791	285.218	229.168	200.737	241.552	279.684	204.93	183.151	259.178	266.248	646.838	367.839	297.425	231.947	261.476	231.401	323.93	227.316	183.46	248.516	325.925	531.548	307.276	228.312	212.907	226.068	249.999	278.235	226.446
Rheb	188.631	174.155	185.443	107.986	130.201	206.073	109.173	199.342	201.738	224.623	204.677	194.989	201.145	189.688	138.561	146.395	230.291	110.699	239.428	238.207	244.32	224.162	172.38	186.299	208.837	87.6531	114.625	203.494	88.8011	191.984	191.151	199.871	183.67
Ndufb8	221.506	204.357	274.457	144.715	225.993	329.374	234.143	279.799	248.734	285.611	204.634	253.608	227.013	260.986	164.117	285.868	302.188	260.101	318.036	295.75	313.053	267.678	218.563	204.953	306.82	108.467	228.859	209.539	227.693	287.391	279.604	281.078	228.551
Cspp1	170.745	64.1316	224.381	74.4947	124.082	125.391	59.8529	109.746	85.4761	138.681	204.38	137.609	66.5305	251.543	85.403	116.017	114.524	48.6424	82.8828	94.0588	119.025	153.002	138.506	59.5991	214.255	92.5588	150.948	143.315	59.6901	109.163	82.9613	139.16	171.279
Enah	192.942	57.9993	285.026	28.8061	292.594	82.2241	50.3288	250.818	67.9273	228.83	203.65	185.629	53.3331	290.429	15.862	199.058	76.83	39.8691	220.483	48.8455	189.881	188.02	210.304	48.043	287.901	22.5888	247.153	95.9981	42.1391	225.727	47.8162	191.669	194.056
Tmed2	212.448	164.111	147.874	222.047	163.454	109.133	201.992	182.331	195.055	215.714	203.604	185.23	141.903	119.306	208.54	143.121	98.0388	187.472	152.933	189.109	189.743	162.82	177.623	149.269	118.274	215.569	130.672	121.309	174.581	150.504	172.213	173.479	171.287
Ndufa5	199.847	182.769	182.608	94.5787	207.623	442.393	152.021	272.916	243.304	214.761	203.117	236.973	196.943	197.891	131.104	295.243	422.995	162.66	311.237	313.209	253.155	306.092	249.105	209.316	247.826	139.055	307.232	334.865	198.975	331.717	321.57	308.957	274.974
Chmp2a	149.862	244.497	249.954	143.82	175.84	197.933	197.13	171.751	179.458	128.778	203.013	180.91	258.46	279.614	166.777	214.897	180.994	217.83	219.672	223.185	153.997	247.907	159.842	263.692	259.285	188.016	184.49	154.014	205.796	177.6	246.426	151.914	258.488
Dlgap1	259.687	14.2497	41.6882	12.9652	86.7753	86.9979	23.2825	382.274	13.5427	35.0435	202.84	266.17	12.0004	56.9605	4.0413	92.8568	90.4054	18.5272	324.893	9.14852	35.552	182.103	265.803	10.435	57.9227	5.11966	115.139	94.3626	17.4652	403.458	8.69607	34.4169	170.855
Camk2n1	417.219	153.763	117.912	94.5675	32.9979	1006.74	43.7429	212.876	102.081	28.3969	202.606	380.307	184.363	119.952	120.277	75.5688	1167.99	58.4934	215.198	134.002	57.8778	265.875	372.532	138.015	132.506	109.157	40.6278	921.413	47.1359	184.574	119.879	39.0367	195.514
Hnrnpdl	178.83	142.008	146.959	153.719	296.297	276.978	151.665	267.045	175.832	403.426	202.234	169.511	121.04	180.213	156.85	267.04	247.518	137.988	244.616	138.245	364.482	190.659	172.991	99.549	144.545	183.834	263.843	281.411	159.161	257.199	134.396	386.045	199.561
Arf5	160.693	254.003	403.548	209.622	255.638	358.096	182.033	264.208	237.961	234.861	201.851	176.932	263.867	358.801	177.918	257.674	364.822	176.633	295.541	226.679	252.883	253.02	164.531	254.118	368.137	187.388	212.389	300.458	166.734	245.153	178.012	208.642	197.304
Atp6v1f	139.823	203.823	218.317	210.376	206.653	279.397	177.249	149.179	205.578	148.509	201.825	177.18	208.24	213.122	228.834	249.391	279.092	184.458	177.129	210.129	179.787	228.524	147.731	188.089	238.294	229.501	228.511	252.785	185.256	173.57	218.836	180.967	245.393
Psenen	148.22	145.521	173.61	156.003	120.717	115.974	162.843	217.614	142.293	122.051	201.187	160.222	136.998	192.207	184.434	144.706	107.064	181.312	221.42	144.638	143.736	204.015	170.639	134.7	241.427	177.224	139.083	91.3092	190.079	260.238	169.86	154.321	232.364
Tpr	147.463	263.685	216.794	193.538	293.331	256.627	216.882	251.769	255.452	367.121	201.022	142.236	247.702	205.344	196.678	258.028	255.367	200.067	202.159	226.39	324.72	179.104	193.273	318.504	262.644	276.25	404.445	259.459	258.195	341.71	314.49	413.87	263.462
Pou2f1	143.777	44.966	36.4265	41.8175	121.781	42.6937	31.5996	60.4669	43.6496	149.98	200.964	118.511	37.7273	33.8245	25.8627	81.9235	47.3286	27.7413	73.4959	33.8862	126.907	125.784	104.65	29.0629	24.76	18.0462	92.7874	27.2127	24.475	63.9653	30.2042	115.128	127.655
Sdha	167.07	123.296	187.955	99.9917	97.6717	163.404	124.007	148.818	196.168	142.877	200.769	196.708	125.603	179.728	98.2782	96.9375	154.027	121.485	139.912	150.366	125.466	202.93	159.181	116.575	152.546	91.2069	74.695	117.56	97.3998	102.885	124.31	103.406	162.406
Tmco1	263.804	230.582	216.108	185.648	99.7912	97.8969	157.979	219.036	294.553	133.893	200.547	282.996	219.767	224.135	189.795	133.66	96.6931	166.524	225.818	340.543	154.361	203.017	277.439	232.784	242.886	157.611	116.32	99.5351	165.483	261.591	313.61	154.336	228.735
Ndufb5	187.24	168.475	428.523	138.76	217.927	298.433	169.679	248.558	195.515	235.656	200.44	219.636	193.134	416.242	154.286	253.26	290.109	180.259	291.948	198.059	267.902	265.46	207.991	169.866	432.615	135.796	223.984	225.137	185.014	241.116	236.072	242.05	263.154
Metap2	175.624	188.522	184.209	142.105	272.772	163.819	214.348	262.857	176.404	304.335	199.871	190.8	175.734	189.961	122.269	276.78	144.094	209.045	279.165	169.13	309.851	201.681	220.655	224.434	234.925	190.223	337.121	187.096	247.078	352.472	222.204	347.299	237.311
Ncor1	179.075	267.383	147.909	225.333	371.077	252.999	195.121	296.717	322.084	306.173	199.781	156.197	244.338	140.753	170.776	292.759	245.031	178.833	245.893	231.463	277.461	166.174	191.222	322.461	179.587	250.26	395.185	281.247	194.869	336.041	314.706	315.264	214.144
Cox7a2l	113.646	297.302	231.723	296.704	532.133	230.409	164.821	172.342	223.994	285.686	199.754	125.786	287.408	215.713	290.645	516.717	214.943	168.249	211.206	215.731	317.211	203.258	116.429	272.627	287.175	262.398	426.181	175.648	173.253	161.16	248.695	266.124	199.04
Sirt2	145.264	115.37	223.644	125.367	100.736	72.8191	1282.84	275.709	111.76	78.4099	199.75	135.768	111.273	215.069	117.112	95.841	56.0265	1213.71	284.997	108.599	62.9923	173.815	145.432	108.856	197.29	117.882	97.3449	72.4938	1259.2	210.759	117.379	61.8641	171.874
Ndufab1	207.02	147.963	413.373	105.092	167.423	320.582	157.459	215.848	192.81	262.133	199.744	270.833	166.072	437.187	148.567	211.408	324.541	173.42	287.487	255.07	302.065	285.475	237.005	172.569	471.854	133.156	190.15	222.094	170.907	269.54	269.483	323.953	244.292
Pcsk1n	151.083	37.8948	201.927	51.5244	129.73	666.269	189.632	940.542	41.1344	56.312	199.403	181.206	53.1261	256.641	59.1776	189.736	639.23	215.262	1000.82	54.3786	76.6155	272.485	160.315	30.6152	207.295	33.563	146.433	516.377	168.593	873.763	33.1879	56.8457	226.294
Vdac1	220.885	119.076	168.957	92.0291	239.632	422.692	117.868	196.068	205.395	272.392	199.042	243.792	117.558	195.643	108.03	224.643	417.611	111.378	206.722	200.81	242.037	231.29	241.54	123.675	226.93	120.43	217.147	353.662	118.42	225.369	195.966	264.374	228.015
Atraid	244.088	133.886	157.145	174.566	102.815	104.258	186.653	255.245	169.839	78.1787	198.992	286.762	129.845	163.175	180.164	123.257	96.5238	203.999	282.955	212.812	85.0653	196.016	204.604	90.3001	152.396	134.567	84.3251	90.2247	170.082	198.139	129.705	68.0666	176.902
Lamp2	280.365	114.153	125.096	415.017	63.2972	46.1985	210.414	142.657	204.384	74.0303	198.972	283.745	121.164	119.002	375.75	58.8687	41.7977	227.806	133.226	245.023	67.638	190.608	247.508	105.949	118.382	369.488	55.0643	63.835	204.481	178.608	194.133	67.725	179.854
Rpl36al	135.152	268.306	269.478	325.306	264.509	251.522	203.793	268.314	217.061	327.847	198.793	155.608	251.361	250.826	370.102	281.88	227.307	200.419	327.184	205.122	372.663	256.58	171.459	349.708	300.042	368.585	326.773	235.862	240.76	304.813	322.806	461.465	264.447
Fmc1	171.572	48.4737	92.4698	30.2714	72.5951	71.6914	54.2993	118.935	80.4291	89.2194	198.648	206.447	61.6759	100.963	35.9298	93.0078	69.7791	55.1887	123.683	107.005	101.097	216.268	218.12	57.1436	162.03	51.1843	101.312	46.1599	61.8129	128.553	72.1675	120.446	275.849
Csnk2a1	145.822	202.22	161.916	148.881	321.968	220.783	291.902	306.273	202.403	293.392	198.463	151.546	202.513	170.426	145.267	312.82	225.382	283.529	319.532	197.379	277.501	188.283	176.276	270.072	187.851	168.094	405.258	207.88	350.165	363.894	217.634	345.831	222.832
Slco1c1	459.556	1850.88	36.6283	15.0642	8.11574	11.2986	18.2738	15.4096	18.1498	17.614	198.398	338.528	1850.2	32.3729	13.1697	7.02857	9.56884	6.89364	1.93758	21.4298	13.5974	129.096	451.139	1834.5	21.1685	7.32725	9.12795	13.1832	10.415	6.90712	17.7203	23.4678	220.346
Ypel3	113.549	192.853	199.595	186.367	200.25	213.714	242.146	152.291	255.465	133.2	198.297	103.71	175.607	203.016	178.825	190.806	192.247	216.162	147.216	261.07	138.964	171.355	104.321	122.777	198.442	175.373	155.867	157.05	177.375	83.0191	198.454	120.621	183.665
Ndufb7	196.781	214.449	260.393	134.661	196.065	243.13	160.984	223.396	220.704	209.724	198.279	239.916	242.636	294.873	131.825	235.364	236.676	166.467	298.903	257.232	250.592	275.094	239.761	248.155	337.044	203.722	235.264	202.046	194.954	267.864	260.734	271.036	288.131
Acaa2	175.467	89.4849	110.263	31.5589	16.7444	19.2683	12.1243	9.89227	114.486	25.1159	196.753	194.876	78.2939	101.26	22.8488	13.0887	15.8251	8.44792	8.36412	100.871	20.1068	151.89	137.743	69.3427	78.236	26.4834	11.7974	11.7713	7.98449	7.24774	98.2073	16.3564	166.888
Syf2	130.313	205.498	173.154	116.702	100.06	78.4723	168.58	118.207	184.9	109.593	196.752	139.422	190.903	147.316	126.363	102.21	80.5021	177.856	139.939	205.152	108.124	186.179	136.21	211.508	207.717	120.793	92.4658	81.5043	169.52	130.723	211.642	108.751	202.099
Tomm6	126.754	230.818	321.822	145.231	185.764	258.977	181.913	161.646	210.512	237.217	196.113	127.786	226.886	325.212	169.666	214.064	241.739	182.69	176.231	216.875	248.154	236.837	142.17	252.699	381.88	162.627	208.175	206.001	219.278	180.333	268.083	284.405	258.061
1110004F10Rik	156.776	142.088	175.642	113.334	278.229	203.615	152.549	223.655	194.129	315.827	196.064	189.806	145.317	185.293	126.78	313.225	185.398	159.878	288.623	219.443	350.748	192.099	181.247	135.124	202.751	148.888	274.397	179.428	149.761	255.14	237.709	334.03	205.258
Bnip3l	113.988	405.074	198.107	169.859	316.889	139.466	462.847	169.946	182.774	217.452	196.021	115.809	354.3	201.475	155.555	271.38	106.529	458.723	171.7	172.815	214.333	172.814	112.653	357.933	264.98	159.818	264.38	124.835	408.488	166.152	194.71	200.782	192.75
Cntfr	300.381	16.8898	25.6444	9.67907	46.871	33.1671	74.604	70.5048	9.44149	71.771	195.935	260.389	6.82207	28.4124	7.14894	41.0976	21.9465	58.9478	50.7417	10.5423	53.3409	117.594	233.393	7.32679	25.1213	4.18394	29.1459	23.5365	69.391	51.3666	8.07513	56.0943	152.811
Tprkb	414.093	54.7147	118.769	30.6155	47.5169	58.6312	68.7722	92.0496	33.1824	42.0028	195.924	291.027	54.2498	115.147	24.3458	47.3467	47.9998	64.0209	88.4778	40.8475	36.1858	167.72	282.503	38.6808	135.125	43.9868	38.3936	42.804	51.4757	76.6899	20.2876	31.9625	159.579
Ube3a	172.858	167.842	108.012	131.944	311.589	437.371	188.485	234.143	241.374	260.187	195.636	151.387	169.728	102.483	135.193	323.288	455.495	178.498	228.552	185.385	257.17	168.146	181.329	160.973	102.5	177.473	381.121	457.901	170.649	232.577	223.564	274.809	197.876
Ranbp1	98.6922	142.945	190.958	108.501	254.353	129.215	121.339	208.252	147.081	743.671	195.582	109.947	127.481	184.945	106.273	257.284	101.778	103.125	238.883	133.859	752.861	194.848	121.206	173.398	200.619	98.0144	270.292	120.219	97.2766	211.605	183.326	791.225	239.113
Akap9	190.231	177.665	266.938	144.666	469.213	641.89	183.911	252.374	165.511	252.263	195.374	185.105	164.089	242.549	97.4053	370.883	757.442	151.432	213.822	142.171	225.301	163.652	256.294	202.578	235.79	167.21	570.261	716.317	220.256	310.012	141.442	266.357	201.645
Map2	194.699	43.9736	190.868	40.7573	595.02	539.933	90.5929	378.492	90.0775	425.833	195.18	185.262	35.7486	192.781	37.6656	513.646	578.258	70.8108	382.198	78.3477	407.643	190.33	160.572	49.7943	154.921	36.8581	631.923	662.021	74.6113	415.537	73.6872	405.041	198.513
Nap1l5	91.4967	30.9905	116.798	29.955	56.7077	254.41	167.159	433.469	44.4379	34.0234	194.658	84.6722	17.9402	128.288	26.1587	66.9508	231.608	188.315	502.057	46.2898	37.6468	161.129	82.6612	21.1499	130.532	27.5389	56.2091	211.49	131.555	459.958	36.0345	30.3773	184.908
Zfand5	141.669	210.412	159.163	283.215	185.028	263.399	224.874	131.916	168.476	149.168	194.369	128.444	198.947	161.892	282.344	198.686	250.111	222.76	127.025	166.414	158.163	174.848	124.948	163.578	179.217	252.075	182.765	217.959	213.936	125.591	113.631	137.915	170.676
Gsn	48.5381	60.7606	598.649	115.237	58.3757	61.833	2033.61	154.027	127.151	59.6046	194.048	24.4639	38.017	246.384	60.263	39.6953	34.4211	1885.38	117.353	88.6622	19.5036	119.404	42.4361	52.1902	323.919	67.9924	54.8022	94.4357	1933.06	126.347	125.023	28.3466	127.645
Rac1	177.141	364.31	220.889	363.788	191.977	162.787	383.874	265.497	272.014	189.816	194.011	171.774	353.169	216.807	339.769	174.613	151.749	367.783	217.31	262.185	186.117	187.131	169.318	357.633	203.728	329.655	166.234	139.957	313.104	238.557	255.992	170.302	186.774
Kif5b	119.482	452.307	230.479	214.934	279.805	194.507	167.038	188.742	328.602	351.109	193.99	100.537	451.33	241.244	191.984	199.415	195.031	164.321	151.381	293	289.004	185.328	122.957	583.688	204.472	215.2	228.259	193.119	243.307	163.766	358.331	303.718	205.807
Phkg1	414.262	7.82995	90.3451	9.39359	6.24249	11.5785	8.64023	7.13006	15.3564	11.2119	193.847	266.819	3.26066	81.2989	8.89871	6.97262	14.5706	6.66475	2.13696	12.9371	3.7329	101.337	246.818	6.85878	86.643	2.36485	5.4007	14.0223	2.19537	2.1648	14.3024	4.7662	101.321
Psma4	129.027	164.831	187.839	133.318	231.855	178.996	147.416	202.639	146.245	281.942	193.764	156.309	182.485	210.446	121.675	257.555	181.763	151.937	262.19	192.03	317.51	218.31	143.104	164.346	207.765	105.105	212.658	125.593	136.408	248.372	160.446	295.862	210.814
Sh3glb1	198.187	476.72	207.855	372.176	165.021	85.9916	388.843	291.186	121.837	187.707	193.642	209.984	481.681	255.753	373.119	136.581	87.5118	406.993	285.537	121.871	186.8	207.648	214.912	655.94	244.217	431.587	157.031	111.457	429.529	309.41	141.778	201.211	237.723
Ubxn4	130.594	137.86	187.753	122.768	143.505	108.902	156.479	173.798	137.88	120.673	193.479	125.323	126.21	175.996	102.333	129.5	107.126	149.456	155.591	123.721	128.667	169.671	161.03	170.441	215.186	106.152	155.861	125.878	152.712	196.694	177.941	131.487	204.683
Ppp3ca	224.287	215.706	215.679	270.306	194.811	2558.59	256.346	279.416	175.726	131.888	193.293	244.648	223.864	228.862	239.013	234.671	2509.36	240.796	296.964	191.186	138.08	295.104	218.137	226.38	158.383	238.013	190.159	2162.23	233.381	281.337	141.537	114.074	169.812
Hdgf	99.7395	120.559	259.447	81.3716	252.197	143.872	137.61	197.477	120.889	748.705	193.277	97.9607	120.135	257.474	74.9726	218.053	114.344	122.829	164.349	139.67	661.23	162.989	113.597	126.995	302.173	62.1295	212.802	143.661	138.262	190.548	163.602	614.224	183.11
Pcp4	86.8688	180.84	324.764	201.171	123.343	3312.01	80.817	324.092	144.524	71.2039	193.113	107.379	272.988	424.801	323.913	359.237	3837.22	114.193	545.694	281.468	115.091	656.178	64.6537	142.878	181.411	166.499	208.249	2758.33	52.7755	379.812	119.669	72.6832	157.924
Pcm1	143.538	123.531	188.457	94.1142	194.821	224.643	206.556	199.303	138.453	246.446	193.092	121.54	125.723	189.277	82.9884	172.886	230.813	197.728	168.299	135.531	213.628	152.698	146.536	166.844	195.433	161.682	264.167	260.14	238.987	237.69	174.709	264.45	200.705
Ascl1	8.15356	12.2479	15.8325	13.5505	11.3518	18.7004	14.9333	199.116	11.6941	435.636	192.822	8.97188	6.70991	17.3573	7.45938	6.59848	8.6263	9.28275	189.212	10.3672	411.362	145.659	22.3277	6.56731	31.3604	19.8738	8.68537	7.04579	9.56637	130.047	17.9537	380.622	182.623
Hspa4l	133.18	37.7927	514.16	33.5789	39.1208	167.641	133.884	103.578	115.977	86.1869	192.544	130.727	37.9165	480.996	18.6358	29.134	169.323	136.436	79.2666	112.479	71.5097	188.436	128.744	48.5088	441.928	31.0901	27.8547	139.812	129.466	101.479	190.579	79.7336	180.877
Trim2	92.1525	29.3032	116.914	65.5241	430.14	212.485	209.589	87.371	37.2457	334.662	192.396	89.9504	20.1204	102.573	51.1626	301.802	194.268	194.789	86.8482	33.6741	241.738	138.71	93.7835	19.8975	84.5908	62.0783	348.047	204.227	192.222	86.6212	18.0269	244.838	158.435
Rbm5	195.265	128.108	109.696	212.532	230.423	215.826	142.61	230.193	165.465	153.38	192.258	157.113	126.574	118.783	159.471	217.384	192.831	113.473	188.223	150.418	137.903	138.498	166.925	108.397	97.3915	233.762	282.682	268.731	148.139	259.539	143.021	138.961	171.252
Maged1	82.8569	92.029	175.964	71.5648	328.234	298.327	96.946	368.901	99.586	260.36	192.227	73.6659	85.2197	159.699	57.5105	259.7	276.93	81.9199	317.89	90.3863	243.645	151.48	70.7749	54.9765	119.235	49.829	262.262	252.421	65.0509	317.474	69.0125	228.11	163.824
Cacybp	103.708	109.634	333.811	99.6679	165.098	155.418	151.483	192.917	81.2167	288.559	191.963	110.72	110.607	328.049	92.5272	163.044	134.514	170.649	196.729	114.3	301.064	184.673	128.091	226.423	334.693	159.188	167.712	138.866	171.59	225.41	155.438	301.96	204.441
Bmyc	289.789	60.5925	57.0832	146.141	97.8492	135.341	118.135	103.879	66.3513	47.7029	191.936	353.12	73.1414	46.9686	172.209	139.823	132.75	116.282	134.704	78.7884	57.173	184.305	292.685	55.8377	49.8836	151.763	115.182	100.761	108.654	122.201	56.9668	53.7643	196.503
Klf7	194.657	235.177	39.7064	133.566	535.127	110.123	187.577	140.251	215.155	183.513	191.916	132.886	233.195	37.2516	108.103	378.399	85.5842	173.531	105.622	205.586	178.269	120.262	130.288	275.34	46.4328	124.24	431.591	95.3772	166.368	127.022	195.866	155.785	141.163
Mdh2	160.868	156.179	233.155	119.606	223.502	267.397	145.511	187.146	210.109	252.914	191.911	187.033	141.882	238.058	92.9113	200.012	230.018	130.533	205.395	215.011	240.741	201.51	179.066	140.761	259.549	103.292	182.08	198.105	118.716	191.401	226.811	233.716	191.216
Fis1	134.073	183.104	224.237	123.803	187.498	182.857	315.634	177.65	167.26	184.086	191.653	151.283	202.625	255.132	141.683	210.441	174.298	356.268	205.998	196.503	208.692	217.974	135.2	175.555	269.298	146.451	183.02	154.805	330.443	229.211	189.151	199.854	211.44
Cox6a1	193.939	281.224	212.057	157.261	250.155	257.609	263.278	269.33	248.826	307.287	191.494	221.553	277.013	233.127	188.492	275.908	231.927	289.698	291.984	276.243	337.002	276.876	221.92	329.631	294.132	209.418	312.617	220.119	322.93	316.738	321.212	403.46	303.402
Nktr	202.096	135.127	83.5468	227.26	262.721	254.976	171.232	291.148	181.523	217.691	191.416	177.755	121.312	80.1844	195.008	186.413	294.555	156.239	207.898	143.566	186.898	152.861	177.18	126.15	72.7991	237.07	221.039	218.926	164.533	238.935	153.596	175.02	131.608
Psat1	216.396	22.6931	146.737	26.7348	17.9954	24.3892	329.069	90.2827	15.4455	70.8748	191.281	230.231	26.6815	170.366	35.3412	18.8323	19.7357	326.403	106.152	18.502	75.4679	219.857	220.937	13.9105	147.779	31.5751	14.0552	56.2827	267.93	92.2945	11.3711	63.4882	193.594
Selenom	139.314	163.921	84.5016	38.1717	33.3267	168.209	154.439	158.683	286.952	34.7345	191.166	210.713	170.277	123.247	47.3757	53.4353	165.296	157.683	179.334	315.55	38.6757	228.94	169.526	194.926	86.8924	60.696	39.8604	158.926	159.598	164.613	296.667	38.3309	240.992
Il18	308.802	21.6864	63.4472	53.5526	39.2218	37.8772	127.382	126.016	16.2887	43.0873	190.564	328.239	18.7588	51.0329	56.7913	32.5946	21.1981	124.885	127.217	12.9716	48.1107	172.544	265.664	15.2415	63.2279	60.9669	18.5938	19.3314	72.7637	100.423	11.4737	32.612	156.23
Pfn1	156.755	303.204	211.714	619.851	146.941	149.609	254.532	229.764	391.615	304.625	190.549	172.556	301.628	227.351	586.649	143.737	133.936	254.824	235.546	343.836	299.722	194.995	165.643	351.411	245.564	568.535	156.893	116.093	285.034	217.461	338.723	324.978	226.449
D8Ertd738e	159.4	209.386	184.062	142.779	188.794	147.239	184.004	138.695	221.472	224.174	189.904	164.881	209.62	180.972	170.833	220.118	133.106	191.73	178.655	245.666	249.593	198.909	174.184	231.98	246.342	155.367	201.693	123.69	206.889	187.182	294.005	255.236	231.023
Psma2	158.658	187.553	237.682	131.966	216.052	151.667	181.235	222.728	190.665	251.398	189.502	177.01	194.642	224.047	173.777	254.481	143.008	201.255	268.931	230.4	289.475	215.349	174.576	199.66	264.797	177.819	225.136	129.563	162.427	238.9	193.878	282.583	220.793
Arl8a	166.192	54.0218	106.766	72.7281	186.699	122.604	198.188	193.031	75.6429	99.7279	189.119	136.657	43.558	92.3873	52.3939	167.6	104.57	177.017	154.823	60.856	85.1621	145.071	128.189	50.3252	72.992	88.9612	141.132	95.9243	169.269	133.275	49.6755	69.5398	137.531
Chpt1	290.535	54.4162	163.864	41.7669	22.071	34.346	109.182	307.302	74.9811	34.8202	188.618	357.575	60.1752	203.832	40.1614	19.4468	30.6237	123.506	315.037	64.3858	32.4953	212.468	318.617	40.7471	198.115	30.5544	19.843	24.2876	109.581	363.198	63.6262	26.0001	195.547
Rnf13	244.44	81.5327	132.101	221.663	100.636	73.4256	778.797	151.499	129.975	88.4066	188.511	220.405	79.5695	116.731	213.892	88.4772	57.5573	790.15	154.853	109.856	74.18	169.694	204.026	61.2817	97.8834	248.808	98.1262	65.4351	745.22	106.472	98.6506	71.8487	162.551
Eif3f	88.5171	336.521	198.394	217.875	428.302	97.1163	167.879	189.295	169.833	378.142	188.219	99.8288	292.43	186.597	223.267	373.12	77.8755	153.862	163.6	152.192	376.011	162.832	110.562	302.384	252.502	216.225	330.512	80.3474	147.109	175.782	168.479	338.213	200.215
Tsc22d1	133.683	1706.56	213.734	61.365	278.429	357.811	84.6447	404.096	467.731	183.279	188.123	129.509	1560.9	187.89	60.2362	224.202	311.445	61.5695	353.733	405.315	156.565	165.619	158.694	1752.48	165.265	63.875	210.702	334.244	63.4961	413.683	402.132	144.512	172.057
Ankrd12	182.579	172.52	83.4042	112.124	284.312	312.442	193.869	281.734	162.892	109.314	188.03	136.109	147.834	77.7874	103.061	239.171	293.031	168.618	227.614	155.3	107.892	137.24	201.369	180.452	68.817	130.742	325.618	254.33	219.291	297.193	164.56	132.145	170.739
Mgat5	129.79	19.4162	56.0382	59.3337	64.9434	28.8519	45.4014	29.4352	28.2786	33.3215	187.843	81.7594	20.4937	45.2107	40.8778	52.9224	35.5951	39.722	34.5576	18.0864	36.1742	113.301	86.7855	18.013	30.4784	49.9604	64.6175	46.3996	43.7396	33.4402	14.3546	32.2926	128.74
Hnrnph1	141.34	170.527	94.5082	212.367	391.08	225.131	98.978	192.271	216.65	439.951	187.57	126.759	174.604	87.1278	189.232	363.715	215.694	84.9791	192.696	197.287	439.282	175.113	136.542	143.203	81.6134	193.521	317.282	222.773	84.5616	180.356	141.95	357.529	149.395
Gabbr1	340.938	68.0717	88.7343	75.5869	150.448	423.258	164.603	226.905	61.3842	70.18	187.212	391.341	61.9129	97.5763	80.8212	158.377	444.108	176.625	220.3	69.4015	78.763	238.836	339.442	46.857	85.4619	68.4393	118.918	439.68	156.843	187.371	47.9847	55.85	187.339
Ctsd	322.595	138.964	170.358	4711.06	50.5958	67.138	183.167	148.705	163.052	71.8286	187.185	308.268	118.886	121.048	3670.03	45.7345	60.0968	147.667	144.3	164.909	52.814	165.927	275.264	113.955	134.963	3897.13	41.386	74.3044	139.821	149.932	128.702	46.7828	171.15
Tmem256	151.657	143.216	165.11	73.5899	115.277	123.38	175.39	152.424	118.303	145.778	186.886	161.493	130.581	188.499	96.3961	142.996	124.865	169.987	203.151	115.362	160.939	216.184	161.078	149.108	225.871	113.641	138.484	131.321	233.442	220.292	139.641	201.828	233.101
Ptgds	64.8366	114.655	171.488	133.56	73.1456	105.392	3186.24	98.9574	98.1717	70.693	186.835	43.8574	96.5781	125.141	134.059	74.1027	90.5647	3929.64	77.9657	106.417	39.4867	169.49	70.912	123.503	220.09	190.737	116.056	140.262	2962.37	84.9835	177.672	85.4149	226.544
Dnajb6	159.875	167.129	236.527	157.163	336.123	258.434	162.753	197.119	168.031	253.253	186.718	152.69	172.79	247.301	198.952	354.457	233.91	165.344	197.585	210.909	286.014	187.191	162.283	193.841	270.406	168.945	341.244	236.307	160.532	195.498	252.65	275.766	197.591
Idh2	138.602	41.02	233.627	109.348	89.7834	21.2736	33.6039	44.6374	118.463	110.812	186.425	114.005	33.5315	234.804	104.558	87.3588	25.2426	25.8706	48.5449	100.036	103.306	162.733	126.488	30.8714	267.318	111.225	80.5507	24.8131	25.4965	43.996	98.1323	103.153	183.785
Eno1	412.21	197.254	166.159	134.385	107.028	185.167	103.092	394.225	127.002	77.0845	186.407	464.326	187.565	192.113	139.063	100.719	153.476	91.8081	388.896	105.769	74.2587	214.371	457.182	201.681	244.299	165.718	119.904	163.469	96.2055	380.289	97.6813	82.4108	223.431
Atp5mpl	193.194	141.756	259.589	132.656	243.17	254.286	121.785	194.625	167.447	249.181	186.388	217.187	162.769	240.675	177.024	288.238	222.386	135.852	228.94	168.069	281.882	259.388	271.634	181.612	315.364	188.781	319.322	200.899	176.311	243.215	259.884	353.484	295.046
Soat1	313.159	17.0936	82.2617	65.4764	16.221	19.6369	17.9949	53.9923	30.9901	38.4163	186.324	274.686	15.1933	84.5261	72.8454	13.7436	11.9047	16.4214	68.8169	23.8319	38.0608	177.634	279.586	11.1616	64.7644	74.9244	15.3089	24.9227	17.0278	82.9933	22.9871	35.4294	156.103
Ndufa11	191.201	173.562	256.356	85.7226	145.341	284.122	155.008	201.178	226.124	167.88	186.307	238.421	186.654	257.682	106.172	176.649	259.731	149.244	248.968	235.947	196.234	262.867	251.885	227.565	321.204	139.171	169.96	229.841	180.884	243.261	284.469	229.521	267.699
Hmgcs2	57.3028	146.247	14.4825	5.86324	4.1471	4.92998	5.67406	2.80097	7.5848	5.25244	186.12	21.0731	143.825	10.4023	4.89312	3.54742	2.62561	2.50942	1.90521	8.53368	1.91811	81.5788	32.2372	99.7155	1.27784	1.92771	3.01153	7.26184	2.09425	3.07953	6.10591	3.73784	114.153
Psmb4	141.284	181.779	227.619	129.726	230.512	165.054	166.956	176.035	177.111	259.966	186.086	168.119	184.238	220.019	135.736	264.105	157.101	184.965	239.992	223.021	291.903	223.202	143.495	167.642	237.637	117.889	219.272	126.914	149.248	203.933	200.366	257.973	194.808
Eif3h	91.9266	227.198	177.005	204.327	508.84	127.432	137.425	179.402	142.943	357.764	185.779	100.408	189.328	156.5	176.313	451.447	102.646	126.044	185.394	128.083	348.013	167.121	112.374	201.074	250.884	171.087	400.663	112.995	111.428	163.26	148.158	326.649	186.759
Emc7	287.839	149.981	99.7668	127.491	59.1806	168.449	325.061	239.198	179.596	68.1672	185.533	296.562	145.11	98.0943	146.568	60.7521	176.438	360.464	256.642	194.383	67.985	179.639	294.622	145.454	118.083	152.139	61.7566	147.795	363.788	263.599	221.191	76.3497	189.264
Dst	257.785	184.179	333.328	211.3	100.907	320.868	585.963	315.271	318.296	85.5614	185.258	247.545	163.745	298.814	173.295	74.868	383.171	524.027	234.12	290.612	74.1838	171.339	231.914	178.477	240.545	247.525	80.0209	364.491	653.466	323.325	255.497	74.3203	179.185
Mgst1	239.937	45.1959	149.645	14.2229	6.16537	19.7421	7.37333	6.42702	12.1535	23.1605	185.2	155.206	32.1256	133.76	3.83494	4.36006	14.3651	4.22436	2.21144	14.4101	23.022	133.363	210.457	31.5064	126.288	3.75762	11.2569	20.9469	6.43794	4.31748	6.88492	21.0597	180.652
Basp1	23.9692	65.2048	106.551	1060.63	2353.01	386.344	92.771	885.862	71.9135	807.353	184.579	21.0324	60.3485	81.649	948.65	2439.6	323.398	52.6249	890.253	55.5783	1016.76	164.517	35.799	89.1644	125.031	1013.81	2246.4	324.72	58.9083	895.317	68.5251	894.685	186.076
Tomm20	183.592	179.29	157.075	179.505	262.88	402.63	271.129	238.15	160.383	320.673	184.419	194.562	170.551	168.013	190.345	293.903	446.339	314.707	247.614	207.097	355.85	202.47	195.224	201.615	181.336	154.131	224.759	377.146	275.078	227.914	224.296	303.888	186.169
Nucks1	130.857	186.643	229.756	146.431	213.599	343.753	233.508	319.313	249.42	610.93	183.879	127.713	195.9	230.756	141.929	233.639	369.512	240.573	313.93	253.22	583.625	196.739	143.601	181.395	247.864	147.641	252.851	378.85	292.955	321.935	301.289	626.164	200.987
Srsf11	162.963	194.596	127.869	208.27	346.765	326.299	181.782	289.497	208.944	371.037	183.685	141.828	154.627	123.455	200.115	314.06	320.054	155.396	224.475	192.78	326.611	139.629	162.483	200.472	148.577	207.563	369.242	356.249	184.171	293.35	194.238	378.772	178.994
Cavin3	180.817	136.997	161.943	16.519	32.9015	24.7238	40.2898	50.5267	178.006	41.8893	183.646	183.703	147.632	178.554	15.9718	28.3805	22.016	38.0155	61.8751	161.686	45.8108	162.257	193.962	115.232	278.88	11.5105	29.0471	18.0304	33.6376	61.0504	120.659	50.178	213.682
Lix1	367.937	10.1385	61.163	15.461	21.2529	32.9504	9.94248	6.37452	19.9746	126.852	183.606	375.201	12.9256	62.2447	15.3582	20.3956	24.109	9.56619	4.61972	9.95929	119.711	201.171	368.853	12.7111	98.7392	21.8763	20.9724	34.666	6.50886	7.18313	14.328	118.661	220.335
Rgs20	215.661	8.767	18.2495	6.3053	9.73352	53.0378	9.64804	30.784	11.4071	57.067	183.26	187.313	6.77102	19.5922	7.53495	11.6292	68.051	6.28245	29.3511	6.91132	52.4195	126.066	197.243	6.48361	26.1217	1.46379	10.5288	79.4181	4.84447	33.9481	3.31997	56.3625	165.943
Gna13	256.814	72.1989	95.6644	164.692	73.7564	35.1185	47.8276	66.8992	75.5644	88.7326	183.135	205.991	63.3884	89.1369	136.979	51.4324	24.4116	44.6013	51.9944	77.0803	83.2906	156.079	183.827	57.1218	76.8214	121.959	50.3968	19.7477	38.865	63.4736	67.6198	80.9895	151.48
Foxg1	146.703	24.2211	62.6252	34.8189	471.295	176.558	24.5122	110.562	27.2681	333.543	183.101	149.13	24.7025	49.7003	20.3418	343.605	168.054	13.2404	100.59	11.1401	305.396	152.426	149.146	17.4772	69.2255	10.1138	338.881	166.108	12.7643	94.8515	5.63531	244.888	177.005
Ahi1	129.056	28.6797	121.948	34.759	145.331	575.533	75.6637	218.469	49.9927	145.508	182.735	120.228	29.6323	136.942	26.0078	186.375	564.319	67.9176	215.73	42.9972	154.954	167.662	160.41	35.0826	127.418	16.1798	279.379	860.031	95.171	312.206	68.724	191.804	219.023
Ddx39b	109.346	133.686	201.138	161.004	210.044	132.984	154.864	214.558	161.982	416.743	182.437	105.91	103.429	191.01	150.744	196.213	134.762	141.992	218.72	131.204	376.616	170.828	104.986	87.1529	186.414	134.79	207.144	131.968	105.325	225.245	118.75	343.268	184.098
Ndufb2	189.928	162.785	233.907	84.4803	153.491	312.915	142.399	191.401	258.905	158.144	182.203	222.935	178.858	257.411	90.5737	198.887	311.486	151.901	233.429	326.334	180.708	249.873	215.392	159.24	239.235	146.131	184.041	252.329	177.597	228.167	337.157	206.955	246.02
Acadl	190.197	126.261	58.2555	39.404	18.6322	13.7187	50.7006	57.4616	90.4035	34.2037	182.179	203.34	119.441	81.6559	42.3802	15.0337	10.3476	45.9859	59.5385	89.1728	32.4567	161.626	209.568	143.038	118.543	46.9174	14.323	10.6735	43.8382	38.0857	103.885	43.4866	190.398
Lmo4	241.421	69.4658	494.993	75.4033	289.101	432.558	32.6257	217.569	61.5472	164.152	181.99	255.204	76.2312	589.731	96.6323	257.899	407.229	30.3343	259.399	80.4385	176.572	205.939	207.894	60.7968	534.602	91.4383	215.468	321.962	21.7963	196.969	67.6218	147.624	151.992
Tma7	118.697	209.695	231.137	165.032	297.799	296.343	222.466	228.472	189.348	322.607	181.93	137.205	215.505	248.268	195.248	373.319	318.965	241.226	302.52	209.55	356.374	225.99	130.198	244.885	328.898	195.074	343.746	244.091	256.067	278.632	244.594	388.729	235.85
Fkbp1a	113.155	312.564	221.043	124.151	255.296	806.335	739.223	240.273	197.614	239.433	181.87	106.986	319.745	199.542	157.95	244.1	702.951	704.675	230.818	221.657	217.298	227.965	102.465	350.943	199.162	134.317	220.947	679.55	682.115	186.748	225.585	205.315	197.458
Cnpy2	110.854	120.038	247.341	111.4	128.493	83.6688	97.5659	219.998	157.891	155.721	181.492	122.709	121.91	264.941	140.145	157.765	78.708	102.022	237.853	189.254	178.725	192.383	117.186	91.5153	233.73	116.033	133.981	90.7531	103.375	207.541	220.447	143.385	197.472
Brk1	162.329	195.273	162.527	250.697	174.704	269.58	209.254	191.135	139.06	176.902	181.223	165.827	198.477	160.89	300.958	195.254	273.322	230.711	219.759	152.295	204.194	211.58	135.149	153.125	138.827	222.298	153.867	212.649	188.321	166.894	169.313	162.738	185.878
Snrpe	98.1306	173.907	206.685	120.255	488.177	147.383	88.3549	182.771	130.467	616.005	181.181	104.699	156.815	214.264	120.823	520.818	128.005	84.3933	251.61	127.864	637.93	190.739	130.168	213.636	252.725	158.079	532.555	133.407	97.61	234.438	180.286	752.783	246.706
Gpam	370.485	22.2027	39.7769	19.3811	12.4855	13.8004	22.6538	23.9434	22.1709	19.9276	180.956	371.542	23.4475	45.6737	28.4061	13.2304	19.1413	21.6504	31.5898	19.1132	15.8429	212.278	377.578	17.1109	34.4964	16.1724	12.5369	9.90385	17.7994	19.7008	21.7702	11.6386	135.549
Pak2	134.247	194.283	124.06	213.997	181.94	81.9373	186.185	160.353	141.979	169.216	180.652	136.424	200.48	133.76	191.131	154.48	75.2504	177.217	157.505	123.321	163.253	170.977	176.124	279.615	187.3	222.772	209.179	85.5428	231.284	203.777	182.958	203.495	225.65
Aqp4	1019.41	21.8227	534.225	18.9139	8.15375	26.3344	11.9974	37.1242	25.5528	18.8583	180.242	857.418	24.036	563.348	20.6955	12.6805	15.103	11.5098	26.3609	17.3306	8.00901	313.993	746.994	15.309	452.9	31.2865	8.28962	13.4692	9.06227	26.4571	7.4293	11.7159	179.389
Tm9sf3	132.897	214.131	114.56	228.176	103.113	141.373	244.173	234.762	208.161	115.094	179.453	138.861	236.538	121.545	242.155	96.9117	168.91	269.547	244.539	234.133	128.135	179.305	164.829	269.786	138.027	244.461	112.198	146.174	307.365	279.242	303.212	134.494	214.465
Taldo1	124.284	282.309	183.616	211.073	169.094	137.842	955.285	229.209	152.998	213.829	179.427	141.9	268.455	165.806	223.757	163.993	139.736	1056.74	235.686	166.482	238.422	203.72	140.953	246.803	165.494	220.794	163.107	150.993	919.812	209.794	174.084	199.511	227.19
Cldnd1	180.608	104.325	119.365	96.3891	87.9856	62.5732	388.954	185.138	135.263	125.195	179.197	156.7	90.344	91.8109	81.4998	70.9695	54.66	361.356	170.377	145.628	104.395	146.793	150.733	98.6405	75.6306	92.8155	76.062	61.6969	328.106	181.71	157.259	101.007	151.178
Cetn3	94.4519	178.511	293.362	105.525	245.581	137.502	117.998	181.762	146.085	254.001	179.09	114.125	210.638	288.45	122.258	303.269	128.005	131.693	221.214	172.756	310.747	200.537	85.9154	169.198	285.508	104.192	214.221	104.405	101.319	179.186	142.715	253.046	179.249
Tia1	160.962	82.383	64.6533	90.27	365.988	190.191	95.6053	259.399	96.6525	292.274	179.047	139.056	71.3246	61.0647	62.9879	321.79	157.369	78.2339	189.471	82.5693	253.516	127.647	142.367	69.9969	40.0397	58.5212	359.02	203.889	71.6518	197.833	97.9491	259.678	115.139
Eci1	200.998	69.9544	92.6244	41.8319	22.6911	15.0737	55.5839	81.3867	48.407	59.723	178.961	199.648	62.7793	93.617	25.2656	26.4133	7.85033	61.522	74.8855	39.7962	58.6312	159.966	162.528	52.3466	102.355	52.9671	22.7906	22.3191	53.2893	78.4118	47.2618	64.5534	180.528
Suclg1	233.648	111.636	295.221	79.9757	106.701	184.27	108.348	187.971	149.687	120.761	178.887	303.689	119.308	316.84	96.0225	117.01	191.417	117.73	172.866	165.531	137.36	213.742	252.73	93.9571	265.506	59.3691	98.0927	135.005	88.6599	172.089	130.355	113.379	174.053
Ost4	101.246	151.11	165.541	98.8122	90.1771	70.495	92.0263	128.644	148.073	144.162	178.679	116.185	156.51	230.802	130.221	111.139	77.5456	94.8393	122.904	176.576	151.081	188.611	138.061	162.497	239.022	113.704	102.2	71.2021	104.241	145.275	204.49	175.986	232.891
Manf	181.382	121.678	260.55	220.647	96.5449	96.9588	117.895	233.344	155.622	200.301	178.591	218.051	132.911	231.254	244.249	102.252	106.534	147.796	290.411	211.194	215.494	203.632	202.091	150.738	212.292	217.386	107.97	112.635	122.92	283.76	214.998	244.8	200.366
2310022B05Rik	211.356	82.1381	31.8534	19.7011	47.6467	11.0249	64.8076	31.1386	144.138	55.2418	178.577	138.322	75.6901	34.4285	13.9139	34.4283	10.4156	77.9945	36.0244	137.973	45.112	120.781	131.82	55.6517	27.4322	12.3703	30.6176	6.69291	45.5345	24.8171	90.3369	39.4214	121.714
Gdi2	170.391	200.61	189.785	373.479	214.863	134.162	156.784	152.236	176.308	253.599	178.516	159.107	188.442	181.068	335.748	173.236	109.651	143.537	156.053	152.425	226.031	158.225	138.783	195.88	157.674	332.05	159.079	93.0368	119.989	167.943	151.273	192.041	146.453
Romo1	110.432	112.682	242.071	81.3079	189.839	204.772	100.864	161.706	143.853	194.995	178.338	131.638	146.789	262.671	125.251	259.307	191.934	107.316	210.934	176.253	231.823	237.235	152.34	186.398	351.107	129.949	252.036	172.611	146.787	200.847	220.89	286.724	292.8
Psmb5	166.195	183.588	258.745	110.21	193.192	209.122	166.337	293.851	193.704	241.004	178.305	206.565	189.34	257.024	126.81	203.535	176.456	183.812	284.702	185.153	282.722	223.12	180.94	183.943	307.59	126.903	207.446	144.509	160.717	273.144	197.044	262.959	214.823
Dbndd2	236.362	102.868	186.486	104.307	52.6587	191.172	1385.36	100.673	265.053	48.1079	178.295	235.866	103.625	174.871	103.897	65.1615	186.07	1507.59	84.4182	288.215	34.6149	263.122	209.781	113.61	244.898	86.948	67.7534	228.408	1276.73	76.831	268.535	41.1565	180.815
Rbp1	193.935	66.2147	210.139	11.9655	27.8813	41.58	7.96595	19.0657	21.996	37.7827	178.264	105.147	81.5906	193.066	6.84295	27.5233	27.0259	4.56392	13.7955	19.3369	22.3958	99.9344	212.071	123.724	193.095	8.75637	32.1121	38.7955	7.31287	22.8436	34.0012	38.0161	242.655
Slc9a3r1	264.161	36.1652	123.665	38.4969	5.52964	11.1402	13.5608	23.0332	121.572	25.2274	178.219	218.818	30.3805	106.09	36.374	6.30428	8.62713	11.5651	17.8513	94.5344	16.4994	123.513	199.468	24.7864	126.372	35.9569	4.19421	6.55443	11.2465	19.5153	48.5425	20.2653	145.554
Eif3a	116.198	283.371	184.857	252.79	321.715	196.525	250.579	251.573	212.299	482.964	178.049	94.7498	270.116	155.184	216.432	222.122	165.769	228.701	201.275	181.43	386.413	155.819	120.366	354.351	156.017	277.559	256.697	164.527	235.477	226.073	238.429	431.242	190.618
Snu13	113.263	150.335	100.81	130.167	234.278	190.338	177.787	195.848	153.057	320.127	177.967	113.83	146.121	130.656	110.794	244.141	175.33	177.235	218.613	175.304	331.783	190.374	123.223	150.489	218.95	109.76	215.363	167.259	168.898	175.607	149.492	299.293	196.032
Anp32b	53.4811	191.446	194.973	140.475	160.402	146.531	190.117	162.31	162.839	996.156	177.575	63.72	176.836	170.229	133.503	146.121	112.869	180.275	160.286	164.696	887.428	159.912	59.1081	192.083	239.245	135.367	142.935	124.213	177.676	144.493	221.375	868.232	180.139
Akr1a1	104.292	395.838	108.513	210.639	340.801	134.957	195.625	190.94	197.115	279.745	177.403	93.2191	405.237	106.023	200.581	283.101	106.526	184.304	195.361	192.517	266.479	149.204	94.4827	340.603	145.683	187.899	262.941	113.064	166.235	154.773	183.175	226.686	142.688
Timm13	138.884	161.178	232.21	102.361	168.893	266.872	164.012	159.118	147.686	217.546	177.252	166.962	165.407	236.956	108.924	198.548	249.312	179.469	225.382	140.495	245.214	224.948	172.175	164.919	256.187	121.381	178.327	248.175	184.39	184.503	187.928	250.405	241.429
Ndufs2	158.933	136.69	151.02	109.774	172.187	195.443	206.539	200.174	241.093	199.516	177.091	186.15	144.475	148.248	93.7107	165.881	198.603	205.588	204.982	265.6	198.806	191.689	136.873	117.244	158.668	85.7241	117.216	114.853	156.61	148.516	363.723	140.538	156.111
Krtcap2	135.88	198.046	185.488	135.953	114.741	120.624	127.212	247.736	136.63	161.75	176.834	166.699	200.439	193.502	157.031	140.79	125.622	145.223	335.259	170.61	197.709	199.149	173.787	232.348	225.42	132.409	131.629	97.2236	162.448	282.6	162.29	206.115	234.924
Apc	238.935	121.976	154.527	119.029	254.225	140.148	246.024	158.659	89.9651	154.94	176.606	215.567	124.033	172.067	110.573	280.406	164.298	268.538	185.596	87.6986	179.928	188.748	231.633	161.092	138.05	137.364	329.218	136.248	282.028	180.243	107.782	180.154	177.028
Tmem50a	180.749	243.361	125.154	378.127	175.43	172.135	282.833	186.575	256.268	96.4958	176.403	174.797	225.335	103.434	342.569	171.235	168.947	279.322	176.461	249.014	109.752	171.992	186.139	237.131	132.474	294.347	165.932	163.056	250.244	203.354	268.345	93.9435	182.883
Pbxip1	266.786	46.5305	192.091	102.292	5.89053	8.66768	21.5706	11.2393	162.158	10.1732	176.284	184.43	40.2376	236.443	95.8004	8.10418	10.6948	14.7575	9.65984	127.113	8.37734	192.139	206.743	34.3715	197.23	93.2889	5.72143	6.13233	10.6661	6.40651	116.723	7.08594	149.297
Tpi1	259.979	151.834	119.576	91.523	49.3918	306.88	91.4239	102.146	252.54	84.3043	176.184	269.427	151.535	126.581	98.2992	52.326	275.847	85.0581	99.0508	237.744	75.8976	199.261	229.172	135.986	137.633	90.1452	43.4624	206.301	73.3672	92.4803	277.603	75.7449	168.915
Pcbp1	130.241	195.472	164.947	202.752	255.598	151.499	239.448	212.624	194.576	336.322	175.863	147.822	182.357	153.364	176.885	206.769	116.105	228.849	227.623	173.201	310.01	150.501	166.401	193.529	167.087	177.879	229.428	132.282	226.274	252.794	200.194	341.767	192.174
Sirpa	170.271	12.6653	50.9343	588.276	11.2915	129.528	15.6187	51.5733	23.5575	18.7512	175.849	150.757	14.369	49.1852	508.266	14.9065	163.507	6.95347	48.5022	19.3536	11.5087	138.811	131.211	7.2571	41.3666	451.476	6.76457	129.703	3.43635	29.0467	25.2339	14.9137	113.998
Anxa5	141.644	317.183	935.084	57.165	17.2174	32.6003	63.0327	13.3915	383.485	46.8667	175.716	155.652	285.903	903.907	69.4989	25.1619	35.6035	67.3609	20.1735	412.242	39.4558	230.669	123.003	285.549	817.96	62.2535	19.3927	42.9021	31.7642	19.9482	292.274	31.8571	191.569
Bri3	121.427	214.195	308.945	230.781	220.659	171.393	125.438	124.81	171.598	196.203	175.667	130.175	250.157	289.269	249.601	220.104	163.718	132.552	154.776	178.017	217.597	185.674	127.089	224.229	315.453	234.883	193.411	147.235	124.839	143.455	184.066	214.253	185.04
Prkar1a	171.266	321.187	218.482	161.718	192.137	292.663	274.207	214.234	581.591	188.901	175.639	190.278	337.056	237.827	183.352	175.387	286.738	282.214	237.72	558.559	192.179	200.76	164.289	291.666	218.755	146.698	159.692	263.111	263.92	241.019	515.407	168.513	190.512
Rab10	202.85	139.975	122.136	127.135	193.714	118.001	349.829	268.524	175.148	168.654	175.452	221.31	135.096	124.847	120.934	165.57	105.418	361.516	265.874	149.913	163.477	178.684	202.422	152.69	120.825	145.39	166.031	99.9826	342.957	272.171	135.703	166.871	183.475
Ddt	176.713	64.8627	166.956	56.7462	21.3679	58.1964	50.6162	56.1054	52.0411	50.7257	174.85	234.516	64.3463	175.004	38.8076	24.9818	56.0722	54.1597	68.9168	52.3122	63.304	190.447	184.823	65.4869	191.407	47.6328	20.8902	51.3334	46.9974	71.4428	54.3698	52.5995	201.224
Matr3	117.279	136.635	159.168	117.091	355.738	316.573	156.015	217.855	145.538	358.885	174.58	104.617	122.285	141.385	99.7883	284.762	266.198	136.916	169.578	130.251	317.753	140.162	90.4799	128.438	101.485	98.0285	259.231	285.952	117.146	172.419	122.54	261.431	139.581
Acsbg1	436.311	10.9843	36.5875	17.8441	4.15012	10.3143	9.39504	13.0553	11.8895	20.2199	174.24	453.883	8.6621	49.2317	11.3417	6.08868	9.06646	7.48444	9.51554	8.24237	17.9045	172.624	364.283	10.5172	36.9704	16.2132	4.77565	3.99454	5.51851	6.05812	2.91513	14.3678	170.96
Prdx4	187.289	98.2565	227.975	64.642	55.0541	28.2629	55.0799	104.004	106.145	166.238	173.991	154.671	96.8016	212.356	68.0671	54.372	33.9538	55.3871	126.749	112.991	179.075	151.443	145.465	71.6018	224.232	74.457	49.1872	30.5823	50.2052	115.382	87.2217	146.958	169.337
Zfp706	141.791	140.083	127.918	185.218	155.22	306.218	278.67	122.66	144.953	177.142	173.958	139.582	137.707	126.653	206.947	172.614	331.218	278.051	155.403	163.805	181.48	193.704	153.337	137.704	152.726	194.728	141.242	226.539	254.76	126.202	147.625	181.565	174.799
mt-Atp8	183.745	198.127	185.03	90.2943	96.0735	168.341	161.941	89.4473	148.682	109.466	173.43	270.108	277.249	223.897	144.807	171.816	249.184	251.961	163.326	254.591	195.063	253.759	268.897	226.359	185.391	155.321	151.823	250.516	308.779	150.008	266.082	166.353	235.626
Sash1	302.324	142.081	138.657	17.2018	5.27634	26.0004	79.7088	205.982	133.806	34.0287	173.375	319.675	160.554	147.73	25.195	6.74991	27.914	88.0013	172.386	130.309	29.7227	178.033	324.015	194.788	148.798	28.6134	5.26367	29.236	84.5151	192.251	152.058	35.5985	192.397
Slc6a1	511.557	17.822	75.0762	16.357	141.72	133.285	87.6083	272.944	19.1437	66.382	173.326	508.357	18.0503	68.8163	18.839	108.608	139.452	78.1255	233.593	13.9543	61.2935	189.437	362.842	17.5259	26.3417	5.27287	89.4982	147.509	59.7554	213.199	14.1916	44.5648	127.624
Tprgl	128.619	271.794	90.4408	108.892	90.895	87.7594	223.544	95.8482	314.044	67.8193	173.1	127.396	254.624	84.9012	94.0481	81.2941	75.2946	196.057	87.4978	274.61	64.5821	151.637	123.92	206.962	80.092	87.2548	67.886	77.6278	178.006	85.6421	249.418	54.1589	156.522
Rnf7	120.044	175.615	199.363	155.348	147.511	163.724	599.19	181.096	161.142	193.558	172.876	135.822	183.896	235.275	157.677	157.271	169.296	691.431	193.874	190.099	195.617	183.992	112.554	173.415	202.711	126.813	147.182	161.825	592.402	167.981	177.702	182.152	177.929
Kcnk2	156.581	12.0656	163.494	13.6537	91.4661	326.901	11.4843	140.043	13.6415	24.8193	172.777	121.478	20.3817	236.345	14.5735	114.519	361.306	8.49046	185.694	17.4042	31.0665	213.491	161.711	19.5242	302.613	13.5972	158.498	351.865	8.24557	208.581	30.4461	34.1274	192.25
Abca1	189.479	107.653	101.581	172.721	41.9022	7.37577	22.9792	111.964	26.03	39.7902	172.722	209.066	91.0047	121.74	157.968	27.3662	3.57302	22.3186	98.0353	25.4715	37.4048	162.015	192.949	91.0654	81.1623	255.945	31.3262	8.70939	17.2694	77.6721	9.03997	38.6249	150.033
Ube2b	131.934	185.262	342.355	130.887	266.128	378.355	168.256	164.363	234.568	213.764	172.654	151.745	190.993	411.251	163.036	266.83	395.061	166.186	140.996	264.36	235.09	186.639	128.938	201.173	348.122	125.402	270.367	380.012	147.136	139.711	306.615	236.661	174.348
Dnajc3	191.079	194.373	480.449	153.157	25.4052	47.1807	134.709	101.379	220.106	67.2199	172.548	178.432	188.802	503.315	142.92	27.0528	53.5539	137.004	108.996	224.425	53.7204	183.163	213.987	212.515	500.546	154.612	36.8843	99.7399	131.026	136.035	238.777	66.2207	189.96
Mkln1	177.517	133.044	92.5239	169.647	163.885	88.751	72.7998	178.973	137.617	129.928	172.486	141.028	124.409	88.5204	128.995	121.618	87.3031	68.3873	136.374	113.708	102.631	126.004	153.345	146.415	83.3664	171.469	137.857	90.7518	63.7903	150.356	110.49	99.9392	137.565
Ssr3	170.013	112.891	135.179	110.17	91.818	81.8053	160.526	134.994	189.502	150.838	172.396	183.31	119.287	146.992	124.202	94.2391	102.846	168.518	119.413	233.105	150.358	172.181	183.74	101.378	120.157	112.466	85.7432	90.0595	174.665	158.064	148.969	142.038	172.215
Tmed9	156.94	205.714	146.853	322.791	152.806	158.008	160.871	281.187	181.104	170.805	172.223	158.077	195.045	122.241	302.214	160.129	159.749	169.994	289.131	213.77	170.245	166.159	158.612	192.699	151.91	297.068	139.327	147.031	165.308	253.434	188.355	162.464	148.867
Mrps14	161.41	105.042	155.195	83.5135	118.628	133.401	68.8198	121.604	122.004	177.954	171.965	180.419	123.525	154.657	79.1266	131.975	130.104	70.6537	149.386	125.03	194.718	172.141	153.628	116.732	165.385	100.725	126.5	116.526	61.183	154.458	120.959	192.813	192.818
Hnrnpd	87.2562	143.135	140.782	183.023	449.39	251.234	92.0916	291.746	158.864	737.086	171.794	83.8435	139.748	152.714	143.806	397.082	235.048	77.9065	284.215	152.927	681.983	163.712	122.111	152.912	190.651	161.942	346.728	223.853	76.8297	328.603	161.885	767.189	188.2
Ergic3	151.001	113.042	306.674	154.57	114.908	81.7329	99.4476	193.926	115.627	89.6801	171.548	144.518	107.867	282.771	182.162	112.004	74.658	92.6341	199.271	110.743	88.786	158.544	124.863	112.25	241.58	148.842	89.7504	57.1061	80.5218	169.483	107.425	72.3552	153.245
Ndufb3	163.438	169.104	265.52	112.206	151.409	280.539	146.781	180.916	186.926	175.663	171.543	201.975	196.788	285.978	155.134	197.603	270.633	151.377	221.237	256.556	198.516	225.288	177.891	180.067	262.141	106.477	178.386	259.82	170.503	209.016	232.395	205.553	222.465
Hibadh	162.59	49.4559	94.2432	43.6711	35.5395	49.5597	69.5436	86.9775	72.3857	44.8018	171.092	151.861	47.6094	94.8201	42.4118	41.8443	48.5729	68.6051	80.0608	58.7964	42.7659	144.041	145.986	38.1502	121.479	45.8132	44.5568	42.5916	59.7805	65.1492	70.8482	40.5064	155.474
Map1lc3a	136.745	187.578	373.168	113.934	213.652	172.922	255.915	202.242	543.048	150.58	171.091	135.679	204.534	350.837	123.002	241.005	173.047	260.123	196.888	607.479	178.181	201.221	114.668	230.108	403.535	117.457	213.847	162.182	239.248	154.358	616	151.448	189.339
Gde1	194.521	95.5937	170.169	87.5501	62.2306	209.414	480.038	150.635	150.331	65.7236	170.946	189.374	104.98	144.279	96.936	69.3667	208.835	460.078	163.227	124.46	60.0223	171.862	171.846	112.781	177.453	83.8265	63.592	234.761	497.112	151.887	161.263	54.4837	178.686
Bbip1	154.26	97.5593	154.568	83.7623	159.123	129.866	90.5667	145.61	66.6114	139.844	170.813	154.554	98.2598	148.044	83.2762	171.825	120.639	88.4365	158.516	78.178	157.474	177.048	131.894	81.6995	123.629	70.2357	142.424	113.927	77.3263	142.107	52.076	120.824	166.048
Clk1	152.467	180.74	71.4191	329.752	209.82	214.538	110.298	165.528	230.931	127.308	170.581	163.533	190.774	67.2455	270.143	203.402	200.742	95.5125	159.919	206.739	119.18	152.624	140.204	115.546	60.3379	321.136	205.494	268.398	126.052	161.332	191.217	104.528	143.572
Psmb3	119.654	189.569	223.894	120.364	159.686	140.911	154.23	172.514	185.231	224.616	170.46	139.742	186.722	211.41	136.581	178.312	129.067	149.337	242.884	205.941	261.035	203.387	129.753	183.925	257.304	149.466	167.854	103.319	140.999	190.185	202.277	253.956	194.348
Bptf	128.529	202.622	125.064	177.126	264.643	203.937	174.642	217.423	166.206	220.908	170.101	110.015	177.604	102.243	161.204	208.249	208.165	156.06	160.197	150.344	182.037	129.929	153.33	218.29	122.277	175.662	286.006	234.439	187.721	202.821	166.469	216.689	170.368
Ndn	70.4455	23.5659	127.269	17.9045	168.285	137.714	70.1214	168.767	39.9275	106.491	170.098	67.9635	28.6544	131.412	15.3603	155.321	159.611	68.846	180.726	38.6193	142.695	141.599	22.6248	10.8124	71.94	11.2746	59.0922	54.9776	23.6377	62.726	12.6547	37.3355	60.7596
Cltc	208	239.757	133.06	314.283	125.053	261.109	191.715	176.386	144.96	125.907	170.032	187.58	257.141	130.62	313.44	110.814	262.324	190.896	161.226	174.783	110.849	177.261	211.352	249.612	72.5956	401.539	117.241	250.334	203.946	208.394	155.586	114.833	162.258
Adk	292.634	63.4497	55.2793	26.5296	21.7855	80.9431	84.6715	57.8571	200.34	75.613	169.983	265.081	66.4801	59.8779	22.81	27.4016	77.8617	92.9123	68.0165	236.127	68.4067	136.501	231.878	64.3234	45.1407	8.64959	24.3994	55.0444	62.5113	58.058	147.429	59.2155	143.215
Hook3	233.541	206.247	69.024	152.008	233.44	86.5727	184.402	245.26	211.285	146.359	169.797	197.015	200.861	63.7782	91.4377	150.126	90.2308	151.475	186.593	193.507	127.211	122.746	213.662	235.212	65.3513	102.962	198.257	93.0737	190.139	270.004	200.064	140.539	150.833
Btbd17	512.769	12.3064	18.6059	12.6626	56.1341	11.9177	12.2898	16.0138	22.6796	64.3911	169.438	683.806	10.8248	18.5916	6.16353	43.7491	9.05357	8.94877	16.2956	11.2123	59.4639	172.589	477.378	5.93007	10.1907	6.04698	37.2044	13.2181	5.17279	11.2004	1.14481	45.4031	114.472
Gpi1	231.013	174.963	137.81	125.265	57.0859	305.45	120.205	107.979	183.086	76.3543	169.428	214.752	139.713	121.641	97.8764	52.7398	280.155	108.795	102.056	138.098	58.7143	167.068	199.765	117.924	120.55	76.64	48.5854	271.153	87.3936	89.4568	132.217	60.0274	146.546
Rarres2	132.007	84.3499	2927.52	57.2185	25.3745	46.1899	28.9711	35.979	621.856	40.7535	169.234	93.2986	107.23	2760.24	55.0872	47.6495	62.4988	20.8861	44.1908	774.106	24.7857	208.915	98.1928	74.5046	2346.17	59.2768	47.8904	35.8426	27.1436	27.7745	645.843	36.9933	172.599
Pdcd6	148.451	103.177	236.714	70.9559	107.832	143.579	117.621	130.637	101.677	109.368	169.11	162.352	118.654	250.674	71.1817	115.565	151.078	129.718	133.125	119.799	107.047	166.096	121.95	96.9463	243.591	57.0201	93.9624	130.016	98.5886	110.681	103.251	87.0254	158.412
Pdap1	97.3885	169.629	169.406	100.556	338.366	226.243	165.984	194.074	165.775	492.697	169.026	107.236	174.123	178.98	109.405	370.941	212.424	173.364	233.121	169.417	526.832	198.432	123.617	249.976	247.286	133.657	352.594	215.47	200.92	226.331	190.051	560.084	235.154
Kif1a	147.792	17.3791	42.985	26.9152	124.219	228.52	277.706	129.019	14.1876	61.2134	168.798	119.304	11.1366	40.3846	14.5232	101.562	225.949	264.848	109.166	13.5865	51.5818	124.089	168.768	11.3763	42.7669	10.5046	152.263	221.852	342.526	148.473	18.0784	61.116	154.5
Reep3	217.987	321.544	85.0917	163.577	106.347	29.4482	497.999	223.379	232.142	107.765	168.768	171.209	290.17	66.0004	154.307	78.0352	17.9098	483.751	207.51	215.237	93.3857	115.858	149.613	287.985	45.9129	157.147	89.3531	28.6841	509.739	207.985	203.346	82.0543	142.41
Tle5	133.201	344.924	164.544	144.978	414.281	271.689	382.383	179.813	168.666	358.194	168.693	119.093	298.846	145.103	147.31	332.379	237.942	354.883	192.446	148.208	315.315	166.371	124.44	304.367	161.675	132.973	346.514	264.55	353.474	192.522	165.247	319.82	189.672
Psmb2	115.792	144.584	187.473	93.8823	172.206	117.371	169.094	170.182	143.17	269.938	168.656	129.499	151.706	168.602	117.521	190.017	105.053	189.288	211.504	147.833	272.455	164.553	115.741	164.704	189.099	86.4667	166.753	80.6103	165.928	170.528	140.16	290.116	184.709
Pon2	247.146	194.992	81.0428	98.9049	7.4073	12.7831	145.325	12.6825	121.516	31.8202	168.15	206.325	188.832	65.7771	105.354	5.7031	14.4908	147.6	11.4224	137.527	26.4902	125.563	188.286	177.671	50.887	82.4643	6.23867	17.2988	107.212	14.6858	134.641	25.5341	150.852
Dhrs7	297.512	91.2233	122.88	71.2704	17.6707	77.2066	98.7215	116.273	102.243	29.2479	168.044	293.322	80.2759	115.862	60.9271	22.3371	72.5422	107.51	109.986	94.1405	23.9678	156.018	309.821	85.1459	106.559	66.7025	17.4443	63.7945	102.343	113.749	89.9315	28.2505	196.57
Taok1	131.364	176.546	134.488	141.619	145.46	204.785	162.517	134.356	158.252	144.028	168.024	122.248	176.205	142.865	100.656	108.537	184.342	138.167	136.284	169.165	113.71	142.975	118.273	162.868	113.932	102.284	120.695	204.507	150.078	122.961	170.382	122.088	150.207
U2surp	134.24	145.165	112.617	130.515	241.289	191.736	113.976	193.91	168.163	226.564	167.856	115.886	126.629	116.024	112.746	244.603	210.526	110.272	186.197	131.965	221.295	130.313	136.671	142.617	132.83	145.251	284.581	236.186	107.057	221.984	156.448	243.926	164.744
Eif5b	134.042	194.353	152.283	192.045	243.498	219.243	162.493	255.292	178.039	245.379	167.673	114.771	163.565	140.35	180.852	217.178	207.873	148.065	260.468	179.332	247.566	167.445	179.757	283.226	175.262	285.204	284.893	219.419	190.732	335.522	207.355	293.85	225.347
Aldh7a1	158.327	33.6088	64.0601	25.0096	22.7984	28.6189	26.0787	60.3204	48.3829	45.7412	167.621	154.438	25.082	62.4199	33.8244	21.1815	20.7197	23.0009	54.4188	45.5075	38.8433	138.727	97.1278	17.9826	50.9556	32.4368	14.461	14.1182	21.3907	43.1778	44.3058	28.8718	114.241
Ywhab	126.929	315.9	135.619	180.508	286.668	437.036	199.25	253.653	312.346	269.112	167.41	140.096	328.821	126.726	233.474	267.47	404.653	210.565	254.009	318.202	275.33	198.906	133.091	374.898	150.87	185.098	256.064	379.296	202.168	299.648	365.298	254.557	180.668
Metrn	227.64	18.708	205.473	29.6041	10.3888	11.6969	129.51	191.257	26.8509	56.2818	167.205	221.809	11.7689	234.55	24.7908	11.3658	15.9369	132.064	199.136	32.7937	46.9507	146.217	192.488	11.0551	228.539	17.566	12.1851	15.6473	114.48	184.061	38.3993	47.8063	163.365
Arpc2	114.398	396.015	177.288	530.762	233.229	324.082	158.695	256.808	197.585	232.328	167.203	115.617	351.698	175.309	529.793	225.94	312.354	163.974	261.486	221.758	238.816	173.92	118.662	464.189	168.845	461.623	209.204	255.809	150.006	251.829	203.67	220.73	185.866
Ctnnb1	58.8675	769.902	223.842	135.726	271.529	173.14	132.531	209.798	158.673	346.312	167.121	68.3349	742.098	214.644	171.353	220.719	155.901	123.564	169.98	178.911	296.764	168.121	60.6936	689.138	198.423	132.327	193.923	127.494	111.506	181.097	137.803	242.453	131.049
Hba-a1	49.7043	1912.13	278.751	74.4298	66.6628	468.457	169.948	165.648	500.002	75.5732	166.853	59.3008	2457.32	269.725	482.72	118.574	230.55	61.4901	390.152	319.753	72.8575	286.293	74.19	3275.03	802.861	497.686	137.429	584.18	233.022	102.656	682.765	320.651	379.431
Fkbp4	83.6617	183.169	147.429	96.8811	164.345	66.5416	144.936	151.076	115.189	304.891	166.491	94.2093	198.682	129.298	78.1473	147.601	59.9761	139.394	144.963	112.665	254.955	135.515	105.211	238.043	144.227	93.8833	166.388	68.1066	139.344	163.794	111.604	256.793	168.257
Hnrnpm	115.83	148.838	132.534	138.141	273.484	141.114	118.511	199.812	166.947	415.78	166.443	125.713	156.187	143.453	138.725	264.668	137.947	114.103	218.637	152.53	412.759	155.427	130.3	197.359	152.13	168.907	303.235	160.605	105.251	214.312	193.105	357.36	175.254
Chmp5	79.4951	198.369	184.898	90.0697	180.612	136.298	191.599	121.629	146.39	176.264	165.97	76.3056	208.371	190.645	97.7135	176.783	125.234	198.708	120.825	150.231	186.943	165.277	74.5775	233.299	172.966	83.9576	149.072	101.413	195.399	130.006	176.599	165.484	158.945
Ndufv2	176.325	122.523	191.728	85.7112	150.356	225.526	128.699	214.472	162.129	191.134	165.921	219.066	134.183	213.839	79.8511	188.839	212.232	138.807	268.875	195.058	220.435	209.097	212.645	135.91	248.723	98.3514	176.316	171.369	118.725	254.525	229.548	210.564	206.555
Cops9	135.352	137.543	172.006	114.442	206.979	156.391	187.175	164.34	116.911	189.483	165.344	152.953	133.862	216.331	112.033	240.381	137.699	179.308	167.39	131.014	214.467	201.288	183.818	182.217	255.916	152.527	278.433	140.667	232.155	221.026	171.301	258.272	258.19
Lrp1	196.889	36.6775	65.7309	293.768	89.5363	110.744	22.9062	575.437	305.135	33.8225	165.314	193.419	32.2871	64.9679	272.577	81.5384	132.889	15.3172	579.607	329.148	37.4462	156.051	192.917	24.3058	60.3009	375.907	90.5864	150.805	22.6944	712.551	289.533	32.402	157.998
Pdcd5	122.886	147.821	247.87	105.123	171.52	173.676	149.079	222.025	152.986	240.383	165.253	151.489	154.214	235.989	137.242	213.364	168.586	158.531	282.261	214.104	277.405	197.122	154.81	190.366	336.636	150.126	239.553	180.112	192.786	324.435	290.397	336.848	242.521
Pnrc1	77.0305	198.793	107.846	336.292	190.578	99.848	130.39	87.7209	423.007	112.007	164.946	78.6706	193.335	95.211	310.165	212.848	91.9978	129.615	85.1458	426.816	120.151	132.805	82.5624	155.055	116.774	292.267	224.488	119.436	149.948	102.715	442.651	133.523	182.114
Uqcrc2	174.928	146.016	167.932	101.305	171.71	174.419	148.036	171.153	181.929	155.344	164.813	187.769	135.631	154.627	101.903	173.04	165.156	140.861	174.926	181.785	151.486	164.99	162.044	125.086	124.526	68.7461	152.753	127.846	117.27	142.546	130.311	136.327	157.852
Scrg1	298.241	12.0879	21.5319	18.2142	6.79979	13.9748	59.3176	658.512	14.2093	8.14279	164.602	460.023	16.3631	48.198	5.88362	13.2572	16.016	64.7408	773.468	18.6091	16.5049	294.251	374.229	18.5406	38.0634	24.2676	16.439	15.3245	65.9197	761.2	14.4082	20.9658	248.396
Cct2	124.167	125.404	229.271	146.105	351.703	169.902	209.278	194.389	145.888	427.135	164.591	129.302	135.537	199.5	147.538	297.378	149.912	205.92	203.317	152.23	413.156	156.413	137.31	169.507	234.953	183.944	281.013	160.848	196.539	190.406	204.164	391.43	172.005
Ptprs	110.878	43.5506	83.0545	59.0279	553.759	160.893	77.3351	270.428	87.1175	332.339	164.446	127.586	36.7117	79.0554	47.8318	383.867	160.509	61.7433	295.658	76.8238	373.755	173.932	104.723	39.5027	70.4329	58.9866	432.03	199.532	62.3714	271.389	64.131	318.424	144.691
Ube2d2a	136.088	148.741	143.104	169.94	235.002	131.118	228.874	198.855	199.833	235.78	164.377	122.641	150.324	135.164	145.207	184.657	108.805	202.303	150.059	160.008	199.241	137.121	109.251	137.683	126.985	147.432	178.49	124.617	190.462	164.912	175.06	187.703	144.69
Neat1	159.26	235.425	89.9542	246.709	16.3384	24.4039	93.621	12.9931	152.837	17.7546	164.123	89.8341	236.764	70.851	276.166	16.3424	17.6829	114.242	7.41546	136.291	12.4909	129.05	52.8666	164.534	55.0782	151.36	7.81913	15.9929	53.404	8.06298	76.0346	9.41688	68.9609
Bcl2	186.9	43.9414	52.1934	52.5611	26.5696	33.8156	9.67188	34.5262	44.8516	27.2695	163.734	194.423	35.0463	62.7925	41.1608	14.0639	34.2775	3.79795	23.5493	34.4734	17.6335	139.866	156.643	33.2418	36.8444	21.693	24.1375	70.203	4.31413	24.2179	48.0296	21.6975	127.261
Prrx1	142.699	8.65061	14.5635	4.04964	2.75926	6.32718	6.49224	132.837	96.2472	27.5201	163.495	125.792	9.18443	18.4907	1.63398	3.6493	3.10739	3.20347	88.7922	101.911	28.5287	100.864	141.566	7.2706	23.7645	5.6882	5.84649	1.0137	3.71773	148.439	87.984	36.994	163.186
Cwc15	130.457	139.215	155.729	111.667	152.232	114.7	200.944	180.206	133.274	189.059	163.475	142.1	163.522	164.432	112.666	171.227	100.781	218.316	198.324	139.332	216.388	182.243	165.215	167.914	176.757	144.395	174.747	95.9148	209.834	177.06	185.235	216.333	205.59
Igf1r	85.7075	980.059	99.7187	54.2377	263.213	71.8525	50.9634	83.7259	114.133	139.887	163.224	77.0579	909.517	90.5419	43.4138	207.712	64.7762	42.0415	61.1099	114.371	109.317	101.475	58.4373	820.828	68.2788	61.1159	242.21	79.9136	33.0565	72.3999	69.9068	113.089	123.393
Cdkn1b	134.488	108.266	81.308	103.416	345.918	55.8734	111.18	110.001	176.005	283.4	162.905	134.859	107.694	53.7661	107.476	297.536	40.2792	97.4069	89.5376	147.694	297.61	129.809	158.853	108.318	85.6867	96.6204	366.305	73.9773	101.755	130.486	161.835	316.331	188.903
Adh5	115.52	110.934	161.645	97.0525	170.077	53.5191	156.367	173.022	97.3145	227.316	162.789	142.348	105.061	140.975	78.5866	166.735	52.6318	164.337	168.937	107.761	237.095	163.626	138.575	102.799	183.51	89.9159	182.977	74.7724	138.421	155.244	88.0152	229.585	169.558
Cct5	79.3253	154.665	209.327	128.047	301.1	130.07	180.677	247.731	126.894	321.887	162.726	93.0687	148.494	216.606	127.883	281.022	128.377	178.255	273.942	134.844	318.597	162.191	106.101	165.676	245.929	137.322	261.801	126.364	175.452	242.491	169.774	316.222	180.484
Gria2	542.311	52.8498	65.7522	58.0535	478.224	1572.48	146.503	1258.31	47.7129	176.485	162.395	723.175	49.2842	41.3078	38.2109	522.605	1647.66	132.956	1038.03	45.0289	195.373	253.052	566.718	45.9729	66.7073	52.6507	672.966	1906.09	120.975	1203.02	50.0343	176.4	167.925
Psmd7	141.995	162.776	128.609	99.9831	227.673	175.098	153.11	220.542	153.225	228.34	162.271	132.433	137.356	143.422	91.6872	196.234	158.141	151.164	203.416	136.807	226.825	146.474	154.997	162.292	146.942	133.331	216.639	176.544	142.873	195.796	179.614	226.298	176.379
Dhx36	165.505	112.868	111.797	89.0497	233.766	250.801	126.144	227.851	136.655	202.506	161.964	165.298	100.367	94.6408	81.2064	225.079	256.029	121.248	200.69	118.281	203.532	151.942	218.542	121.191	112.128	141.799	317.138	283.879	157.263	280.514	133.017	240.728	203.492
H1f0	104.494	155.614	117.717	152.743	406.338	48.6589	161.925	120.86	164.785	373.422	161.931	70.6906	134.32	108.998	116.681	278.889	35.1304	128.681	112.616	130.658	343.058	113.102	92.5304	111.122	83.9951	113.766	270.169	47.3565	113.925	97.7858	96.6291	351.54	138.761
Lrpap1	190.523	121.943	104.296	103.709	62.8254	176.834	94.8161	182.976	193.881	61.6155	161.441	183.765	115.886	112.103	120.387	70.1377	195.895	100.951	201.904	206.107	69.4898	148.921	173.753	110.128	78.6744	109.492	62.477	163.13	100.781	192.287	157.428	64.4769	152.687
Eif4h	121.633	215.155	131.847	148.311	182.688	161.045	311.736	169.543	217.2	234.337	161.426	106.453	187.128	116.359	149.994	160.572	169.075	288.977	149.278	230.772	206.96	142.916	104.201	193.35	130.187	99.6444	152.543	167.579	283.614	133.811	206.241	203.438	140.449
Mrpl52	94.1773	121.007	163.578	153.975	230.568	163.873	62.1898	210.252	132.308	236.313	161	116.863	127.563	197.605	174.432	289.468	148.537	66.4742	283.371	133.238	285.294	185.161	116.231	138.233	239.02	240.875	296.141	126.462	86.5015	290.963	187.724	329.936	245.177
Clcn3	191.11	103.974	94.5103	80.2286	116.962	188.116	234.018	259.439	58.5033	91.2383	160.958	184.54	94.5103	79.7648	77.5123	102.059	200.349	227.855	235.05	48.15	80.0699	150.017	175.53	91.77	63.3358	72.8439	123.334	172.811	247.638	276.265	59.7709	73.9495	166.441
Aamp	132.333	119.883	167.89	139.312	109.189	119.028	158.182	141.246	131.141	117.028	160.92	145.627	114.823	148.202	117.681	113.683	110.499	167.484	177.669	134.087	117.861	163.774	137.175	124.448	151.39	115.911	101.987	122.222	155.282	143.745	154.841	111.187	194.654
Pabpc1	84.093	237.587	141.562	398.747	281.299	119.177	136.444	177.523	157.481	474.94	160.909	99.3425	222.847	151.422	367.996	212.977	112.904	135.923	176.717	175.067	398.514	146.117	88.793	218.24	142.578	289.731	219.643	121.113	123.192	184.518	216.614	379.43	158.707
Nme1	108.656	102.353	153.469	98.2909	218.152	343.062	120.356	258.884	106.939	383.184	160.859	131.914	110.094	141.446	124.157	244.511	328.561	134.012	332.551	106.25	456.765	198.597	122.648	118.101	185.751	123.391	212.921	251.015	122.449	284.975	132.949	434.806	182.402
Cct7	93.6781	176.806	357.229	130.077	254.293	154.442	169.872	199.201	153.831	321.908	160.842	96.8921	173.84	322.911	121.5	245.708	149.492	169.701	237.373	164.331	325.701	158.379	96.6005	213.729	339.783	122.468	233.995	134.675	158.74	227.351	179.045	296.914	168.32
Ppdpf	104.234	138.609	265.338	65.544	352.587	95.0531	134.964	136.671	131.325	243.907	160.828	104.057	137.322	297.132	78.0931	353.697	78.7087	133.621	150.29	135.037	281.87	177.666	113.172	145.913	365.972	94.2525	329.037	83.1853	143.175	176.335	149.61	275.034	189.294
Ap2m1	105.192	160.612	130.035	112.658	257.553	227.875	166.854	175.107	192.113	221.312	160.739	92.4023	156.551	133.067	97.5125	195.964	186.565	144.998	149.972	169.272	175.264	136.973	96.2499	151.942	154.524	126.463	213.634	166.869	142.947	163.748	158.028	176.97	138.225
Smarca5	116.836	139.362	180.734	139.146	242.767	173.516	258.724	189.399	175.141	446.433	160.682	111.746	131.526	150.018	152.987	184.819	166.548	241.02	167.231	147.69	363.972	146.491	140.935	177.465	174.032	183.45	280.647	184.58	269.384	225.274	202.786	466.916	189.779
Ddrgk1	112.502	155.419	163.956	155.068	43.8775	86.7026	250.767	176.44	130.124	65.3682	160.491	131.514	145.523	151.393	137.024	49.1271	86.0591	282.73	162.047	138.38	62.4849	150.187	111.706	151.12	148.518	141.633	50.6526	89.4865	257.203	134.189	149.944	63.1568	169.375
Epha5	88.5092	8.52062	38.9793	10.6811	58.3371	177.407	13.4621	249.595	12.776	37.2869	160.369	143.706	15.4222	58.4975	11.917	111.917	201.602	9.61781	246.398	9.41264	29.3286	163.448	138.141	11.2212	43.4829	7.44359	157.67	255.874	12.984	353.706	10.9255	47.0778	175.943
Tead1	136.913	71.8342	73.7534	14.0652	166.66	19.6834	19.7686	44.8716	131.177	280.179	160.319	123.714	69.8649	91.1013	9.0201	129.757	16.8974	8.18077	45.8234	129.632	285.039	127.708	112.043	68.001	87.4657	27.6256	144.394	21.1229	7.62837	47.6509	122.721	248.682	140.114
Erp29	156.365	150.69	109.18	495.247	132.444	155.422	149.932	253.074	147.669	127.92	160.114	192.256	139.032	117.544	519.272	141.767	152.438	171.951	270.66	150.476	152.788	180.591	150.894	133.513	133.008	424.109	124.613	140.326	162.95	239.088	169.572	130.938	165.297
Sptssa	74.7769	196.214	167.177	101.813	114.911	50.7684	183.834	170.803	105.658	133.267	160.103	77.1011	177.424	164.727	92.6656	116	53.5018	181.372	172.794	123.325	129.817	150.617	70.7763	176.027	150.693	121.191	98.8236	56.3935	175.183	163.354	120.244	112.43	145.848
Degs1	181.803	77.5869	83.2666	83.778	27.6969	68.6286	412.693	153.884	116.995	31.4243	160.003	183.357	71.5535	64.3068	66.1654	23.6001	56.0148	386.373	125.731	96.1193	20.4155	120.764	166.822	59.7197	83.6534	45.8269	35.0959	85.8123	421.661	128.411	136.958	20.7488	110.621
Snrpb	102.804	251.539	179.803	154.477	208.529	91.2258	123.708	199.598	236.378	412.364	159.874	108.219	252.518	162.939	160.086	218.238	72.3119	135.96	239.21	259.927	433.737	150.163	108.241	220.759	173.891	149.596	184.893	69.223	112.639	189.119	227.347	374.753	157.149
Csde1	121.623	251.297	181.092	199.176	379.484	205.806	211.592	203.55	249.862	368.095	159.83	106.675	257.92	165.047	200.057	319.178	187.456	202.96	200.328	258.86	329.511	156.247	91.7873	300.479	165.28	160.617	325.419	158.518	187.372	204.283	248.534	328.93	151.798
Drap1	118.12	143.188	203.619	127.058	162.244	93.4532	121.629	184.144	218.292	193.913	159.529	128.941	140.572	212.815	141.297	196.205	72.7996	135.397	199.323	234.377	216.566	179.472	126.252	150.314	259.167	164.038	171.524	82.7032	132.28	185.274	241.007	212.185	189.917
Ier2	17.3835	631.317	133.95	576.857	246.124	25.6563	47.0437	109.079	237.138	278.717	159.307	14.9558	499.01	104.891	502.322	159.005	10.399	35.9044	101.106	184.481	272.082	104.864	29.2507	300.627	146.867	395.301	196.021	23.0657	56.5862	103.25	141.017	285.853	169.185
Marcksl1	40.0626	51.742	123.342	142.41	1019.14	68.335	372.612	305.11	72.2633	728.238	158.961	24.0931	32.4967	76.633	102.44	740.012	30.699	310.184	271.405	36.7495	600.883	106.166	37.9868	45.5537	96.9875	94.6275	721.916	64.7386	298.399	295.461	56.6246	571.069	127.537
Adcyap1r1	186.56	10.5888	20.2095	8.04741	26.732	34.3203	11.4439	124.32	52.5859	26.0739	158.798	183.477	9.29052	22.8671	7.20402	26.7375	33.1	7.4355	120.592	41.3049	20.8396	161.35	178.793	8.42291	32.6859	5.64965	20.8432	27.8549	9.08911	113.795	30.5328	17.1755	142.791
Wnk1	133.407	243.984	229.029	468.314	134.107	142.73	543.827	192.642	207.937	169.311	158.62	106.479	237.439	207.449	400.551	96.4951	140.892	516.139	122.294	167.756	134.037	131.723	110.837	258.123	182.201	479.725	114.344	138.113	569.982	152.055	178.4	138.567	133.285
Rnasek	145.655	235.378	167.509	234.316	180.636	278.884	367.078	283.037	290.927	113.76	158.414	165.019	247.421	193.216	281.325	231.252	300.73	395.371	269.68	331.821	146.255	211.361	146.627	236.246	271.816	311.255	214.725	235.855	424.391	288.124	354.973	135.079	184.339
Sumo1	97.5313	150.655	166.85	106.956	291.818	185.255	136.84	207.313	111.831	298.947	158.3	114.304	167.829	162.934	105.942	309.55	173.171	144.255	226.979	147.756	322.681	155.58	95.5613	133.978	150.093	103.39	242.742	133.933	114.822	191.575	146.123	261.262	146.047
Clasp2	211.122	63.4129	103.615	124.708	120.644	116.164	285.925	152.08	100.325	90.2462	158.282	176.757	56.1697	92.7989	102.538	106.455	111.209	250.161	138.022	74.1965	71.2951	134.497	159.508	47.6735	55.9387	109.107	119.63	124.571	248.109	155.767	64.4634	68.6893	124.292
Rbbp6	124.753	147.11	121.873	152.52	154.511	149.988	113.616	178.731	166.395	156.697	158.193	107.175	129.724	122.062	121.251	136.467	153.252	103.227	147.078	154.321	129.492	124.813	111.816	116.905	106.575	112.002	135.352	154.998	101.404	161.417	157.552	143.587	121.918
Etnk1	142.263	165.756	89.5694	121.813	81.7566	343.525	157.159	181.061	129.481	87.3077	157.951	121.04	184.847	84.1876	91.9182	87.4942	334.97	152.859	142.348	107.631	70.8255	133.843	160.329	170.22	60.8241	101.92	103.105	395.133	147.336	203.96	81.1181	77.8944	127.75
Kmt2a	138.545	149.46	110.124	120.947	227.459	232.73	96.1328	205.982	189.11	201.583	157.929	117.867	130.425	99.3458	85.1429	177.444	256.437	79.8207	148.961	180.527	170.082	123.594	148.9	152.417	102.724	166.004	236.11	323.995	98.8737	186.094	174.34	200.05	165.344
Acin1	124.378	141.457	82.5627	145.992	308.905	138.585	134.844	190.913	166.018	305.164	157.889	101.567	111.853	88.4407	117.417	238.073	113.989	114.041	141.846	125.986	273.299	109.904	144.539	150.089	111.383	261.985	367.031	148.168	159.192	234.285	234.876	369.353	190.532
Ankrd11	157.83	187.026	131.955	263.245	248	285.823	211.247	674.43	207.724	295.807	157.861	102.443	129.911	100.998	174.949	162.01	267.183	179.602	471.814	142.753	204.578	114.565	141.036	234.774	112.284	222.163	222.576	298.993	213.336	632.431	232.049	241.59	145.663
Frmd4a	268.645	30.2454	30.5597	345.155	81.2686	52.3831	145.111	23.4875	67.2349	73.7467	157.677	194.705	21.6983	28.8471	304.268	75.3562	40.7425	121.506	17.3142	62.5553	70.6836	106.441	184.57	23.2847	18.0407	339.802	86.8709	42.3703	112.367	19.1875	51.1849	65.8134	110.913
Tspan18	22.7565	41.1098	20.0151	41.5003	2.47426	5.10008	4.8217	4.86857	5.93267	11.9113	157.227	9.37466	37.6121	20.2644	35.8351	2.95938	2.89125	1.98828	3.24126	5.24947	18.0838	98.7996	8.61125	20.5404	21.1852	14.9257	1.54618	5.41585	1.74817	4.12758	1.24941	8.94123	71.1276
Hspa9	106.844	85.5191	167.278	68.1757	107.523	128.579	109.328	112.292	138.488	187.22	157.07	108.177	85.889	178.044	74.233	91.4039	112.776	102.523	108.938	132.633	149.858	152.144	110.21	75.2608	139.64	87.865	84.9046	86.4647	86.9901	102.499	161.215	148.065	141.106
Micos13	140.373	121.333	204.337	96.718	108.308	191.031	115.226	118.247	128.96	133.963	156.795	172.973	117.93	202.801	98.9434	125.326	185.091	122.572	133.431	121.44	147.352	207.509	154.991	147.577	215.958	97.0736	119.512	140.193	133.047	117.912	137.576	151.32	214.908
Hcfc1r1	92.8744	114.837	195.299	49.9239	93.5667	100.872	81.7733	68.7503	136.356	49.9166	156.78	102.945	104.766	208.88	65.9526	111.143	103.196	78.1349	68.9065	138.022	60.3086	167.892	96.2364	121.684	232.164	47.6238	110.462	85.8699	82.643	75.8734	140.757	62.2896	192.28
Lmbrd1	204.437	143.621	152.138	74.0718	35.8785	94.2774	208.033	166.687	118.769	29.0712	156.233	191.943	133.912	141.81	76.8489	34.2991	105.474	214.895	134.54	109.523	26.6182	140.156	183.236	109.657	141.438	77.7213	31.0213	79.9174	186.429	137.254	117.697	24.29	128.51
Pgrmc1	88.1586	137.506	124.486	65.3863	156.88	314.582	80.2489	179.299	183.749	120.801	155.914	89.5019	138.661	96.8332	75.5328	173.059	322.506	77.5084	157.76	241.56	126.409	160.117	86.4775	106.264	123.145	55.8196	124.733	242.549	64.0731	122.993	134.583	94.117	119.985
Sod2	168.687	96.6942	287.391	70.3873	102.975	203.53	106.54	163.608	107.795	117.475	155.579	219.976	106.815	277.122	65.478	114.577	188.725	108.851	156.612	137.729	124.464	182.127	178.171	84.6209	268.459	65.2807	90.9497	182.929	104.52	132.869	113.435	102.08	159.102
Jak1	141.417	88.8116	55.5745	196.401	46.6461	93.8	59.1393	85.1746	219.096	71.8091	155.428	149.938	86.1346	68.2443	180.357	46.7471	93.3109	52.7669	73.9013	227.272	72.69	130.5	154.899	67.899	64.449	156.312	39.3116	70.3842	51.4113	93.3973	221.408	63.0914	150.816
Ndufv3	126.447	147.23	167.722	86.2748	156.153	189.136	112.632	129.639	144.275	114.755	155.421	139.298	157.284	185.038	97.2346	190.246	184.765	110.857	151.573	171.227	127.56	182.135	137.707	160.73	238.26	135.363	189.34	173.253	117.973	125.128	180.642	158.618	222.253
Sox1ot	44.5481	16.8146	42.7139	5.8088	81.1795	20.1651	9.18869	5.92396	9.62577	158.131	155.38	29.3011	6.55445	34.4162	6.37727	62.9989	15.3209	4.69052	6.20564	5.0974	135.158	91.7515	30.3255	9.41432	55.0232	7.76876	56.9231	8.48122	6.01041	6.24137	23.3188	110.756	110.827
Dnajc8	118.933	205.96	179.248	135.436	179.365	158.519	132.09	134.803	196.088	263.015	155.264	129.343	216.223	166.356	127.273	171.858	151.724	126.848	170.2	174.323	260.161	167.738	120.179	199.925	252.705	178.698	155.205	130.375	126.22	168.845	208.965	253.163	197.154
Gcsh	131.454	34.3447	61.6474	21.7882	29.9134	37.1079	44.6602	55.4606	31.4165	77.8537	155.256	112.619	26.8668	54.7761	19.2358	30.9667	26.8461	46.088	68.3995	32.1307	77.8246	118.098	100.263	29.1302	77.8581	18.2562	23.9042	29.2468	42.4592	62.844	45.9982	77.7429	149.865
Gtf2i	142.563	179.157	171.811	90.6112	129.3	116.724	134.859	182.022	168.628	146.259	155.245	126.415	172.486	156.224	82.1214	113.253	111.207	133.388	154.933	143.476	140.771	141.725	114.831	162.125	126.912	76.6421	115.44	121.413	115.699	177.023	121.915	123.735	128.657
Cyba	54.3271	140.746	58.3885	613.45	4.7445	8.78622	7.10566	4.79046	133.231	14.6519	154.758	52.1822	145.593	64.1657	694.831	6.04515	8.02581	4.36946	4.04254	150.573	12.1142	136.624	78.7361	142.465	75.5781	694.366	6.38181	12.6861	11.6972	3.70243	135.811	18.1204	164.301
1500009C09Rik	122.777	11.8384	138.676	11.4172	25.8014	69.0038	12.7957	61.338	11.1179	33.1556	154.626	122.592	9.17869	134.044	9.77268	25.1357	56.2965	12.1982	55.2866	23.8014	34.6657	142.45	62.7587	1.44383	93.5009	13.3393	11.3207	32.075	5.71802	44.7659	3.22148	19.3684	79.8539
Dazap2	138.846	146.508	159.281	142.13	102.433	39.6463	127.87	79.1075	111.514	97.1291	154.471	136.983	142.918	141.306	142.702	79.3464	36.2271	119.851	75.7744	109.594	90.7215	144.7	120.001	114.403	141.081	115.237	75.2527	31.3503	104.41	69.8985	81.6747	74.0429	143.229
Rap1a	109.07	219.603	140.932	256.357	79.1497	73.0948	838.708	185.512	293.364	115.041	154.43	114.824	216.658	116.06	260.237	89.559	74.7966	858.189	185.589	301.122	107.249	167.075	115.279	248.314	119.799	258.26	86.0198	97.4667	877.687	179.619	303.84	119.119	171.175
Polr2f	100.676	110.075	148.147	57.4542	143.858	115.489	93.3464	150.402	98.3632	170.77	154.286	116.689	111.098	187.053	77.114	194.591	114.68	102.211	192.645	121.403	193.907	176.181	113.528	104.281	225.207	52.6863	178.154	104.05	102.895	196.17	141.646	241.447	195.721
Clic1	82.0278	252.596	257.958	512.49	71.5012	20.6037	17.7605	45.7147	172.821	238.263	154.252	81.2961	262.903	255.807	568.671	55.5359	18.1435	11.8333	48.548	180.757	246.514	155.776	84.7278	297.884	246.707	450.779	51.6707	15.5432	8.77255	43.8864	148.055	235.307	159.622
Cct8	93.0508	121.935	215.725	122.173	247.973	148.929	144.398	213.696	110.759	317.538	154.22	97.8569	112.442	222.301	112.098	242.381	134.904	136.34	232.322	119.371	305.284	154.437	101.835	153.911	229.739	135.742	221.001	126.46	112.287	222.75	148.829	275.616	166.233
Rgma	256.678	17.7481	46.5841	4.26388	8.73488	16.3881	46.0076	28.7384	111.766	28.2998	154.141	305.901	18.5426	69.4501	11.2415	15.4686	11.3194	47.9046	24.9567	102.741	62.0829	192.671	249.087	13.3541	71.3716	15.366	8.67642	14.2418	42.7636	40.335	75.5311	48.2622	131.547
Eci2	177.002	113.714	69.8001	50.2279	125.238	26.8672	48.8629	87.3414	60.8745	115.655	153.96	195.339	109.165	73.9313	34.7244	108.171	18.1546	41.1078	104.675	74.8833	114.45	146.752	187.417	111.074	55.9498	38.3528	108.733	31.6882	35.7798	79.4633	64.3175	101.751	161.895
Bex3	73.6906	87.8173	347.114	55.9927	292.662	442.672	88.8651	303.736	83.4004	369.415	153.905	84.6827	91.6637	393.496	60.729	336.227	411.938	85.8019	318.975	108.501	386.924	188.161	85.3879	92.1629	451.524	92.2134	290.811	328.899	77.8649	298.216	137.009	365.356	177.864
Sox1	103.94	15.602	88.4199	21.1424	270.206	27.4218	16.2559	24.0664	21.3136	225.987	153.829	74.6537	5.9566	70.7595	15.4166	192.551	22.1896	5.8851	12.3725	13.4731	198.972	106.684	65.1951	11.0483	66.5178	17.5043	194.561	27.0837	6.1703	13.7714	15.9662	164.154	101.571
Dynlrb1	137.578	155.325	136.444	106.181	269.7	167.717	181.033	155.582	198.747	202.979	153.825	150.082	156.474	145.394	97.7675	319.62	145.556	188.828	184.034	234.225	235.123	187.749	153.784	176.879	198.464	91.4706	298.197	155.97	196.933	196.666	257.477	255.131	213.135
Cox17	135.983	154.742	159.728	125.784	115.26	266.045	166.563	117.359	161.66	147.064	153.503	152.363	173.567	189.489	146.493	145.063	237.577	171.282	161.062	183.022	161.943	209.055	156.667	170.719	193.975	148.842	155.21	213.641	217.623	133.41	238.171	187.079	197.782
Txnl1	123.617	131.952	131.779	89.2801	144.596	124.915	149.817	197.031	116.766	227.725	153.456	146.397	123.986	145.354	101.61	156.615	121.884	161.414	227.777	106.575	223.231	151.17	127.65	139.221	127.584	129.097	135.252	106.574	131.774	183.035	159.005	212.355	162.838
Erh	83.0148	79.1414	138.156	59.262	211.39	100.166	73.7301	162.825	76.1563	343.745	153.287	88.2381	82.1719	166.318	84.4433	240.353	99.7748	76.5687	197.444	70.7137	378.049	152.83	145.225	137.988	293.092	76.634	288.019	117.54	112.138	258.852	115.989	561.56	257.92
Cisd1	193.234	97.5923	154.534	65.8751	106.08	267.639	268.847	169.898	118.216	182.761	153.093	215.62	85.593	148.173	89.7608	137.705	246.741	284.531	184.221	167.359	215.714	182.451	205.656	92.1304	179.879	42.2372	125.151	204.876	275.645	166.271	119.831	211.682	183.016
Agpat5	455.048	42.3297	58.162	59.1365	65.13	72.1601	74.6463	266.222	47.9484	73.92	152.946	516.455	49.3301	54.5436	37.3423	63.6269	71.5707	81.7776	278.7	49.6701	78.5406	128.355	534.053	49.5969	75.7145	35.1745	62.141	71.689	89.577	308.009	59.4184	78.5053	160.727
Ddah2	90.6638	98.9568	72.7964	86.1296	335.222	21.4889	64.5583	164.541	100.41	385.125	152.93	95.324	84.6847	83.1994	66.4181	325.526	13.4407	62.1973	180.088	83.4567	442.81	143.786	89.5208	117.879	89.858	68.0934	277.19	36.818	53.5787	172.829	64.4559	389.093	161.464
Plekhb1	85.0421	35.9235	356.72	37.0794	20.6421	33.9782	444.882	118.463	24.5101	22.9683	152.863	89.224	51.2211	485.277	42.0586	33.8715	39.5643	473.678	107.983	40.9146	22.594	232.327	87.7629	43.9545	377.459	49.9621	28.3025	31.1977	447.884	113.757	46.4458	15.7556	166.691
Bzw1	105.789	169.624	122.132	173.558	265.186	110.721	253.412	222.197	136.806	355.404	152.598	121.082	160.314	130.562	135.992	264.719	105.149	278.834	242.31	144.346	375.566	152.346	127.52	219.086	111.086	170.626	261.28	121.1	278.377	239.446	172.185	370.125	175.639
Zfr	109.086	92.5915	286.231	102.385	124.755	272.792	174.91	165.825	127.329	147.707	152.576	103.599	93.7972	295.125	74.3118	108.297	222.004	165.702	188.422	130.098	126.94	153.37	119.996	120.907	278.443	134.18	141.105	282.857	176.464	199.335	140.86	142.21	161.355
Slc6a11	359.434	7.38801	26.6897	11.0268	4.22155	15.3647	6.79339	30.6525	9.95556	14.4997	152.523	390.268	9.58988	39.7158	6.87709	4.41072	10.4144	5.56018	30.8834	7.17574	21.1427	178.071	318.177	4.87014	36.1663	14.7705	3.11224	8.09727	4.07045	30.5595	5.62483	19.3429	140.355
Chic2	89.6734	100.654	80.233	99.2783	123.018	48.6072	27.7725	134.972	71.0666	209.693	152.386	92.8424	102.893	84.2994	81.8311	121.472	45.5406	20.2596	118.499	78.7449	220.315	117.681	82.689	101.028	71.895	72.9878	99.6228	57.7374	22.0656	112.006	87.8957	196.84	119.078
Ssbp3	45.5653	50.5773	126.997	39.5191	167.96	97.7191	42.6019	51.9845	54.5266	147.852	152.317	34.261	37.8708	133.038	41.3963	130.065	76.8415	34.7695	52.4461	54.3339	146.239	112.141	45.2215	43.1925	80.738	48.7865	163.659	80.9506	34.1958	56.7534	36.1291	137.275	123.421
Kmt2c	171.057	127.974	67.5124	116.812	134.164	93.9297	100.459	136.163	111.509	116.057	152.071	169.235	140.817	76.4184	108.984	104.35	123.498	92.3968	105.429	112.405	115.213	127.117	159.427	132.679	53.7272	131.478	145.67	100.107	92.4874	154.932	78.5438	123.21	143.577
Cadm1	437.227	86.987	195.273	91.9608	103.382	171.401	88.3672	165.353	41.0218	96.9099	151.936	479.894	76.7036	163.331	68.4756	71.6927	145.129	83.376	148.957	39.5709	87.1002	140.966	374.325	57.8298	111.587	105.58	59.6905	176.581	71.9564	128.889	24.7988	74.6093	129.718
Rps27l	100.577	203.589	287.874	116.458	173.29	66.0512	130.898	232.58	189.147	349.754	151.829	114.022	213.97	272.237	127.988	184.043	59.619	131.788	282.722	212.584	383.001	174.105	118.168	255.626	351.806	142.884	180.095	73.1555	131.895	247.445	266.835	400.102	198.87
Cbx1	109.321	171.691	151.31	105.545	301.888	97.0427	115.004	170.814	161.155	406.204	151.773	102.183	153.57	134.599	98.3857	296.382	87.8084	102.977	185.185	142.656	397.868	147.93	126.726	189.585	139.062	174.559	346.515	113.204	115.215	208.646	192.411	452.772	179.006
Nol7	94.1201	147.311	194.039	110.993	181.505	162.499	130.629	167.611	146.45	263.416	151.663	109.251	168.074	222.281	130.756	212.218	141.733	128.987	157.52	159.533	276.773	179.386	112.677	197.55	240.879	181.17	210.379	153.268	152.842	220.925	156.922	296.054	211.966
4632427E13Rik	136.319	77.4758	127.915	140.647	185.231	114.095	61.8882	135.147	150.832	142.14	151.627	101.048	65.614	117.695	122.736	149.895	95.794	50.4473	87.2243	117.128	115.938	98.2708	93.3013	55.7807	99.5468	115.807	187.877	82.6555	42.8603	108.146	89.5734	108.516	88.9768
Mier1	116.155	200.861	73.1589	102.86	82.9811	84.8406	79.2264	116.447	180.339	74.3828	151.625	103.269	199.408	73.0514	106.844	73.9079	70.0753	78.2323	93.229	155.953	74.844	115.472	120.701	260.693	75.0529	94.5531	89.1455	82.5178	88.4265	108.812	249.893	88.6464	164.895
Spcs1	179.598	159.629	201.629	135.992	122.989	154.403	266.092	224.195	207.824	126.628	151.599	170.752	154.146	199.432	122.878	137.476	144.956	272.479	232.151	204.201	138.656	169.061	176.363	151.016	241.959	140.599	124.949	169.449	264.92	227.441	206.294	142.152	179.223
Rock1	123.854	258.128	114.927	147.832	160.271	80.3092	209.653	197.441	367.78	182.206	151.589	109.249	238.43	87.6886	154.518	128.227	76.2342	187.932	149.834	322.739	157.636	121.12	124.908	333.546	113.299	171.723	174.546	110.51	210.228	173.949	335.148	179.052	152.078
U2af1	86.7507	124.573	159.164	102.811	221.888	106.464	140.884	158.923	113.826	338.279	151.484	94.3857	137.923	150.92	112.11	254.862	96.1594	162.096	206.512	136.461	355.925	152.762	98.8298	151.098	156.02	120.749	252.038	103.176	138.35	190.813	149.956	377.741	187.848
Sh3bgrl	72.7134	214.067	94.457	37.0207	306.494	72.3676	46.7915	102.399	263.891	306.535	151.311	70.7838	229.23	92.8043	30.6451	314.817	52.0521	41.5895	100.592	258.112	293.114	128.827	67.1022	277.921	83.9724	39.693	264.87	83.0881	40.7416	97.8981	255.475	231.662	142.652
Car2	306.438	221.988	138.874	100.999	58.8448	82.1549	2093.19	51.8459	106.081	59.7436	151.292	217.128	229.92	101.063	99.9182	59.4922	77.1148	2462.44	48.251	125.589	33.6562	174.523	266.072	217.006	129.39	102.761	75.9988	140.413	2261.8	66.7877	129.891	39.1549	160.093
Sys1	139.215	92.225	165.684	86.1581	81.9441	96.9959	252.47	149.069	96.8587	83.5846	151.164	138.776	95.6669	176.448	87.1425	93.9449	81.9843	260.587	178.156	95.8439	88.1801	160.315	145.028	83.2187	168.065	119.079	85.8056	115.538	237.423	163.149	96.736	85.6961	172.633
Atp6v1e1	195.809	170.667	141.323	138.208	177.085	437.206	253.741	143.223	157.79	138.436	151.162	228.632	187.899	160.821	138.4	208.072	421.057	280.4	160.906	190.361	153.524	210.954	193.949	176.254	169.227	151.651	166.27	334.359	259.007	146.687	198.608	132.967	177.875
Nrcam	330.978	15.1682	25.3699	20.4756	77.541	142.956	25.0854	185.64	17.1671	43.6501	151.106	326.738	18.3335	32.1122	12.9131	71.9762	162.567	24.5319	168.659	6.5637	39.4287	129.042	313.323	21.075	23.1214	16.8327	86.0102	153.424	29.8329	189.633	1.24585	38.1911	140.004
Arhgef12	269.71	373.095	101.791	61.1995	80.1556	125.558	102.977	111.647	267.932	77.5481	151.019	224.618	404.193	108.397	51.6976	71.8636	133.741	85.5587	97.9254	258.027	67.3285	171.809	221.527	375.026	92.8839	51.2383	75.0039	125.358	99.0107	110.798	317.854	73.8416	142.964
Phip	132.917	156.603	130.479	172.705	286.189	149.236	103.623	172.142	178.175	338.974	151.015	102.12	123.163	111.425	130.641	208.175	139.785	83.7107	112.539	152.534	256.673	122.029	92.9432	104.829	92.7091	153.215	269.643	191.935	95.7295	155.476	149.686	255.602	128.91
Ndufa8	198.832	195.756	192.722	98.9584	163.025	189.758	130.807	187.369	156.876	145.411	150.816	240.253	190.363	184.737	121.126	188.488	191.157	146.294	239.696	188.392	160.179	191.876	206.364	184.558	232.296	98.3189	159.856	135.271	132.898	172.775	200.236	148.11	171.638
Ppp1ca	110.389	231.519	140.683	198.393	182.41	325.707	182.809	171.674	195.017	229.329	150.597	96.6717	205.227	126.622	190.176	171.367	313.618	175.029	174.337	194.076	217.185	160.305	109.777	215.852	139.5	206.401	154.874	272.936	170.812	175.125	195.071	210.724	145.698
Ythdc1	106.413	151.26	149.413	140.815	241.914	193.059	110.272	144.842	167.297	219.05	150.238	93.2776	152.248	142	125.326	229.854	172.242	94.4555	129.574	133.002	192.867	125.716	125.83	209.511	136.482	231.448	311.149	210.889	123.116	168.269	181.448	242.061	188.382
Tmod2	156.908	31.4066	75.4289	18.0171	138.307	206.912	255.739	116.069	109.614	61.0875	150.195	125.088	28.2549	80.3898	24.607	116.791	194.069	240.244	95.8611	97.5883	62.3702	155.21	153.767	30.8489	117.911	19.0888	102.159	221.433	348.086	111.116	151.988	55.8388	176.339
Arpp19	107.818	231.49	197.951	125.687	178.831	791.013	163.045	146.978	167.247	222.145	150.175	117.857	222.058	186.661	141.39	193.292	831.712	167.945	152.986	163.504	228.965	217.065	125.733	234.788	206.364	176.198	185.597	603.733	167.028	147.247	174.619	263.584	166.271
Senp6	106.837	129.335	154.993	115.684	177.89	139.686	151.885	189.006	151.383	152.826	150.1	104.854	108.229	142.114	112.052	162.361	119.477	151.846	176.656	134.974	163.189	131.653	118.931	162.688	175.005	124.547	202.274	147.029	167.165	219.442	133.061	162.52	157.604
Stox2	116.918	62.605	134.224	27.7764	177.513	163.955	186.156	195.472	11.1486	124.353	150.034	103.915	54.124	126.304	19.0183	154.964	156.535	171.141	191.371	10.8176	108.021	118.986	119.433	51.5595	89.4481	24.4543	173.425	193.19	161.354	183.066	20.9312	103.153	139.802
Ppp2r2b	173.215	10.0655	51.199	6.72222	6.42061	132.924	13.3085	153.417	18.7173	19.7748	149.991	160.213	11.012	60.5134	9.47235	10.2428	124.583	10.0513	161.6	18.4217	40.1332	155.282	178.524	4.3154	58.2287	4.22679	7.86939	157.065	6.9783	153.152	11.0601	32.7036	145.832
Ppig	99.3092	163.704	133.807	130.925	222.415	211.245	135.925	210.304	147.524	281.273	149.944	92.354	156.929	107.39	108.463	185.516	198.942	120.718	183.756	124.722	250.774	134.463	116.884	185.243	135.57	154.308	239.474	256.753	133.683	219.231	208.8	286.128	162.02
Srpk2	133.994	98.2728	131.73	96.8419	252.441	262.624	154.339	243.414	102.82	186.489	149.853	141.899	98.8136	130.242	93.4797	273.787	267.957	148.732	216.049	116.745	190.713	147.115	143.229	97.0023	134.078	143.502	261.991	292.967	132.597	210.41	73.711	164.345	135.87
Cox14	108.214	115.357	168.55	61.5307	115.895	195.735	108.944	134.509	105.055	126.582	149.618	123.584	121.408	186.927	90.9284	132.405	187.836	112.517	167.297	108.719	148.459	177.695	105.9	111.787	210.804	74.6019	129.179	174.73	113.175	170.457	114.825	152.615	165.885
Uqcrfs1	192.522	99.4456	129.881	67.831	186.83	148.201	130.944	150.648	136.153	161.373	149.331	220.512	98.8461	143.436	76.2331	177.408	151.243	126.077	149.823	122.177	160.821	156.123	211.757	94.5481	168.122	112.815	163.911	130.299	109.334	141.923	146.071	163.224	170.425
Cfl2	105.339	105.092	105.729	68.7987	312.593	115.258	344.739	177.027	143.501	294.044	149.31	109.377	102.193	105.198	64.0446	306.132	103.192	354.53	178.033	146.078	303.939	137.442	106.36	114.85	160.747	57.9128	295.604	96.9253	331.811	183.371	127.385	263.58	137.398
Gprc5b	238.86	22.5808	145.561	22.9517	26.6251	19.389	239.103	37.3236	24.598	30.2649	149.201	277.042	21.2744	159.078	17.8128	28.8855	21.5712	247.243	39.0378	22.7211	26.5062	193.346	214.522	18.5746	105.269	8.01734	22.847	17.6007	214.547	33.9443	29.72	21.479	139.293
Snrpf	76.7762	124.742	229.535	112.444	291.747	148.561	90.3127	211.579	144.403	475.945	149.166	91.7663	142.857	234.191	108.559	366.313	146.327	94.8035	267.955	144.853	519.308	168.59	109.133	182.963	290.802	210.429	415.364	161.277	121.311	294.327	229.926	675.265	224.059
Tmcc1	196.191	74.8674	39.1605	70.1144	184.459	129.011	191.038	108.994	98.0155	89.7128	149.069	168.879	56.5774	33.0087	68.5882	167.821	130.266	174.051	75.5344	83.7851	76.0611	114.504	187.57	58.6454	25.9431	51.3319	172.507	145.47	166.115	86.7057	75.7136	69.2721	163.771
Dctn2	122.621	141.054	129.087	130.528	200.256	109.947	250.037	168.357	143.851	150.391	148.929	114.599	131.64	110.799	114.516	176.536	95.9191	235.023	163.471	136.551	159.964	150.154	107.309	105.272	148.44	126.018	150.01	99.1667	193.965	130.408	129.659	125.901	136.422
Ptp4a2	79.386	225.189	178.442	251.608	180.737	124.602	194.024	193.94	111.161	234.23	148.771	67.4277	199.506	164.525	241.808	132.889	114.758	171.33	166.067	86.6753	196.714	130.14	78.1586	234.088	168.688	222.672	134.261	123.047	174.03	163.239	118.127	192.906	132.92
Stub1	92.3345	121.124	140.262	72.6248	120.824	158.147	89.9007	132.597	140.283	202.658	148.752	80.1132	111.879	124.402	84.9552	126.142	146.404	77.1775	139.815	125.214	193.963	131.404	84.6473	103.15	148.107	77.3925	105.711	138.882	74.6654	85.8833	94.252	185.614	130.848
Selenot	129.846	142.586	148.385	130.405	65.1567	105.535	211.246	202.371	138.376	77.7734	148.647	123.034	156.213	137.661	133.307	60.3025	113.627	207.704	172.023	136.945	81.8974	155.893	123.757	132.365	132.948	102.993	54.1103	126.074	183.463	164.326	150.164	71.5816	150.551
Psmc3	110.275	158.902	176.115	137.248	155.504	124.249	161.719	178.899	152.123	207.987	148.643	124.397	162.026	185.045	147.717	166.465	122.526	174.854	181.388	178.38	224.771	151.122	118.338	196.293	216.287	161.28	155.331	116.183	169.093	186.213	202.126	218.199	171.326
Ppp2r5a	180.275	151.486	47.9369	67.6942	21.625	63.088	64.7172	38.7847	119.81	29.8502	148.632	156.247	150.383	68.4224	66.328	21.0213	66.037	61.6881	29.0587	119.909	25.2947	132.531	167.761	151.759	58.859	60.3797	22.8289	75.6696	76.7892	37.5469	150.468	29.288	155.294
Snrpd1	116.408	110.72	161.162	73.686	245.298	136.993	87.2923	235.886	88.0668	436.525	148.578	124.275	102.811	164.405	72.875	292.368	122.029	84.4344	278.8	100.177	472.294	159.664	130.995	120.313	206.496	96.9917	294.42	160.016	90.0438	281.784	132.239	536.31	193.89
Hp1bp3	124.809	131.719	117.106	110.621	237.869	220.893	162.6	179.601	171.803	280.034	148.542	132.951	133.861	118.892	141.018	232.046	203.638	161.592	192.442	180.086	268.411	143.683	164.778	153.229	129.165	165.443	255.705	244.933	181.586	237.737	163.977	300.261	192.522
Ccn1	74.0872	673.379	393.219	38.29	8.16699	11.7409	8.84213	76.7307	107.468	18.4265	148.468	53.1351	552.773	321.987	29.4335	9.51416	8.92725	7.11891	71.472	83.4804	8.89595	124.082	61.4449	179.684	365.246	67.6262	7.80622	14.3123	5.24703	90.463	55.7516	13.7444	163.694
Pgp	211.999	101.657	54.8418	74.3121	49.9273	83.8014	276.883	331.564	107.068	134.971	148.446	174.414	94.5728	52.5858	64.4877	46.7702	74.0259	288.788	402.977	105.88	125.911	118.742	180.401	96.3135	50.4681	74.0933	49.8037	74.5263	282.299	288.622	111.857	129.632	130.687
Ddx6	93.2693	216.356	134.406	175.527	275.703	161.667	139.335	150.982	181.355	200.566	148.048	84.5391	217.728	147.855	167.236	242.59	142.023	124.801	169.807	164.23	187.718	144.631	108.798	242.741	133.044	252.932	294.635	167.78	145.659	211.661	195.658	223.989	165.238
Tbca	91.7388	155.399	251.848	118.013	342.665	149.622	64.118	146.096	139.16	292.806	147.904	107.795	157.411	267.862	130.796	400.125	137.082	63.4535	176.801	157.319	365.317	161.324	93.7094	186.111	271.732	180.107	370.991	107.237	62.2522	184.977	161.902	368.094	180.79
Cyhr1	148.725	102.722	119.201	58.0149	73.3951	98.1922	143.135	125.904	131.139	60.8027	147.828	153.753	88.6408	114.704	59.3738	68.8226	93.7868	152.844	131.943	125.402	58.5534	138.829	135.491	87.4994	87.137	64.3469	63.8778	88.0712	141.42	114.346	112.097	64.5886	127.668
Chd9	213.959	56.2888	54.9477	192.129	130.236	113.87	62.073	147.744	97.8472	94.8296	147.732	189.389	42.0798	60.2571	161.263	133.684	127.892	56.2276	101.468	81.5146	98.4076	115.316	241.014	42.4879	46.5739	200.942	201.969	134.76	72.702	122.343	117.929	117.484	144.642
Pcnp	81.7121	119.207	158.637	112.764	132.457	124.817	169.175	149.391	140.083	190.843	147.582	67.763	113.528	142.777	102.179	117.161	104.544	152.421	127.35	120.629	160.667	134.296	75.0717	130.069	190.32	71.9105	117.41	113.952	171.69	148.083	146.646	161.35	129.695
Ech1	125.017	181.377	195.895	90.2589	59.9501	43.2333	144.329	60.8713	208.296	54.7277	147.14	136.169	151.375	192.293	102.676	53.9669	35.9418	143.096	64.1605	198.271	58.2582	164.184	137.625	127.82	218.198	78.2311	48.4934	27.1175	122.043	78.6236	153.028	50.8844	157.92
Eif1ax	78.2689	92.0067	170.022	51.8467	173.188	99.9567	97.4617	107.309	93.9564	242.573	147.138	96.9044	94.3274	173.373	63.9453	170.352	94.8095	102.072	118.256	99.1288	243.771	157.592	85.6534	102.397	158.651	56.5976	174.726	95.9241	100.877	147.346	113.488	253.298	167.387
Sar1b	193.421	103.725	144.142	85.6076	96.7789	104.59	141.135	223.835	106.196	92.0657	147.102	194.934	96.6588	148.239	97.3106	103.307	115.296	147.197	201.995	112.34	99.8826	149.896	178.133	91.4729	106.68	77.1508	82.0333	91.0593	126.242	180.889	89.4327	77.548	136.053
Ctnna1	122.338	310.868	215.13	60.4574	69.6783	39.185	155.68	35.7257	174.731	95.0265	147.073	114.692	287.151	220.03	58.8757	43.8936	41.784	138.515	31.3924	188.213	79.5665	136.561	116.425	312.218	186.614	57.8637	64.6745	35.813	144.923	27.1255	147.74	87.7537	147.679
Zmiz1	101.978	145.203	49.6101	200.855	277.878	52.008	81.2842	192.836	72.2132	185.782	147.027	85.5499	136.306	60.8194	185.231	231.534	44.0705	73.0066	181.444	53.9704	173.392	116.663	114.182	135.856	42.6982	178.591	237.038	58.2586	78.0364	198.21	54.9099	169.764	140.658
Gtf2h5	98.2903	120.932	152.332	69.7967	233.938	180.428	137.825	155.194	116.92	233.592	146.844	119.19	142.64	137.353	68.5106	248.187	162.895	147.053	188.155	136.672	268.906	169.227	122.571	152.853	169.113	94.989	256.686	162.602	163.293	202.847	155.777	285.775	186.999
Hist1h1e	62.3596	91.6581	190.579	333.426	592.342	49.6541	59.8893	207.23	118.577	759.121	146.791	106.689	134.81	135.836	543.749	825.645	45.0884	82.4802	350.434	165.666	1213.68	201.897	117.765	160.304	198.126	622.924	991.918	92.4518	116.805	437.991	172.328	1634.49	271.433
Ube2n	118.148	104.803	221.854	90.1475	200.03	140.291	136.548	175.626	111.154	263.73	146.755	110.372	108.293	196.343	86.5359	187.896	113.658	128.641	178.101	108.133	253.511	140.282	118.224	119.451	217.541	121.899	169.279	100.835	124.465	122.972	96.5697	232.956	149.005
Tmed5	271.014	132.177	74.0991	236.78	60.6682	46.5165	149.39	205.139	74.2025	76.1655	146.657	261.674	129.705	70.2266	201.915	43.9993	42.2876	165.231	203.09	64.729	61.2524	124.606	241.495	115.943	57.814	194.334	53.6254	39.3838	131.255	184.007	77.2603	58.7032	117.402
H2afj	134.963	142.583	162.675	127.034	115.127	184.852	469.313	121.385	102.527	143.044	146.096	147.468	121.265	155.404	126.955	120.591	184.155	452.541	130.272	93.8677	154.45	209.788	156.11	151.724	178.246	168.026	119.822	146.446	572.218	148.574	116.204	188.988	198.544
Srsf1	104.301	86.3067	89.6252	64.2805	191.837	121.594	78.655	163.458	89.9748	287.569	146.074	95.6031	87.5933	96.5289	53.9697	166.485	105.009	70.6834	132.449	79.059	255.898	119.572	83.4181	71.9818	85.9206	63.1384	164.956	121.41	67.0173	133.594	66.3783	236.491	102.895
Txnip	40.2437	134.326	218.336	817.735	151.999	14.1197	21.4546	13.1908	109.846	128.54	145.887	31.1073	124.927	127.801	895.489	111.368	5.56178	8.94886	9.82223	129.527	109.794	97.533	40.3194	140.544	169.753	703.062	114.61	16.331	10.0336	13.4343	77.0361	110.052	141.369
Gng12	209.305	109.659	49.6273	53.4877	13.3042	22.1222	251.148	157.004	117.779	37.6585	145.877	150.193	111.068	41.7732	51.2935	12.4766	16.2065	290.792	167.332	117.515	31.9061	103.327	146.549	97.8825	34.8933	38.8547	15.4226	23.1024	264.847	168.456	121.093	34.6942	147.357
Ssr4	121.279	124.863	148.449	271.142	105.568	117.929	132.583	203.692	139.749	116.52	145.704	138.26	132.832	144.162	283.789	121.356	113.043	151.057	213.33	148.537	128.699	162.532	117.649	128.379	150.344	262.263	103.674	120.241	136.878	189.31	145.133	121.392	142.201
Mff	153.257	156.018	103.815	70.1586	165.079	143.421	129.202	182.198	114.321	132.841	145.694	149.333	157.281	102.802	69.2213	149.419	133.636	122.608	181.236	103.294	129.873	132.225	137.611	145.502	111.246	82.2871	142.073	141.504	110.765	178.654	99.9015	114.828	133.937
Ndufs6	149.244	160.053	198.897	83.9664	132.696	227.281	147.455	186.169	168.833	194.274	145.672	175.606	174.347	244.601	115.011	151.822	209.137	156.897	241.798	167.041	217.79	198.38	158.951	151.253	203.515	122.612	133.035	158.861	152.643	157.469	160.167	204.681	186.439
Rab18	145.1	187.792	114.801	79.7218	146.741	105.287	162.669	158.831	170.982	109.847	145.649	132.759	184.204	110.691	86.5746	136.839	100.195	158.605	142.872	177.52	110.47	141.143	139.433	188.65	132.895	85.6948	121.828	103.307	159.093	142.318	181.409	103.473	155.436
Higd2a	140.419	141.452	150.292	120.87	114.668	143.377	130.874	138.143	114.997	82.6148	145.597	163.43	143.53	165.101	166.803	124.858	141.108	134.396	172.552	128.562	95.3466	165.22	152.838	146.692	158.454	155.007	115.44	109.739	131.894	138.118	160.461	84.4449	161.965
Rsf1	124.205	102.796	52.2257	116.698	226.175	151.733	113.105	158.129	90.7776	196.98	145.596	104.997	91.9991	48.8921	84.1314	174.787	139.91	104.594	105.269	73.1908	177.291	105.498	116.258	100.99	55.0436	97.694	200.246	128.895	114.127	143.055	93.0048	191.815	150.519
Mxi1	143.715	72.2563	74.7012	58.4021	169.366	50.2767	67.9856	80.1442	52.5128	87.9324	145.503	133.696	62.6007	90.8963	66.7487	134.482	55.0926	56.5362	63.8486	36.2867	75.5251	111.21	199.169	55.495	87.0661	50.8188	146.052	65.5831	67.4628	95.1788	73.3717	75.0661	163.723
Fkbp2	137.119	80.5192	186.569	136.515	45.704	245.1	112.104	211.355	109.34	118.133	145.194	163.523	100.7	155.819	174.883	62.4594	250.446	125.71	269.569	158.669	137.399	180.941	166.057	96.2409	201.825	172.292	55.3242	237.597	140.42	285.254	123.87	149.131	172.069
Smc1a	95.8098	191.404	96.4747	131.629	222.23	144.616	140.782	188.292	201.161	421.951	145.095	81.669	165.2	90.9141	114.878	166.5	124.044	121.646	172.853	190.964	351.485	100.262	118.685	198.683	132.281	150.893	222.116	112.078	156.719	228.174	212.493	371.828	164.406
2810459M11Rik	80.5641	4.54124	37.4738	2.71353	2.21273	6.67381	4.41245	33.8715	3.6386	21.966	145.052	54.7122	4.4479	46.1612	2.94679	4.24934	5.80301	2.1744	27.1778	4.95994	17.6966	101.001	56.9199	1.15986	34.0814	5.04563	1.83318	0.524648	2.4868	15.9707	1.19441	18.4402	93.7578
Mycbp2	131.209	144.582	74.4256	301.558	239.988	527.222	112.45	247.844	174.218	120.67	145	109.613	135.323	95.3456	241.059	229.248	607.579	105.289	194.271	147.179	118.686	129.885	170.931	168.124	96.4991	500.675	386.984	600.224	154.536	340.738	164.521	146.726	161.388
Ndufa10	135.947	110.344	133.747	91.9634	149.6	183.987	131.796	151.079	133.016	186.206	144.999	152.131	94.5402	125.308	77.7836	139.954	168.447	126.825	166.453	114.508	173.228	161.675	136.34	93.1924	174.774	77.6614	127.454	137.297	112.16	149.417	128.467	162.789	167.187
Snrpd3	88.7138	99.0087	151.388	89.7507	182.686	108.834	130.546	144.735	95.3432	248.038	144.974	108.648	105.075	174.886	84.6586	202.523	92.785	123.525	196.671	132.205	269.867	150.719	131.714	124.358	197.203	95.8645	256.085	120.986	148.118	214.058	142.5	336.067	207.095
Erg28	146.524	32.09	53.8556	58.3112	64.0245	99.4316	164.053	175.564	46.462	86.6853	144.683	145.537	32.5552	48.0148	43.2922	73.8692	106.078	185.716	187.978	43.8773	87.8439	127.464	129.279	34.3799	42.055	35.3715	63.7711	97.0316	158.607	193.659	41.2669	86.639	133.369
Mbnl2	163.618	203.499	137.788	174.108	81.2068	562.999	582	169.512	349.019	59.5422	144.561	154.922	203.633	159.151	159.718	78.7055	554.996	572.021	150.35	342.266	53.614	170.451	143.899	176.735	119.065	207.503	81.14	530.481	523.661	170.294	351.175	50.565	136.094
Ddx24	132.982	155.825	140.842	123.005	154.122	300.364	120.504	175.896	159.879	142.825	144.384	116.347	146.689	139.856	104.815	145.288	320.407	116.442	160.326	159.437	139.604	142.599	158.557	160.594	156.783	158.992	166.018	235.109	135.154	196.937	164.66	156.661	149.386
Ppp1cb	115.469	220.601	370.787	94.6612	167.627	223.465	167.999	124.409	180.076	172.926	144.345	116.331	241.802	396.297	76.288	159.309	221.528	151.831	123.681	184.267	152.591	181.267	93.4287	208.938	361.799	96.2459	137.411	182.036	131.176	87.429	143.316	130.443	120.174
Nr3c1	177.681	258.211	46.9178	179.511	12.0493	98.9812	165.042	185.705	159.203	31.5366	143.932	174.314	252.829	42.3098	155.816	8.61821	95.6357	171.487	183.682	154.406	24.1115	118.119	155.54	275.616	42.4702	227.379	11.3081	85.8755	152.889	195.751	104.954	29.3233	132.607
Per3	182.665	30.5665	41.9486	10.5975	10.8627	85.9267	19.3555	105.296	41.9033	30.7066	143.907	209.757	17.924	35.8023	12.8676	7.85807	80.1917	17.1594	78.7907	19.9627	21.9832	102.146	215.644	22.3597	39.7644	11.4321	7.58047	86.2678	18.0678	118.908	26.7212	34.2404	140.702
Ube2l3	132.917	123.222	134.376	126.056	162.588	96.3225	183.768	161.093	118.654	181.414	143.843	144.704	128.624	128.266	116.433	157.239	91.5253	181.092	206.076	118.242	198.049	152.473	138.439	138.539	127.247	102.639	146.603	77.9507	172.011	165.859	129.085	185.447	169.445
Pgk1	168.567	89.5196	428.44	101.716	80.8475	171.303	173.027	132.685	98.0162	169.261	143.527	160.753	85.0906	324.505	65.2117	79.1359	151.053	169.235	138.755	98.9489	148.859	169.711	152.674	78.2896	295.948	98.2934	71.6013	117.167	135.089	125.294	105.914	132.766	142.556
Arf1	128.494	271.679	189.416	268.683	248.108	311.488	180.859	172.934	306.267	222.26	143.464	115.947	237.553	161.278	231.23	219.524	310.521	160.518	164.944	302.647	196.078	148.888	104.585	235.833	161.541	217.496	206.06	286.471	140.838	146.617	291.696	164.161	126.394
Magt1	122.098	83.7333	63.2814	143.037	18.1758	15.0658	275.864	92.7126	135.266	60.7001	143.21	114.075	78.7571	64.0916	138.292	14.2828	13.1492	278.654	75.4366	124.199	50.6119	117.368	114.352	88.6675	47.5337	139.173	18.6343	43.9665	293.665	108.6	109.378	55.0896	123.851
Kifap3	126.188	68.4131	150.647	42.9989	184.905	373.053	135.043	270.316	80.1142	102.88	143.198	112.164	77.6467	165.09	54.6176	223.477	421.847	138.15	262.537	77.6661	124.796	143.146	150.904	89.4172	179.152	46.7875	242.841	374.992	166.884	306.321	98.4896	122.732	185.564
Vgll4	104.68	86.1871	81.2877	159.361	135.37	29.4361	96.4234	151.499	74.3086	89.6124	143.178	77.4001	80.4185	94.3031	88.0283	110.687	26.6937	89.6834	116.305	55.2207	78.5222	106.482	97.9024	71.3112	83.728	111.543	119.868	27.5198	82.3759	112.602	56.8535	77.8337	126.478
Strbp	142.324	39.7611	237.922	43.8101	203.279	193.325	39.1164	138.238	38.7226	183.598	142.942	126.552	40.7559	269.904	35.3014	198.507	193.486	30.6545	124.34	22.863	177.806	126.847	145.59	43.693	238.285	32.6332	235.059	207.381	29.9007	185.373	25.8004	192.572	142.478
Zfp91	126.071	170.777	141.151	116.985	135.436	124.479	175.954	178.563	147.934	243.225	142.641	146.26	155.502	135.348	137.75	110.106	125.682	178.596	142.367	133.787	228.715	144.336	167.142	207.468	160.88	150.221	143.989	129.903	214.956	184.296	216.455	252.128	184.548
Cdc37l1	163.764	143.785	102.344	76.1382	139.466	100.946	482.737	193.18	140.629	104.208	142.535	150.872	153.07	104.778	69.4904	103.511	86.0292	480.802	145.614	114.483	92.2971	142.446	198.537	164.25	132.71	104.232	129.634	125.311	579.383	208.706	167.43	99.2467	149.416
Daam1	162.886	67.0415	78.1277	41.2001	118.155	54.1606	297.388	92.1976	377	116.413	142.258	139.345	61.0813	68.9317	24.1314	95.0154	37.2376	254.59	73.9559	363.416	125.998	132.118	172.952	71.3664	102.291	45.5041	111.731	46.9918	322.539	109.879	251.144	109.234	133.038
Epb41l2	160.149	88.7708	72.6577	816.723	13.8641	29.9363	179.979	56.5859	312.892	51.6056	142.212	179.333	81.9231	82.6966	792.441	13.0101	38.831	190.923	38.4062	287.54	46.0316	145.237	181.716	102.949	67.385	940.329	12.0497	36.7024	169.057	41.5082	346.661	41.5474	148.693
Arpc1a	89.0346	132.256	145.467	99.963	250.188	347.711	557.851	211.077	129.831	169.926	142.078	93.245	150.799	129.49	114.365	231.889	320.102	545.303	194.069	124.196	166.863	147.427	93.192	137.885	152.691	78.7051	210.736	250.053	592.836	170.701	165.34	147.634	133.92
Sdc2	217.142	43.48	125.552	7.7306	7.40151	55.8524	13.7343	89.0912	666.949	19.916	141.397	203.218	55.4094	131.159	10.4318	12.551	62.7571	8.25092	85.7307	710.776	21.8582	143.158	171.279	35.1111	110.421	1.01672	9.41302	50.2131	13.0968	71.0037	589.671	23.2656	124.899
Rab11b	105.289	155.138	117.026	87.5829	190.586	112.746	122.309	139.033	141.007	139.284	141.32	80.3224	133.553	136.095	85.8639	149.8	106.553	108.496	89.344	151.677	125.322	114.884	81.9038	123.786	129.545	47.8138	152.708	102.347	105.399	90.2171	132.15	113.063	123.903
2021-09-03	74.1407	17.1618	146.764	20.3412	253.418	135.575	22.2793	108.44	11.4376	164.364	141.301	63.4347	15.5818	159.635	13.6419	197.599	134.443	13.8919	108.79	15.7031	166.443	156.074	18.7914	11.7606	98.8489	15.462	195.033	92.2546	11.3608	89.7052	6.37471	147.629	60.8413
Micos10	170.508	188.519	209.902	104.174	158.469	229.912	145.71	193.52	281.437	245.695	141.186	244.367	207.759	245.098	130.269	183.692	239.598	150.359	248.333	313.955	269.025	232.295	215.971	221.808	267.523	125.587	183.654	176.992	172.015	221.06	378.815	304.522	173.745
Kidins220	198.331	70.5445	66.5154	66.3053	199.577	160.589	94.8436	162.401	46.336	75.2229	141.028	193.595	66.4393	67.5757	63.3429	178.718	168.896	85.5845	148.516	52.9478	78.5647	115.517	223.598	96.0642	49.7976	72.53	227.771	214.423	108.278	192.084	42.2309	78.6877	138.486
Plxnb1	173.44	16.148	38.4858	8.05958	32.0323	12.1896	38.1516	50.0318	105.3	33.8925	140.761	146.516	14.6547	43.5436	13.4316	28.8938	7.33553	34.5051	48.4517	120.033	31.6954	125.2	114.339	9.07862	29.2176	4.43087	27.3204	6.21677	32.1557	40.7651	69.938	28.6561	98.8237
Abat	172.137	19.4024	157.191	8.76081	48.5221	200.54	43.2616	46.6048	44.845	32.3813	140.654	197.119	21.0204	165.516	20.4189	54.3799	199.041	44.9947	61.1246	46.4799	35.62	176.323	194.402	24.8826	160.479	3.88384	40.6398	162.787	48.7208	61.8386	44.3406	28.2777	170.496
Hadhb	188.822	88.5998	95.8048	67.1434	44.7171	31.3281	80.3673	120.504	123.95	71.0467	140.642	194.919	76.4281	103.102	79.5906	37.0416	31.8971	76.548	107.354	112.799	61.8513	149.642	170.669	68.8566	73.4274	54.1029	37.3698	38.7049	62.6949	93.2605	103.59	57.0843	125.652
Ubn2	124.699	119.127	89.6265	150.816	213.595	151.247	121.97	205.452	110.831	140.433	140.475	121.216	97.2703	96.1557	115.484	152.487	147.655	113.589	143.653	93.2147	121.443	104.594	126.018	110.078	82.2693	128.009	208.412	183.585	128.387	159.986	94.112	128.835	108.79
Ddhd1	305.018	32.3111	56.8067	29.0433	27.63	47.0284	72.8531	120.018	29.0854	38.4843	140.114	329.942	33.1722	79.3006	20.99	22.9178	55.4517	68.6216	92.3885	25.0092	39.7844	197.341	285.202	25.4815	59.5344	12.3892	26.6026	45.7786	67.6784	124.37	15.192	36.3359	109.183
Cyc1	187.014	117.714	147.33	84.0401	139.883	163.285	113.144	163.95	178.704	177.19	140.023	196.791	102.347	113.025	86.7437	129.55	154.296	107.069	170.654	168.488	168.902	154.365	176.303	95.8967	151.294	86.2826	133.589	129.062	110.095	150.72	149.601	165.848	131.088
Tle4	193.579	57.2513	47.3373	130.039	16.2426	218.439	38.1773	96.2414	30.029	33.3859	139.935	174.501	66.392	56.0108	134.625	19.431	241.887	42.5501	107.998	30.1788	78.5968	124.593	202.505	56.7032	47.8413	133.773	21.8096	255.541	47.8025	106.949	25.9903	69.4234	143.576
Nipbl	137.04	206.997	124.563	180.32	175.309	123.385	134.423	171.799	197.745	187.382	139.935	130.112	181.149	109.285	131.192	131.525	145.185	125.882	126.623	205.808	152.017	112.403	140.108	187.459	93.8111	193.797	187.269	128.688	138.726	168.521	280.246	188.271	145.835
Fam168a	121.624	57.7223	83.6853	79.1831	104.857	158.481	287.047	167.874	71.6761	75.9133	139.818	132.045	53.6696	125.045	84.0401	86.3267	150.14	276.638	137.244	58.5679	70.9347	166.468	135.466	41.0715	102.086	72.5014	88.9644	158.375	261.075	141.074	52.0161	67.1966	134.281
Dpm1	134.118	104.057	139.041	106.979	107.27	161.65	123.264	154.129	154.634	108.261	139.671	176.018	106.775	176.533	136.842	123.497	162.697	137.879	163.366	156.813	111.062	146.988	171.771	115.555	149.89	149.7	125.349	166.932	135.336	148.749	140.235	121.459	157.43
Rab7	130.84	170.387	147.236	122.457	101.646	130.712	174.041	126.633	143.306	97.7739	139.599	144.731	168.278	162.841	130.129	102.198	112.247	177.37	145.547	157.687	99.4845	146.333	119.659	151.609	114.62	140.469	97.0015	114.726	171.455	130.262	154.967	88.0989	150.33
Add1	189.85	110.15	82.9168	74.9442	133.974	164.862	287.764	137.752	95.8604	88.1754	139.537	220.605	106.629	80.7441	86.4958	121.386	165.206	288.174	136.141	121.925	85.8231	167.872	242.977	106.749	91.5884	92.7166	133.086	159.433	373.299	143.847	84.583	92.2383	170.547
Eif3e	84.9832	164.193	98.496	147.591	350.661	119.796	126.111	207.401	117.432	291.911	139.475	89.2388	157.664	97.6166	128.953	318.202	97.0908	124.552	234.227	117.414	302.406	132.894	90.6126	136.929	105.906	151.523	242.399	103.473	109.193	191.591	148.454	247.357	129.13
Bex2	53.2684	53.3898	107.603	45.1778	310.093	628.807	58.6975	293.331	41.7901	338.487	139.419	58.3742	58.3893	91.7667	59.4575	398.761	656.005	52.257	343.075	52.7358	423.434	191.914	67.9346	45.681	106.347	47.918	335.68	593.252	52.2837	288.206	67.4917	381.474	176.521
Eprs	111.203	107.385	112.798	156.909	168.015	167.348	187.324	192.376	118.934	260.435	139.416	107.673	94.9538	88.3695	108.959	139.048	175.669	176.511	171.266	130.255	209.852	121.973	127.833	140.029	119.654	156.91	177.456	183.297	193.445	185.125	154.63	217.664	144.102
Dnaja2	126.985	119.045	147.624	114.894	139.07	198.506	127.053	150.716	109.425	187.519	139.233	121.602	117.341	146.545	92.948	122.306	175.513	122.293	143.086	113.98	169.553	133.124	137.995	139.977	164.682	138.933	119.022	172.668	103.957	149.719	110.602	176.343	140.455
Dgcr6	113.277	63.853	197.535	25.5831	75.1311	53.3841	59.3762	72.9809	61.6973	89.5963	139.024	121.432	76.2652	218.784	27.6473	74.7527	51.0037	60.3106	110.125	69.7933	89.793	143.47	113.397	66.5022	205.803	37.5868	67.8552	59.5546	53.9873	74.7477	36.3515	85.3361	147.128
Mapre1	121.788	177.929	153.829	166.733	229.243	84.5292	154.648	144.245	145.193	288.912	138.865	120.863	196.369	171.961	153.053	171.816	78.5427	150.492	146.321	128.448	273.855	154.891	122.175	204.866	176.247	150.016	175.683	76.1634	153.652	150.714	157.182	275.988	163.584
Papss1	127.212	78.4001	122.195	140.56	121.474	60.2612	282.417	351.618	129.423	141.604	138.846	123.432	68.715	91.0994	109.808	103.527	65.0178	259.793	363.911	111.822	128.344	109.713	110.882	68.7302	99.5848	96.3197	89.2822	58.5392	229.86	294.925	112.404	107.767	103.991
Tmem234	135.875	190.821	132.815	167.531	187.287	158.069	218.552	163.941	164.525	163.45	138.816	118.149	169.266	131.277	142.609	177.806	153.099	217.999	178.215	169.204	151.47	112.707	146.091	162.624	142.27	150.534	175.052	165.528	213.02	170.377	204.644	153.613	125.65
Cyp51	191.771	29.1429	40.5027	30.1448	86.0433	58.8056	333.457	79.3145	27.0736	99.6539	138.806	152.904	24.3031	27.2983	26.5661	61.9104	48.5412	355.448	80.1054	29.2249	99.743	116.111	240.188	40.4283	43.2339	23.8432	72.743	57.4343	403.308	68.2896	17.7006	93.1096	155.382
1190005I06Rik	120.604	8.41673	27.2331	2.89801	9.46167	20.8051	49.158	7.71258	10.2597	7.2303	138.786	165.199	7.96404	40.4838	10.4586	12.5831	22.9702	60.8284	6.40803	7.27489	10.2259	148.607	148.371	9.33289	36.0321	0.789339	9.16795	18.4166	42.1939	5.44438	14.4926	7.24246	164.946
Sec61b	90.1912	157.728	257.544	129.543	112.115	88.6851	83.9143	141.856	159.079	195.805	138.714	108.049	155.819	271.672	153.154	122.643	94.0262	85.3138	177.268	172.387	215.608	159.025	121.696	179.112	339.457	183.562	126.238	87.3104	89.6456	180.891	150.556	247.178	183.318
Crtc3	145.095	46.9366	130.994	53.2494	51.8584	34.2539	24.9006	68.3695	167.962	42.2834	138.69	109.75	40.841	128.767	41.927	44.732	30.4634	20.5803	48.6506	125.073	33.5163	94.6527	108.667	31.6747	117.287	38.3257	46.6483	40.9591	21.4426	54.9389	126.403	39.3522	118.428
Map1b	19.3976	116.444	203.252	72.6437	1929.8	696.466	345.206	101.881	149.914	581.112	138.496	17.4009	89.2544	166.433	49.4767	1308.74	576.794	318.536	90.1933	110.001	391.434	101.474	32.9274	123.572	161.031	85.0478	1868.4	668.329	352.942	140.93	138.277	483.475	129.6
Psmc6	129.744	136.209	132.096	121.052	274.018	134.46	156.801	189.34	142.285	273.811	138.461	139.435	134.845	131.43	112.41	287.837	144.61	161.784	197.189	166.323	301.143	148.446	150.083	155.837	118.181	105.065	282.556	155.061	147.504	207.441	154.497	290.873	158.533
Rrp1	86.5255	156.817	187.959	126.866	237.638	301.233	159.577	187.405	155.26	214.321	138.298	80.2922	138.579	163.322	125.042	216.752	272.408	148.987	168.89	129.82	190.412	125.808	97.3356	164.253	160.91	123.231	209.096	230.501	144.934	194.791	170.826	192.543	139.274
Slc7a10	478.631	7.65289	12.3846	7.33346	4.05048	12.5353	4.55726	50.5978	9.57921	7.5199	138.295	380.293	6.51116	14.8133	5.80796	3.71466	4.28392	4.43013	40.6782	7.01975	3.07046	93.5956	363.643	3.89304	13.5477	5.05082	2.72974	5.22791	2.56113	45.9678	0.809226	3.65957	113.826
Scand1	99.4289	119.058	250.359	153.821	216.923	235.736	134.912	228.398	233.757	171.598	138.293	116.183	112.586	240.549	169.359	264.2	228.361	123.451	294.077	243.136	205.054	165.8	121.58	104.537	276.811	178.413	225.989	166.204	146.7	246.863	256.06	213.803	168.433
Tnrc6a	180.461	102.896	88.8304	104.257	131.46	120.154	110.175	152.269	189.061	99.0445	137.955	161.264	101.967	96.3218	120.348	128.648	125.944	117.16	131.136	179.7	109.544	119.707	144.848	110.685	77.8762	119.748	141.744	120.202	131.379	176.864	190.635	114.921	126.112
Gpatch8	152.669	105.403	79.0132	94.705	218.818	238.882	161.757	171.126	125.64	143.295	137.787	148.26	80.9756	74.3025	85.2122	203.086	250.06	145.955	149.321	98.0866	128.651	114.969	173.43	84.9372	78.3325	96.9214	255.178	296.937	179.757	192.938	103.825	137.776	122.144
Zeb1	159.108	125.699	47.3956	67.3429	275.637	103.691	23.9257	399.692	209.582	271.588	137.552	124.433	102.528	50.3111	47.0343	215.206	108.086	12.6014	355.982	183.88	236.288	105.461	119.891	115.123	38.372	38.0212	233.623	122.979	14.0748	369.955	153.348	234.856	110.535
Thrsp	94.2479	13.715	13.2769	47.8482	7.70059	10.1359	27.1285	5.85545	12.3545	98.1313	137.38	112.158	14.5628	6.80311	51.3412	7.21736	4.32055	31.6916	9.32831	4.40061	144.383	116.804	33.0611	8.86716	11.2865	37.3624	2.60473	7.39927	7.29014	1.88804	7.33988	50.3529	54.7053
Slc3a2	292.105	642.51	60.3737	310.267	108.629	55.0983	83.4546	107.892	188.566	151.69	137.151	315.895	552.03	46.2601	341.298	98.6896	44.2261	77.5799	116.151	160.231	125.486	135.437	285.92	463.231	77.4434	264.427	88.6365	45.6942	66.0424	116.912	120.623	97.542	122.394
Dbp	203.12	56.7206	144.276	24.9681	14.505	193.289	15.8956	55.3985	148.115	14.2685	137.079	261.353	36.939	142.952	17.6907	19.1752	183.85	13.1878	62.8012	80.7708	14.1047	132.349	145.292	29.059	112.055	22.6901	9.62189	118.083	8.30379	34.8784	83.6921	10.2275	92.2085
Sik3	124.105	50.6869	65.1847	28.5668	23.3485	98.0139	149.262	77.4868	54.7593	32.0972	136.956	95.5937	48.077	58.1416	23.8303	23.888	123.221	145.238	57.537	54.5983	26.313	80.7491	100.297	44.0289	34.7856	28.7412	20.5565	138.242	154.553	74.1812	48.9512	26.1804	109.401
Nim1k	194.825	16.0172	41.1955	11.7554	8.27952	31.8749	15.4044	100.156	9.08874	12.1988	136.868	203.47	12.4807	50.6569	4.6576	8.71647	22.4152	21.0255	112.724	10.7349	13.3721	112.554	214.923	9.15478	64.7457	0	7.5391	27.9505	28.1387	116.566	3.63893	14.0599	149.282
Atp2b1	138.548	227.735	255.26	262.958	112.43	2076.92	178.598	299.112	204.67	118.311	136.824	162.341	210.875	255.519	259.067	142.203	2473.35	161.948	269.456	196.173	115.697	243.227	159.239	226.174	215.967	266.094	129.462	2228.62	188.819	270.948	196.743	130.812	163.832
Srp9	86.1229	136.684	152.358	96.1939	137.862	132.54	104.181	130.767	90.482	158.87	136.564	100.418	152.721	168.889	117.744	163.597	156.246	108.292	135.638	104.533	182.146	158.074	99.7108	179.181	183.859	134.628	153.232	153.676	112.022	108.647	141.339	195.13	156.822
Brd9	127.736	125.91	69.8534	104.768	187.365	121.799	100.919	165.441	104.546	154.275	136.418	163.32	138.775	72.0059	88.8969	224.786	130.728	101.599	187.585	116.968	183.324	149.004	145.813	121.271	90.2498	108.865	231.852	136.665	123.109	183.067	108.177	180.66	130.599
Tcf7l2	137.603	34.449	54.0749	61.5552	2.58305	5.90179	102.062	72.9731	62.7608	33.4239	136.228	126.15	32.8429	59.5906	53.0803	4.01235	2.42125	90.8006	68.409	55.7627	23.8747	87.3719	164.418	31.6664	58.2959	117.673	4.32422	5.35242	100.519	59.6856	58.0047	27.199	141.91
Arpc3	94.6811	378.424	130.413	272.32	271.717	201.215	112.491	154.187	188.939	214.569	136.013	106.861	405.227	128.526	340.847	301.183	212.894	113.917	174.608	223.971	261.986	169.229	107.076	411.278	123.449	316.887	267.447	153.215	104.207	148.897	190.803	241.913	147.778
Eif3i	86.6708	95.7864	134.58	98.5952	162.329	96.05	98.7587	139.556	84.5422	195.963	135.965	86.203	90.3566	134.258	99.803	177.308	82.831	99.3188	156.001	125.441	210.395	135.612	93.6761	93.0119	147.325	87.7181	162.607	74.943	90.4979	131.33	83.427	195.748	160.849
Agpat3	213.136	92.9231	93.3297	75.8613	48.4326	80.4804	128.004	129.761	71.8219	58.7986	135.893	169.735	82.3224	88.005	80.4228	43.9107	93.22	120.916	107.434	63.1797	55.0607	124.067	161.064	80.8834	91.1412	51.4774	43.5781	84.0817	116.93	142.266	44.7404	53.3842	119.562
Pbrm1	95.7599	196.865	102.966	125.614	324.957	127.016	141.206	166.791	192.776	448.293	135.8	79.4485	169.658	105.871	105.937	247.654	133.858	119.914	128.324	188.979	366.314	104.013	95.5615	184.446	113.351	110.974	251.792	101.869	119.208	138.779	154.202	357.47	117.922
Dag1	231.935	117.274	123.25	38.6655	38.2896	65.7843	40.1823	164.346	302.597	45.5687	135.654	229.555	112.913	137.685	46.3295	34.0785	81.187	36.2419	170.888	327.185	47.5174	132.187	222.835	117.046	111.519	13.1314	31.8202	87.6769	38.2022	171.995	261.901	44.0981	130.535
Pkn2	128.45	140.012	79.7763	76.3727	83.6709	87.2147	77.217	117.64	127.692	126.72	135.547	109.335	157.125	73.0551	65.4501	76.7243	76.7223	67.1533	91.4061	133.504	107.547	107.37	147.347	200.925	94.5639	158.907	135.575	142.252	101.403	150.874	178.439	161.853	160.152
Slc48a1	141.094	79.4386	64.584	44.9848	37.3324	66.4428	516.755	65.7658	77.7258	55.6636	135.021	110.651	67.5586	48.7938	40.1758	38.5607	54.6605	504.937	52.8165	65.0812	44.8677	107.254	103.254	59.1985	36.7687	50.7105	37.4944	60.7207	490.662	44.6994	70.6478	41.1692	116.294
Pigp	128.89	72.7246	187.291	56.0295	65.1978	78.7405	85.6659	117.016	118.847	66.4091	134.895	137.315	58.4865	178.899	65.0249	81.9229	75.4632	87.9642	141.284	113.13	68.7221	143.259	111.55	70.6151	154.11	42.6804	52.7713	61.2929	85.2348	66.7722	70.6016	49.7271	110.913
Eps15	166.628	78.2151	77.8518	72.3069	29.8721	39.8669	204.808	36.5306	69.6352	36.0746	134.893	166.894	75.3916	68.4991	55.2175	32.3355	45.3464	208.907	19.7336	69.1002	30.9407	139.203	167.664	67.582	69.7877	72.6638	36.2455	44.3492	225.705	19.2741	60.476	20.7376	147.413
Adgrg1	164.906	70.4952	16.6981	242.446	41.9051	22.5811	31.3204	74.2118	8.37989	69.003	134.837	97.4963	70.7838	13.0991	203.57	38.0268	14.2524	23.324	63.1917	6.90086	76.303	86.3704	96.9544	85.1381	11.4368	182.386	37.5552	11.857	25.8929	72.1281	8.0134	65.3289	84.4294
Nsa2	92.3699	126.117	91.1292	167.804	274.518	87.3911	98.8492	138.7	96.1248	261.062	134.808	109.837	118.473	93.9062	187.02	276.818	74.4579	105.707	147.586	93.261	287.941	119.491	119.122	126.417	117.471	181.003	297.92	103.164	126.226	183.4	137.877	310.781	163.952
Zfp638	117.065	120.712	78.9483	125.454	224.881	215.79	155.244	204.681	129.416	169.691	134.508	109.909	111.02	70.3751	128.13	205.818	225.896	137.039	160.705	111.886	160.004	105.419	117.753	119.393	76.3431	144.493	269.341	204.898	154.746	204.056	129.385	165.954	122.028
Gldc	133.877	4.04544	30.6746	4.17193	5.42404	3.77419	4.58997	24.2482	7.47131	22.7945	134.506	97.8129	2.49541	20.7095	4.24675	2.83942	1.94501	3.24137	21.9846	6.98303	13.2243	75.1998	94.3136	2.18743	10.4835	6.99058	3.80648	1.91221	1.96821	14.4783	0	16.491	108.67
Psma5	92.3263	105.844	177.354	110.704	198.77	118.372	132.188	148.92	94.4415	226.043	134.422	116.24	118.927	155.625	106.935	230.445	113.132	136.048	175.48	91.4871	251.468	153.102	97.6241	106.579	168.771	132.256	207.62	74.9431	125.676	147.054	104.277	230.979	151.9
Nenf	86.2723	142.04	242.623	63.614	92.0939	121.036	102.571	187.68	203.387	84.4317	134.371	90.8838	157.103	240.663	63.3245	103.556	108.304	106.434	214.445	236.272	93.9329	153.716	85.1386	149.762	236.302	46.679	88.9754	91.0615	104.846	181.137	217.767	97.048	145.323
Abcd3	167.621	44.4726	76.389	53.3875	37.6854	45.3532	107.203	136.899	64.9549	50.2799	134.338	169.269	42.1667	73.9711	44.935	42.0911	45.956	108.403	133.669	47.3255	51.92	131.003	160.063	45.3973	56.58	41.6607	38.9176	42.8873	104.89	136.043	48.1437	40.4803	123.454
Tor1aip1	123.075	94.6586	61.4394	201.478	26.8285	21.2158	57.2233	58.1336	78.0878	46.6337	134.257	110.233	106.457	64.3058	168.531	22.7909	18.3077	58.1062	46.4669	73.4934	44.3552	108.742	134.544	122.079	61.8104	187.397	27.0332	31.6213	67.4138	59.8516	99.1858	56.1819	147.27
Acp1	97.1934	66.8506	166.564	64.6483	137.046	228.377	100.966	316.664	69.892	198.267	134.026	114.744	69.5142	160.69	46.5511	143.044	228.954	92.8529	274.704	81.8946	194.274	140.487	121.352	76.4671	153.824	42.8199	134.198	215.378	95.8082	330.821	73.1212	194.168	151.417
Sdhb	143.414	88.3956	101.617	100.616	136.078	153.222	124.933	174.346	125.021	172.319	133.804	166.171	106.126	103.417	132.256	141.993	121.913	125.125	182.785	146.107	179.765	147.911	149.2	105.944	121.426	120.148	129.933	114.301	122.734	162.446	145.384	169.434	149.986
Anapc13	103.27	80.4117	193.324	74.175	114.246	75.661	99.7636	103.133	98.049	171.189	133.598	105.218	90.7459	205.009	94.9118	125.321	77.7717	94.742	132.107	101.93	193.459	166.349	115.552	104.391	273.194	118.355	125.369	73.1281	116.822	125.463	121.616	232.886	170.049
Rnf187	80.4641	131.291	120.314	91.0544	234.835	192.752	126.26	138.834	157.819	246.849	133.541	70.3328	112.579	113.836	67.4325	189.313	167.956	102.39	115.218	150.169	196.645	113.918	68.08	89.2339	137.065	63.118	177.513	179.114	93.7189	124.101	185.638	178.004	113.535
Dgkb	152.143	27.4434	46.8077	23.4982	28.4488	704.45	13.4185	63.4093	100.277	39.6574	133.452	157.642	36.8588	39.6259	23.8246	32.6215	799.262	14.4143	57.3808	106.506	42.1594	148.619	163.442	21.9209	26.0043	9.1682	27.9242	687.383	6.85299	70.0627	68.0711	36.5718	137.049
Cirbp	93.8466	71.2109	70.7428	101.592	294.175	104.015	84.6705	146.251	98.3616	176.61	133.303	87.7449	74.2595	65.128	100.091	345.951	83.6684	78.6478	131.866	121.266	188.352	107.749	61.032	39.6524	66.484	75.6068	179.86	62.8445	56.7337	89.078	53.2393	112.643	80.3115
Trf	44.0188	104.215	175.919	690.639	65.8791	101.672	3704.53	96.8952	125.652	56.3255	133.281	33.8018	87.0199	93.5694	723.771	65.907	90.6944	4102.18	58.2785	123.126	37.7934	144.742	63.4345	112.66	174.197	719.082	100.535	187.134	3854.33	79.2543	180.663	59.876	147.885
Irf2bp2	96.4506	140.203	110.931	368.563	159.196	81.7449	94.4632	128.166	277.533	96.9356	133.169	81.4986	128.18	105.062	342.744	105.08	62.9616	80.329	101.64	247.091	71.7711	98.9636	65.7409	119.493	78.2359	273.342	111.301	64.4284	71.7122	109.689	215.513	64.2843	81.9558
Rer1	140.389	117.697	93.8986	142.392	98.5778	96.6214	201.798	161.731	151.835	132.307	133.036	152.05	119.851	87.8911	155.431	121.618	94.8147	212.826	176.21	151.482	139.094	129.553	115.908	119.148	101.017	163.356	93.4231	74.211	185.197	167.643	165.168	121.066	130.663
2900097C17Rik	78.4911	103.146	148.052	93.2869	139.73	447.565	121.531	107.538	124.015	140.541	132.853	65.4879	96.2265	129.105	101.051	116.602	458.003	121.196	117.481	118.773	136.264	145.262	66.0248	103.294	81.5184	99.1545	98.2107	483.833	105.562	76.5672	157.93	118.209	107.02
Mag	39.0642	89.1691	159.508	160.092	52.2597	90.0476	3563.2	97.718	60.5274	75.6748	132.836	28.6616	48.3546	63.5009	91.5421	41.2541	58.9443	3224.3	28.9561	40.0766	24.1577	104.068	41.9185	82.3149	103.623	153.362	66.2346	114.014	3311.45	56.3228	129.585	43.8307	116.23
Notch2	87.575	15.4403	30.6008	36.6795	4.40432	9.99193	8.25745	4.87851	30.6426	18.6345	132.776	47.0471	5.96735	26.0895	34.3807	6.10989	2.11886	4.97893	5.50881	23.6726	7.6396	59.9539	53.2122	7.90642	14.2532	37.7263	4.52455	2.81669	4.84239	1.38897	21.4674	10.6939	73.5304
Aco2	204.259	106.711	123.627	78.1787	122.89	164.024	152.385	133.364	168.614	150.986	132.573	247.585	92.6673	125.972	72.6337	102.451	175.504	151.525	145.863	166.668	133.324	176.699	205.482	85.0277	123.341	73.1866	101.807	109.63	144.683	108.964	127.036	121.604	150.766
Gkap1	96.5739	95.797	148.122	52.8591	114.164	38.3693	220.421	130.096	94.4147	176.393	132.351	102.769	79.0238	173.769	60.5493	100.18	31.7961	205.842	126.943	77.9007	149.716	117.534	125.379	120.828	186.466	49.3069	131.902	48.2224	262.325	151.83	113.81	179.211	181.462
Acox1	138.514	91.9385	65.6835	27.0612	41.0578	67.541	67.5234	113.496	30.1149	31.0318	132.118	142.649	89.8629	65.3617	42.3659	42.6301	59.5374	64.0322	117.482	35.7203	33.9577	134.312	109.009	67.445	63.1304	51.7514	35.0432	44.4724	52.9637	87.8748	19.227	22.4127	109.724
Ddit4	74.2704	81.5048	33.9136	29.8103	35.5805	24.9843	104.902	52.5416	43.6736	25.8371	132.055	64.737	70.7216	36.3183	35.7727	36.6502	19.6795	103.6	45.6811	62.4337	28.0089	73.1236	68.0773	104.149	36.9527	56.4695	37.3151	28.2055	114.598	47.1301	32.1383	23.2819	124.503
Slc38a1	11.3069	14.7015	600.385	96.7692	180.275	104.556	14.9562	35.5501	10.9299	163.874	132.036	11.2722	20.921	681.985	97.4146	165.419	126.304	13.8369	41.8464	12.7529	174.126	264.557	16.5095	13.192	467.138	96.4918	167.974	122.899	13.6295	36.7651	18.3666	148.331	183.64
Sorbs1	161.453	96.6926	125.089	3.96071	65.5592	101.528	18.3555	50.131	170.069	31.4939	131.989	100.709	79.9937	150.663	7.52511	51.8514	94.6182	14.9335	33.2594	130.425	32.2589	118.92	113.511	147.101	141.815	12.3307	51.8093	116.497	11.5821	44.465	88.3279	28.0907	119.74
Cdk4	53.6959	86.7684	123.233	77.1144	392.746	59.9395	94.2039	201.977	101.005	719.97	131.974	50.8498	65.4179	84.9688	56.8222	307.249	47.9274	74.9712	189.005	84.8114	641.538	97.8185	47.0615	82.1169	120.043	75.7603	290.955	70.2192	67.8627	181.087	74.46	588.59	116.786
Ssr1	102.018	109.764	84.0854	125.316	87.9582	98.3908	128.64	152.565	113.04	131.55	131.935	102.487	113.285	77.4248	121.601	79.1291	112.248	127.356	145.691	136.679	120.215	116.42	103.885	92.1553	62.0621	121.858	70.1027	96.9526	123.778	144.358	108.214	109.311	98.4554
Psmd4	109.614	158.131	170.474	122.445	145.634	149.037	154.157	176.055	153.121	188.64	131.93	114.635	149.536	152.403	124.639	138.275	142.828	156.031	181.855	157.207	185.225	149.389	144.17	178.893	197.41	163.373	144.719	146.989	170.966	183.364	179.746	207.778	166.671
Srebf2	152.073	51.8721	88.5221	39.32	94.6515	91.8016	127.207	92.6067	57.2661	98.4419	131.678	116.714	54.6137	87.5357	40.2465	73.8284	99.7393	131.994	87.2138	56.9325	88.7971	110.711	129.499	43.5661	66.6423	31.9886	72.7141	90.6635	119.645	93.4501	26.8384	75.646	104.794
Rbbp4	95.1138	114.151	121.151	126.659	223.925	92.7396	151.157	166.999	126.175	372.985	131.666	87.891	102.25	125.077	109.789	192.828	81.1982	135.453	184.538	115.804	334.883	117.387	81.0571	120.577	129.231	105.776	194.181	77.2977	137.914	142.276	126.707	334.564	137.736
Zmat2	80.9861	99.6512	160.571	79.7061	213.58	226.305	132.562	143.882	73.6285	221.583	131.616	79.8899	100.419	160.426	88.8063	217.654	201.234	129.626	147.707	92.5403	231.571	140.336	90.7241	106.777	206.78	113.9	195.846	193.94	152.5	140.564	141.863	246.865	162.665
Fdft1	187.466	20.682	34.8644	17.4529	86.0116	40.0825	129.737	43.5184	24.9192	86.8205	131.601	138.549	16.3539	29.7304	14.2683	58.6301	38.7569	142.444	40.0499	15.2519	81.6555	95.7236	231.459	24.0968	41.7895	8.49715	64.8763	42.9437	111.656	56.1764	10.5376	79.5727	145.322
Ube2s	96.076	170.727	164.464	124.021	320.006	152.786	139.789	259.731	189.752	1086.83	131.526	107.572	145.327	108.523	128.899	307.885	112.113	136.234	288.745	178.638	1060.24	127.531	117.648	152.77	184.656	112.204	304.868	126.214	139.716	301.339	206.147	1001.28	142.682
Anapc5	75.3235	127.586	113.853	78.9454	264.634	108.254	106.192	124.305	131.801	285.947	131.413	60.3666	118.792	85.1271	66.4343	210.529	93.0511	98.3563	90.0599	108.286	226.007	99.2018	62.1494	112.917	90.6528	77.5643	209.518	89.513	86.712	84.5321	87.7314	206.321	106.46
Baalc	302.392	8.50153	23.0994	9.78646	3.58093	13.682	7.52136	45.6138	8.64668	5.75846	131.392	251.953	6.39198	34.3147	4.72087	6.88926	10.0851	5.3544	52.5471	6.76937	3.69634	126.955	248.585	6.20472	31.1215	2.44515	4.5312	10.1397	3.11513	39.46	0	3.65669	147.282
Vps28	88.3619	130.797	176.006	99.1382	111.709	107.513	118.032	126.58	153.161	82.0784	131.341	107.54	136.296	182.581	91.5236	118.017	104.573	118.787	140.716	134.892	91.9094	140.829	98.4755	118.082	182.319	73.4592	112.28	100.818	102.101	130.437	115.648	89.1685	145.547
Psma6	113.072	191.506	150.778	111.313	179.351	113.3	114.032	159.724	136.415	208.242	131.236	121.115	176.858	155.901	96.8984	190.828	103.398	110.249	152.148	149.23	215.438	147.069	113.675	186.568	158.224	112.365	178.346	91.3327	97.851	153.516	111.181	203.331	146.526
Tceal9	49.8163	158.692	105.628	75.8869	345.941	227.673	83.207	188.212	142.71	352.376	131.222	64.5158	170.524	98.4024	75.2699	398.83	204.291	91.1675	236.761	180.087	415.505	145.397	63.9277	160.876	154.523	77.5826	354.567	201.278	79.625	167.945	219.126	356.773	146.892
Trappc4	94.4464	98.5455	74.2005	90.1978	228.592	115.586	127.418	122.043	73.869	150.944	131.199	113.828	104.769	82.614	81.7005	264.446	124.751	136.37	143.016	76.5998	186.859	132.206	95.8048	89.6536	88.6579	81.4716	226.484	98.9361	111.398	107.372	75.112	145.721	130.428
Kcnj10	165.08	13.8643	227.221	21.7935	9.17965	15.4307	222.014	179.795	19.3397	22.7366	131.168	200.036	22.7869	236.23	19.3176	14.8523	18.2061	274.937	158.252	22.5959	20.7118	195.263	159.908	14.5556	163.92	18.0996	9.429	8.16769	234.967	155.055	1.66741	18.9551	118.764
Lamtor2	92.8938	125.173	233.814	76.0139	97.2771	132.077	102.68	121.065	132.045	106.907	131.14	122.908	138.41	255.505	103.764	113.837	119.704	113.058	154.103	134.704	131.664	156.654	102.621	138.723	291.111	107.926	120.472	105.644	113.279	124.421	154.017	132.635	172.651
Lgi4	150.602	4.07803	7.89517	5.89827	1.78935	3.44734	5.75549	3.7866	8.0699	7.70495	131.048	122.281	4.36905	16.3365	5.96916	3.26036	4.30163	4.04579	5.77266	2.86832	5.49151	97.1276	117.782	3.52005	3.30676	0.636436	1.06465	2.36174	2.80616	0.608872	19.2985	4.86912	97.2916
Ndufa1	100.284	152.985	168.463	84.112	100.702	266.73	78.5601	143.042	132.801	110.8	131.006	111.298	182.319	205.027	117.178	131.159	307.32	85.2264	182.297	160.028	145.705	209.635	114.011	197.571	215.856	84.71	114.938	182.28	98.7739	196.671	188.457	154.781	189.044
Nono	77.3923	120.633	97.7793	126.044	346.932	106.106	106.407	174.546	141.619	425.076	130.935	75.6647	114.062	101.99	88.927	286.615	83.2755	75.6777	158.265	103.708	363.204	105.448	89.2962	98.5956	80.8289	134.286	268.778	97.305	71.1872	165.056	97.4963	350.975	121.372
Nsd1	125.467	160	72.5515	142.743	182.134	207.237	139.882	196.556	160.486	170.724	130.926	108.374	170.011	67.3677	100.762	155.333	220.091	132.243	156.24	128.654	160.506	111.373	146.369	185.902	74.3348	205.106	204.922	194.467	157.995	220.953	167.684	178.833	136.858
Cuedc2	85.8405	112.6	118.228	89.1559	182.944	143.098	124.132	168.428	96.167	156.193	130.921	99.8574	104.48	111.136	86.9879	184.235	118.426	128.328	183.615	100.958	175.59	134.668	95.4238	101.789	145.804	80.7254	176.954	112.495	130.798	169.808	122.254	163.219	127.074
Ccnl2	157.97	120.123	55.8227	115.929	140.344	135.596	101.716	122.894	137.486	107.517	130.88	141.596	110.425	52.6757	102.339	130.814	122.378	82.7962	97.9253	130.912	99.5605	100.109	139.014	100.295	36.9427	117.865	141.391	128.06	105.867	129.749	154.142	105.824	112
Ccdc80	83.849	6.80355	47.9674	10.9999	2.63352	2.62429	3.77373	3.31785	79.6882	7.31813	130.774	63.4094	9.98167	46.3034	16.7455	2.19386	4.56893	2.28203	3.94437	89.3119	5.61872	83.8207	60.4096	11.6338	56.9386	22.2526	2.63315	1.78768	1.2188	1.39773	100.564	8.5068	106.453
Eif3k	78.2209	183.37	165.939	126.859	250.109	132.671	117.639	139.866	152.757	196.222	130.765	85.4526	182.528	148.333	131.436	276.284	126.131	125.518	159.049	143.272	228.84	146.406	71.8866	159.622	152.923	125.643	223.533	97.4539	96.0855	131.873	162.804	211.158	128.446
Sod1	104.219	207.343	342.963	74.6501	115.352	160.715	68.1921	101.99	125.532	136.664	130.64	122.712	223.794	381.24	87.5332	138.335	150.196	74.8443	135.136	120.461	168.251	176.476	124.396	227.401	361.939	87.4149	126.095	118.513	71.9174	102.38	142.294	166.472	158.898
Golgb1	112.874	126.702	147.885	97.5233	80.6898	195.253	101.699	113.565	106.763	84.2915	130.61	101.506	117.457	154.156	66.6444	75.5384	226.244	88.85	93.1952	97.6619	82.1213	96.9712	109.59	146.101	156.455	115.669	96.4216	224.806	111.069	142.323	118.742	91.507	134.368
Ewsr1	91.4002	119.63	186.4	140.486	194.56	184.009	95.702	172.735	114.569	295.984	130.37	81.5736	95.6281	180.682	147.248	172.069	183.474	78.6144	146.919	93.8549	253.101	122.356	88.3542	104.194	139.919	155.938	178.57	226.75	93.4595	164.071	114.929	240.651	129.639
Hadha	143.111	109.94	65.9989	95.3338	75.7916	46.5789	129.061	122.653	119.178	87.6288	130.323	140.744	100.376	73.9761	94.9511	66.849	45.8865	130.235	139.553	97.3438	84.7664	128.564	157.703	106.17	83.1423	98.9938	80.2021	38.7576	139.799	166.711	119.154	95.7796	150.399
Arhgef26	206.87	8.61794	82.4433	9.26263	13.2394	6.81077	7.69642	47.4977	7.58716	39.3461	130.26	191.652	8.33723	84.3508	10.7865	8.15855	9.92097	5.82727	35.3646	4.26142	34.6187	131.185	184.659	5.3367	81.3223	10.7271	11.3683	13.3013	2.16816	42.1322	6.95598	35.1392	132.367
Ppp1r12a	106	177.522	84.6101	166.504	156.468	208.662	131.902	193.437	362.268	150.319	130.173	83.6711	138.548	78.6863	106.636	115.194	196.122	112.291	132.41	277.999	119.699	94.3823	108.561	166.601	70.1608	130.739	147.278	191.244	119.972	162.088	239.442	128.813	120.241
Dtx3	169.834	53.6918	100.442	35.4244	81.8313	158.513	39.2301	101.132	325.256	44.2826	130.14	129.997	47.4887	103.425	29.0952	78.5218	149.664	30.058	80.1836	251.012	44.9663	107.102	104.592	32.1657	110.557	24.492	56.8217	120.57	27.3533	58.825	236.897	35.8241	81.9974
Scarb2	112.055	89.861	136.58	142.218	49.5246	30.2607	217.209	84.3856	100.188	45.0184	130.138	114.811	79.6404	166.229	158.745	51.738	26.6572	227.454	79.2366	81.6454	47.0573	147.673	106.598	79.8037	126.761	165.289	56.7786	34.2274	233.733	81.0034	94.4361	41.757	120.965
Ctsz	150.052	106.594	94.9615	1019.11	49.0613	42.5586	60.757	45.9405	174.958	67.1382	130.087	141.265	93.6456	93.1847	1069.21	46.0589	46.8179	60.4701	50.324	175.622	69.7993	120.454	123.608	77.9793	110.638	992.044	39.2733	41.7747	55.2084	54.369	162.798	54.706	127.797
Ccdc34	100.95	60.4646	438.499	48.7574	190.66	65.7439	85.8484	98.4499	57.357	398.954	129.955	72.9308	56.06	493.1	46.6228	182.02	57.3839	78.8662	75.7467	67.8734	413.532	130.19	90.1061	76.2766	614.8	89.6268	218.484	67.3251	87.2704	142.475	85.404	454.042	170.926
Ncan	306.45	13.282	51.0755	15.5291	172.19	89.1536	15.7442	265.224	15.0041	79.4257	129.922	320.06	11.9432	41.401	7.65454	132.734	95.0624	10.7161	288.903	19.2586	91.1407	111.809	272.288	13.968	33.8172	20.2997	140.819	77.1074	8.30462	267.975	7.72127	73.3276	110.135
G3bp1	71.4569	154.014	139.721	130.997	179.206	58.845	95.5146	151.558	134.542	337.113	129.802	71.7982	156.466	133.68	107.934	155.505	56.4289	85.5128	142.008	122.122	303.889	100.545	67.1176	148.639	121.477	96.8546	138.396	53.4495	69.1703	154.72	96.1751	269.717	122.699
Arl4c	37.8446	16.2454	36.3759	378.177	169.74	30.7372	14.855	83.0266	11.9047	274.608	129.758	35.5229	11.0807	38.9881	280.261	141.396	25.5629	7.4635	72.3996	10.1032	214.512	113.82	48.5215	16.6936	20.8343	248.633	147.268	39.3294	6.49349	78.1648	4.64814	204.903	118.68
Ift20	91.2537	140.176	294.507	82.1178	109.502	129.606	102.967	122.169	217.92	82.1816	129.673	89.8804	122.777	340.4	82.024	119.993	114.524	108.1	128.447	205.93	93.3382	128.826	75.6378	159.652	350.772	87.5249	115.503	100.09	101.333	104.41	227.721	86.1191	105.173
Hnrnph3	72.9701	96.7091	119.515	57.3646	245.278	93.6522	72.4253	136.276	101.288	305.965	129.586	69.3335	100.419	125.059	47.1176	228.478	75.5569	66.1418	125.448	98.71	311.838	117.516	69.5798	108.463	102.781	70.104	262.985	105.339	64.7177	147.929	122.156	308.521	137.764
Pnpla8	125.684	105.872	78.1711	84.95	116.633	101.922	76.3681	84.6925	119.868	90.9878	129.577	110.196	106.357	85.7322	62.2729	111.687	89.9502	75.7794	79.0883	94.5627	85.0672	129.973	114.889	92.7446	69.3188	98.9913	126.449	93.3944	73.7967	95.5401	127.783	80.5239	132.559
Prss56	19.4303	2.78849	3.86141	5.49121	0.879464	6.11986	3.32454	0.938337	1.86861	15.3827	129.308	93.1488	2.67191	2.62592	0.203611	1.30186	0.446231	1.36122	0.955008	2.28753	7.82895	87.2324	122.478	4.86673	1.71667	5.90605	1.08596	5.05166	0.673771	1.224	1.34216	15.3189	67.4314
Zc3h15	101.826	111.652	131.851	95.6313	206.831	205.677	119.154	202.087	122.657	255.941	129.257	113.604	120.197	132.993	102.263	214.755	200.22	119.701	210.049	106.33	276.611	145.662	121.251	161.555	165.852	134.871	239.819	229.116	136.253	225.888	140.273	294.63	181.541
Tra2b	89.4932	132.523	103.201	276.252	405.769	147.008	120.137	208.224	168.984	430.734	129.092	71.4763	111.386	87.3762	264.169	358.221	123.806	100.713	190.606	146.06	385.577	105.018	104.994	115.707	126.139	306.692	454.151	142.05	126.575	239.925	162.713	459.479	133.399
Idh1	146.51	33.2219	60.859	43.6679	184.076	19.2714	133.399	91.6677	56.8087	107.499	129.087	155.35	36.5043	50.9488	27.1988	141.336	14.0931	134.669	83.5921	58.2462	114.121	119.124	160.708	28.8154	42.7958	29.4839	121.72	22.5798	114.029	69.3381	37.497	83.9011	122.428
Negr1	111.033	13.777	30.5989	17.2223	133.187	402.352	40.734	113.791	13.0457	79.4479	129.034	112.441	15.301	32.2127	8.75424	213.231	420.691	40.6414	107.16	9.40256	86.2805	105.815	115.597	10.1437	40.3998	13.9831	244.011	477.553	41.2378	95.5761	7.96875	86.2228	107.985
Srsf10	104.375	83.1625	180.214	92.6537	146.448	122.621	76.1932	193.011	109.725	270.413	128.968	119.221	82.2642	181.303	110.667	131.357	106.819	72.6862	179.249	105.397	237.223	123.239	163.606	98.8345	197.371	132.957	185.284	134.544	81.3524	205.703	122.478	309.448	146.136
Sarnp	77.3862	123.476	153.505	100.929	226.051	113.447	97.0799	149.13	169.855	277.867	128.904	91.7099	111.618	154.85	117.031	255.257	91.7048	100.841	209.951	155.015	309.277	135.176	108.153	159.027	206.519	124.477	268.757	125.234	91.5452	197.462	221.605	320.458	164.071
Fbrsl1	160.387	32.6501	30.1353	114.644	79.4355	34.398	28.088	24.8002	43.0933	68.3223	128.788	123.505	25.8324	27.4334	95.5592	65.8904	23.4339	23.5176	28.0203	21.6474	55.7315	86.2791	111.448	16.782	19.9888	62.1353	49.5583	28.499	19.204	19.039	25.9427	54.9712	74.9887
Vcam1	354.917	63.7206	23.4219	11.9937	4.78342	13.2446	6.13852	97.6532	10.0741	15.7006	128.721	377.666	70.8178	27.65	9.17526	3.85345	11.5724	5.93809	80.1211	7.29445	20.5216	145.083	178.815	24.2655	16.623	36.562	2.26727	12.1952	2.17166	70.5038	7.35868	7.24291	75.6846
Eloc	100.962	118.08	127.493	99.6405	176.133	159.706	137.942	133.548	111.533	197.025	128.713	122.616	119.617	135.666	104.896	188.003	156.305	130.885	155.946	118.639	214.77	137.905	108.215	131.945	168.487	97.3316	185.948	139.659	148.986	135.457	143.785	216.247	147.816
Thrap3	81.7272	131.551	130.207	131.299	175.596	118.115	131.069	160.957	135.726	254.218	128.699	73.0717	125.155	121.939	105.957	148.467	110.381	114.187	139.63	112.53	215.321	109.677	84.5449	145.438	135.103	137.142	164.966	109.706	128.394	152.928	126.293	241.184	131.198
Dnajb2	62.9305	44.0495	266.166	43.0257	30.3853	52.4234	373.643	44.9229	62.023	35.8507	128.617	71.7339	45.1568	243.78	54.8918	36.5252	55.4816	417.016	45.8903	82.3	32.6334	144.052	85.0837	70.5514	281.33	48.5972	35.6714	60.2642	492.957	56.6183	108.699	39.8837	157.825
Dpm3	79.642	143.558	122.612	75.0239	68.915	66.8589	88.7566	152.761	157.236	103.624	128.583	95.9326	147.728	121.624	89.3991	84.8018	65.1888	88.854	184.159	162.891	109.522	133.822	106.833	160.243	143.731	122.924	88.2671	41.2681	118.185	182.991	234.23	136.254	167.63
Rbbp7	79.0958	106.702	106.017	73.1046	75.9879	111.314	57.7762	93.1769	108.558	221.285	128.534	80.0588	118.638	95.2488	61.5339	72.4245	99.0938	47.5059	76.1688	117.812	179.366	119.185	91.7616	111.847	130.109	67.986	77.9522	109.074	44.9454	95.677	131.715	199.223	131.494
Tef	142.732	30.3348	41.7968	23.3214	56.5912	202.679	43.245	82.6919	48.3121	41.9076	128.52	121.1	22.7864	51.3943	14.2017	38.4886	196.578	34.2828	71.7617	39.4406	42.0299	94.1123	136.078	22.992	52.4705	17.6444	53.4723	207.574	49.3295	96.2017	43.9568	49.6247	107.761
Zfand6	96.7156	121.764	87.4759	90.9759	124.396	65.7193	86.6519	111.505	147.896	149.233	128.398	92.0665	131.911	85.5167	90.3696	113.045	52.5465	87.3264	110.851	142.938	140.327	111.731	101.535	129.904	98.0572	117.904	123.047	46.9154	79.0061	112.298	128.632	133.273	116.57
Pax6	107.594	9.62374	26.2409	8.35411	131.903	11.5686	8.38543	12.574	10.5177	138.315	128.293	91.168	6.89302	18.7864	3.57011	78.2862	7.43629	3.85433	13.0189	5.20303	125.969	69.282	78.0715	6.11096	34.7841	12.0033	106.161	9.38752	4.2712	18.796	0.801217	125.761	101.492
Xrn2	101.532	89.9012	77.6654	131.264	196.012	112.264	78.1883	144.912	100.395	191.817	128.228	85.1776	88.6152	77.7901	106.695	185.102	111.186	64.1437	129.104	94.3718	190.986	100.339	122.586	103.575	78.0452	174.835	210.551	142.474	84.7594	155.374	130.382	186.225	154.491
Casc4	144.059	28.365	102.347	25.6587	62.2078	109.484	83.7996	186.76	70.6537	68.0239	128.213	149.923	31.158	112.908	28.3506	61.3024	123.476	82.2787	195.068	77.3689	75.3152	127.345	199.629	33.1266	132.125	40.8682	80.9804	169.122	108.084	257.706	90.379	83.1151	173.485
Gm1673	74.7642	47.1708	280.257	40.6989	505.925	199.438	35.7824	248.684	53.0644	292.15	128.195	105.293	59.4526	287.712	47.895	615.718	194.023	33.0066	311.401	56.4638	371.838	194.466	106.874	59.2526	345.754	51.5028	568.879	168.484	42.5507	271.229	110.89	421.526	198.915
Scaf11	102.062	144.624	116.085	188.016	130.728	87.2791	165.989	144.357	172.881	193.63	128.131	88.5161	132.422	117.671	175.723	104.398	79.9741	158.121	130.76	168.241	175.308	99.7577	103.935	146.501	114.628	171.289	123.426	71.7857	170.207	171.143	161.182	193.308	126.582
Rab5a	140.191	119.901	76.9845	129.329	130.888	110.844	187.911	162.217	114.533	125.714	128.09	139.544	115.682	85.8553	107.422	113.233	105.818	191.833	170.588	100.849	109.365	130.884	143.349	127.102	77.6692	139.354	136.4	129.237	195.295	201.132	125.161	114.967	153.724
Bcas2	83.5334	111.966	172.121	90.1524	216.006	133.06	122.859	179.131	120.391	234.222	128.024	100.285	109.615	164.166	116.828	243.826	140.675	126.461	206.591	105.37	252.371	125.308	96.6141	100.747	193.524	93.5728	212.418	134.431	118.829	187.492	116.772	226.795	140.056
Ghitm	85.0711	110.732	159.609	77.7626	73.3455	213.533	117.731	90.4649	86.2742	95.7796	127.951	105.603	126.606	163.193	112.76	76.7024	212.419	124.184	81.3593	104.795	97.2036	165.743	102.995	115.371	185.528	94.3842	70.4151	166.617	117.205	84.213	98.2753	85.3563	148.888
Fnbp1	190.85	43.6143	124.702	106.057	21.8033	45.4693	558.869	36.884	105.023	27.6619	127.929	154.437	36.3028	123.357	117.381	23.6353	41.3764	591.148	36.0323	114.452	24.2033	127.419	146.34	36.1742	95.394	90.4401	24.1517	56.9072	586.318	15.8983	93.0662	27.2375	112.53
Spred1	173.505	50.5413	71.2324	114.477	53.9558	138.758	89.8855	235.569	145.993	54.8937	127.867	152.679	44.5176	61.3055	81.7077	47.5611	150.295	93.4548	218.662	128.823	51.122	132.286	167.523	35.3948	68.4943	110.794	53.9209	170.764	73.3404	219.407	112.667	45.7047	131.584
Rpn1	175.548	100.793	147.225	137.78	40.6189	108.575	119.915	159.765	128.813	72.4054	127.813	165.912	97.2547	137.269	125.584	34.9219	119.457	121.225	163.339	136.279	73.9239	121.92	173.757	93.5889	159.516	115.949	44.5974	102.106	126.863	190.636	144.524	78.6676	138.421
Ndufs4	127.013	132.59	180.346	76.4448	195.374	219.722	102.65	154.148	118.286	184.303	127.798	165.033	129.849	194.811	102.452	246.179	205.683	114.554	210.855	148.028	216.341	170.317	140.108	108.736	202.135	107.334	204.138	155.578	99.3965	202.197	117.947	188.077	159.66
Tcea1	113.201	128.891	122.752	89.0684	120.522	139.444	100.45	128.639	140.67	172.705	127.795	115.936	127.111	114.29	88.4742	117.692	124.068	107.18	131.26	147.538	183.074	143.856	135.087	197.536	139.475	126.149	155.849	150.918	117.803	158.788	139.978	225.057	168.537
Pdha1	115.844	56.4984	104.845	48.018	61.708	82.5417	60.1903	72.3819	121.355	88.6569	127.686	117.064	68.394	134.55	47.6043	53.2473	83.4721	50.1749	65.2741	122.035	78.445	140.198	108.554	57.6821	114.907	44.5202	49.5979	78.3672	53.2585	65.7264	117.622	66.4202	119.946
Uqcc2	111.642	197.592	116.569	78.4733	87.9456	261.883	96.2504	197.234	85.8321	147.955	127.672	132.21	217.302	133.606	82.745	120.297	253.553	102.766	246.719	110.691	176.852	183.209	121.509	232.836	139.279	87.0815	107.529	178.154	104.558	242.481	111.075	202.288	191.942
Os9	136.99	78.9695	123.087	160.211	76.8134	80.2949	118.599	223.278	70.2638	59.2505	127.62	119.456	62.4602	92.3973	109.641	64.1501	72.9385	100.665	194.89	74.1481	44.8818	101.822	169.193	69.8963	115.155	154.101	82.4518	71.1503	140.652	210.013	69.4509	56.9148	139.64
Tcp1	87.8725	107.61	161.026	107.367	267.117	194.084	152.107	143.65	108.461	350.619	127.597	82.6999	102.964	148.855	103.945	231.221	178.662	146.075	142.01	99.4156	309.614	123.253	96.9292	124.231	141.939	111.944	245.311	167.489	134.067	180.112	114.596	313.93	129.394
Nr2e1	101.22	5.52856	16.3048	7.148	3.70322	4.27035	5.6886	30.3994	1.60759	42.9548	127.298	78.6464	6.09975	23.7086	1.25313	1.76216	2.12306	2.22608	23.0382	4.42014	30.5701	69.5141	91.5243	4.2684	31.0688	0.64257	2.73063	1.67899	1.43989	37.6531	0.398138	34.0045	106.55
Hmgcr	265.888	38.4328	51.6262	36.0446	106.718	132.271	159.841	106.701	39.179	123.193	127.28	222.605	36.2429	32.5612	32.5265	95.577	152.483	169.37	105.932	33.1503	118.163	95.8626	330.629	31.3143	36.7472	35.0604	106.452	138.144	178.394	157.12	33.3367	119.068	113.339
Fdps	152.791	59.0386	58.2194	38.8125	126.62	70.7356	311.17	103.519	43.754	145.403	127.082	126.714	58.3019	58.7683	35.1456	110.799	59.3952	332.777	105.621	49.7752	150.857	117.389	160.381	83.6309	71.7076	37.8632	113.896	59.323	280.869	102.493	54.9426	138.106	149.308
Ppp1r9a	78.0903	30.9989	83.4956	154.382	143.104	771.789	82.023	179.011	26.5999	107.969	127.051	51.7707	35.471	74.744	132.638	136.086	742.784	77.4274	144.858	26.013	92.6738	107.627	61.5547	18.7085	52.9308	137.866	169.667	775.034	86.7922	159.934	13.2628	103.355	100.02
Ubap2l	109.304	111.254	103.096	139.848	232.091	137.584	99.5539	186.314	130.258	214.88	127.041	98.5382	111.597	112.945	139.909	183.813	131.11	89.6428	154.321	121.726	195.72	118.895	120.572	123.726	126.999	181.996	235.206	150.894	104.884	181.964	126.512	237.691	135.245
Ppp1r2	116.657	288.183	145.16	91.3028	89.5607	593.666	81.3489	87.4094	259.167	136.919	126.891	107.034	286.043	144.469	94.6042	89.3974	501.246	73.4547	88.7269	260.876	123.702	142.492	98.7492	352.372	152.697	78.3843	70.7686	452.153	73.2214	82.5089	326.246	114.493	129.628
Peg3	88.8506	27.6708	57.2086	20.7712	145.976	330.475	52.4524	166.928	50.197	146.216	126.768	88.7121	24.2804	58.491	17.796	116.448	378.945	55.2208	149.35	40.9295	116.768	115.014	93.0852	25.0823	40.2081	20.3462	138.736	355.399	46.0109	128.233	40.8256	118.517	104.719
Fxr1	105.293	111.368	128.039	93.1981	119.736	120.982	161.489	120.68	115.388	161.961	126.726	116.497	115.693	159.705	130.902	133.184	120.884	187.025	142.682	120.83	169.166	123.931	130.615	177.545	165.597	157.168	148.324	138.548	196.217	175.487	142.354	182.306	149.901
Pcdh9	198.141	24.8167	42.3803	51.8047	298.59	124.345	841.109	303.356	17.7136	92.8226	126.702	156.652	25.9009	20.8536	19.7147	229.903	103.121	750.915	220.624	20.4279	53.0832	80.3839	156.775	19.4395	18.4687	16.8716	307.278	133.234	971.968	326.602	35.4403	65.0162	102.35
Pum1	88.0349	108.189	86.2491	100.664	185.488	134.232	102.013	142.017	109.043	169.287	126.7	78.1215	102.686	83.2687	104.563	156.77	127.13	100.563	155.115	120.56	156.422	111.197	81.5904	101.324	84.4799	106.972	155.195	140.709	93.7882	132.731	88.4384	151.354	108.999
Paics	107.092	81.3875	88.6595	47.504	106.687	60.9805	109.182	106.649	51.3511	275.901	126.621	121.582	71.9782	105.7	50.294	95.8672	52.006	113.863	94.9305	61.0468	246.986	129.587	104.492	69.232	83.7842	40.8315	100.078	54.3913	99.7587	105.061	75.9478	250.389	148.126
Nckap1	131.227	165.266	110.128	29.8095	63.1476	248.373	111.713	199.067	105.942	82.5957	126.461	129.831	171.78	114.268	18.3103	66.8853	306.95	112.33	188.877	162.718	74.8557	148.337	115.275	175.944	102.816	27.3029	64.2996	276.102	114.235	214.752	119.061	74.0366	113.576
Itgb8	201.355	11.9455	126.087	20.1121	29.2394	28.1816	102.912	294.944	11.0456	51.8457	126.441	232.676	19.3311	141.838	16.1748	27.2435	25.686	118.329	324.855	10.337	49.0378	173.1	199.263	7.68267	94.3083	14.6599	33.8922	20.4194	113.086	275.084	9.76342	43.7998	129.561
Hsd17b4	104.69	64.6583	86.9478	74.1519	29.2245	34.7976	99.5867	101.116	68.0108	61.3297	126.356	99.6028	61.101	70.7406	55.7373	22.094	33.2903	84.2505	116.85	60.1567	53.6781	115.68	92.2046	51.7868	64.026	70.5553	25.2935	21.5253	76.0344	90.4413	54.8071	48.7159	107.795
Npepps	147.578	56.3924	73.7561	65.587	178.498	133.408	110.138	99.1912	51.0543	113.565	126.27	123.24	42.6814	88.6808	38.211	125.09	117.732	100.116	94.8571	36.8404	85.1092	106.771	119.602	56.7662	48.6598	85.6881	144.044	132.682	94.349	92.7124	29.9197	101.859	105.293
Trir	92.8205	171.064	120.043	115.609	247.343	117.558	138.686	183.085	151.315	233.434	126.147	89.4718	171.169	129.835	118.948	253.732	104.448	144.057	191.098	177.849	253.568	127.962	97.0377	156.48	153.937	137.166	224.194	112.479	141.851	182.048	197.147	238.722	141.027
Chd6	121.932	85.6385	67.1955	90.0935	192.688	147.261	95.4406	180.081	130.11	121.848	126.012	103.509	83.1665	67.431	66.8278	173.275	146.493	91.393	139.045	98.4229	107.556	92.2539	122.58	80.5759	60.2563	128.41	234.272	143.444	118.438	170.086	96.1894	125.456	121.732
Glrx3	92.4433	111.763	100.298	93.1276	198.453	98.0964	113.949	178.579	95.6838	245.679	125.996	102.925	115.994	108.941	88.6682	197.967	90.1942	111.14	191.719	91.2449	242.699	131.642	109.463	126.529	122.461	110.177	198.68	115.506	93.6776	178.385	116.67	244.196	141.46
Wbp2	98.364	81.519	92.7978	88.0675	99.1715	109.945	206.006	82.9156	99.3794	92.5286	125.901	101.989	76.7774	83.2871	92.2628	86.0518	101.589	202.385	92.7902	89.6038	91.0715	110.032	88.3902	59.2844	60.2136	70.899	78.5038	98.1904	177.527	76.9308	65.3974	75.8464	100.525
Dmd	212.516	56.2917	195.486	11.0075	29.9042	84.8703	13.982	122.527	626.494	31.4156	125.862	212.839	51.8942	211.476	14.0446	34.1765	111.282	9.54882	106.886	583.396	28.6818	139.54	207.127	46.332	165.535	0.807983	40.9675	82.1443	8.7735	139.972	480.915	23.206	106.299
Vps35	121.069	101.276	155.701	114.649	132.735	122.681	219.265	153.504	123.065	137.854	125.748	111.619	106.061	156.494	120.637	124.683	120.931	213.207	145.567	99.9652	131.063	126.54	109.424	112.784	103.016	91.5809	116.161	86.4393	218.599	135.281	108.307	123.386	112.281
Rab9	153.897	64.3456	93.08	35.2344	60.7336	41.8725	84.6033	111.51	58.8015	59.8819	125.681	174.71	67.6884	82.3973	40.1774	66.8344	41.7707	93.4915	128.112	66.9622	70.726	130.778	149.039	48.062	86.0897	43.9177	49.9127	28.4694	64.9388	88.6762	54.8968	52.4385	129.764
Tbcb	98.3771	134.474	141.206	95.5216	133.116	85.9522	165.666	171.995	115.853	180.016	125.648	127.476	129.392	131.176	101.245	138.935	82.6435	182.88	218.036	132.857	226.838	152.275	107.687	121.733	152.675	119.666	122.521	74.5311	171.654	170.43	107.462	187.253	131.55
Zfp644	122.132	130.34	84.5827	159.48	230.324	185.339	103.969	193.06	125.858	147.149	125.621	107.349	113.367	83.4075	126.14	227.904	158.39	98.9065	151.431	112.89	148.594	105.261	105.124	126.636	67.9027	148.53	257.855	167.902	100.143	160.057	97.3197	145.863	109.788
Pdcd10	139.539	164.248	75.4336	107.708	80.5633	119.054	148.317	136.007	189.976	82.1704	125.37	153.071	152.829	80.631	104.461	86.1573	102.855	154.631	149.427	182.448	88.7141	126.147	171.716	213.089	77.6816	106.671	88.262	98.2017	151.756	131.123	195.135	82.342	147.536
Rtf1	71.7799	153.578	93.5657	101.888	244.471	217.533	97.5819	172.265	126.578	220.918	125.347	62.4969	135.664	92.6272	103.276	245.891	216.154	95.9327	173.697	122.025	207.566	112.226	96.0083	170.628	124.143	121.607	284.598	221.986	103.438	189.668	144.572	246.893	152.147
Mpst	108.213	21.6893	112.438	35.344	64.0135	22.5174	107.562	66.0523	26.9101	54.3767	125.265	110.115	24.9499	83.1088	17.0512	77.8005	14.159	107.466	80.9023	33.8121	63.4832	109.978	100.471	17.4137	97.3061	27.9314	51.0523	14.9967	81.1725	60.7844	30.7867	41.2719	101.993
Ate1	119.743	72.5576	38.0097	55.3761	53.5414	76.2745	55.9627	97.6653	152.603	51.8053	125.238	119.286	64.6837	43.3666	35.6444	56.2487	73.1956	52.0904	89.9255	134.524	51.4525	94.2049	162.804	84.3335	31.1798	78.0741	84.7269	98.8617	78.4074	139.097	167.666	72.6762	128.581
Anapc16	105.732	76.9365	69.5023	68.3915	109.56	88.9704	93.9038	99.0133	71.37	92.3616	125.208	98.3166	77.9905	66.8808	64.4614	117.082	80.3631	93.2079	115.309	84.8602	99.5369	114.3	119.282	93.2847	65.3156	79.232	110.792	80.9036	98.1782	97.08	85.5892	86.7806	127.416
Hsd17b10	81.1973	54.1143	62.5969	49.3685	90.4598	58.3982	76.659	66.0053	51.9507	71.8187	125.191	91.7352	55.3839	71.9511	52.4851	101.504	45.1187	83.6909	84.5745	68.3963	86.1817	123.775	98.8774	49.1195	74.3533	45.9218	101.092	43.5374	73.573	76.4861	85.9079	82.7573	149.063
Fasn	117.825	18.0453	43.3319	20.7838	39.7103	35.4319	146.848	94.4578	20.4023	82.742	125.19	117.067	18.1472	37.7182	18.266	36.6291	45.4976	155.901	95.1442	24.8102	80.0944	111.935	97.7338	15.2617	44.1577	13.6607	35.2176	33.0211	132.545	82.5628	9.43563	69.163	110.442
Tardbp	97.4216	98.3117	83.3216	114.007	148.007	130.727	70.7966	126.496	92.4067	203.719	125.127	94.2368	99.5815	104.557	89.852	134.098	138.719	65.4458	105.43	93.001	183.106	111.068	93.8468	110.672	89.9765	120.65	152.548	149.658	71.5279	147.933	108.741	206.454	101.616
Rb1cc1	105.17	153.691	76.0826	117.77	169.919	166.64	123.902	144.427	156.27	118.696	125.042	93.8867	160.863	68.6731	90.4843	136.675	191.149	109.227	123.328	124.622	100.57	108.036	108.118	158.833	77.0259	100.055	176.721	174.142	120.437	155.741	146.671	110.551	117.922
Rab6a	128.803	155.53	107.425	75.7974	88.5972	178.953	280.396	181.175	109.838	89.7922	125.009	137.341	145.461	127.191	71.5608	75.9404	158.748	291.18	176.8	112.086	96.7802	142.221	125	160.276	131.259	62.8027	72.8884	158.872	240.356	171.669	105.011	85.1119	121.003
Sqstm1	133.234	143.984	153.138	87.9767	82.6361	124.382	110.425	83.2469	122.109	39.415	124.866	117.697	140.354	163.598	96.2798	75.8368	104.762	117.608	95.5475	129.178	48.5046	119.048	130.724	117.757	143.857	123.939	76.2612	92.0541	103.48	88.067	144.629	48.0741	133.239
Ssbp2	114.776	22.9238	51.3251	72.1488	83.569	184.56	31.0143	84.5547	66.0989	78.6615	124.862	109.445	23.0602	48.5515	54.2103	79.7254	146.074	26.2156	66.3153	55.8796	61.2817	88.7201	116.178	19.0009	26.0072	35.715	93.4915	137.054	29.4287	98.4901	49.5401	63.4146	102.942
Ass1	64.8875	18.3675	33.783	7.35899	3.39245	46.5067	3.86831	11.3093	5.90848	8.23356	124.63	79.5883	16.7075	42.7466	14.6391	4.47117	30.4451	4.01409	2.85306	9.47989	6.35801	124.161	78.769	13.4237	46.2827	9.10811	6.42549	34.5496	3.20888	1.09884	23.2603	13.3965	123.576
Pcmtd1	117.026	360.836	92.9189	107.446	109.365	286.316	139.374	140.171	102.985	76.4355	124.623	114.38	366.757	93.3184	92.6414	105.663	286.837	134.465	112.766	108.806	66.0457	125.757	106.356	319.491	106.007	119.499	125.019	278.429	139.796	127.257	92.7401	63.1278	107.588
Bod1l	91.4797	177.836	123.85	145.149	195.723	223.578	174.462	157.898	174.469	159.265	124.621	73.4769	145.618	96.2441	112.051	151.798	205.611	162.431	120.752	139.423	133.733	89.358	90.8006	204.554	119.753	167.018	212.046	223.403	187.499	165.254	229.785	158.666	118.135
Kcnk1	696.161	12.3766	35.7746	15.0125	5.61718	79.7515	10.644	104.007	14.5458	9.23503	124.536	731.642	19.4183	48.4376	8.59768	11.5153	84.9898	8.4967	80.1702	19.8833	10.9381	169.295	669.672	6.89336	53.4074	16.0683	7.03972	67.2738	4.37796	83.0396	5.32732	9.9475	144.699
Mageh1	187.166	57.9416	50.1311	11.6695	83.5945	57.0242	47.6927	238.591	70.3068	92.1577	124.432	181.76	56.1561	51.5013	7.40193	84.9493	39.0654	46.9824	233.378	65.5336	86.9423	112.003	162.031	40.4426	51.9049	4.19082	62.6854	46.9283	35.2805	184.481	52.8219	69.3136	98.9438
Pttg1ip	167.813	199.233	85.82	114.076	33.1873	49.1872	49.8991	94.2152	175.991	34.8191	124.387	154.725	180.653	86.4027	91.1456	29.3175	45.0301	45.876	82.014	182.92	24.7742	109.714	150.74	193.68	78.5759	85.0658	28.2283	38.1065	49.9783	85.6557	142.531	31.6318	110.514
Pcmt1	94.8925	98.0754	144.168	81.9671	123.662	123.007	106.748	135.886	88.8944	131.468	124.334	95.0136	91.2433	142.823	72.7682	120.408	139.794	111.506	112.295	73.7373	128.341	114.171	104.521	114.496	159.034	96.8204	128.896	115.303	102.847	109.186	106.786	133.184	135.522
Evi5	75.3761	107.12	104.567	51.1434	32.2095	40.8766	27.4012	91.5737	56.9123	53.3452	124.276	68.2401	106.935	107.374	44.158	31.0455	40.8346	25.6076	76.3408	66.8429	48.2989	122.762	81.1824	107.052	117.682	45.3283	34.9432	46.8382	27.4998	107.613	90.6444	53.446	121.294
Acadm	131.582	78.9701	270.953	64.1732	40.3562	33.9748	42.9413	59.6725	103.103	40.9231	124.269	128.518	81.2897	319.366	78.9543	39.4434	27.7524	45.3383	54.8823	97.1101	38.4101	141.537	144.713	74.123	204.115	80.8969	41.6684	30.144	57.3181	68.293	111.535	42.4646	144.053
N4bp2l2	107.651	102.29	61.8179	109.083	146.661	108.764	66.7256	133.949	96.1817	100.787	124.105	105.982	86.5655	59.6568	108.49	130.527	104.267	62.0388	125.34	85.8713	95.0091	95.3038	117.501	91.5178	58.6182	115.105	169.192	120.775	68.4406	114.128	84.9164	112.329	115.598
Uqcrc1	138.566	116.024	126.451	87.8458	89.2809	124.43	97.2793	119.87	155.875	109.413	124.043	151.687	107.149	115.259	86.0762	85.6479	107.516	95.7304	118.411	153.76	98.0214	127.939	146.689	84.7414	95.6521	55.1368	79.1511	100.946	86.2361	93.6917	132.809	87.9927	118.981
Ppp1r1a	54.71	17.3946	30.477	8.87232	26.8844	182.29	8.30186	26.4044	19.8316	24.4527	124.011	41.7427	13.6797	19.7799	19.8226	30.2444	170.557	8.01494	30.7338	31.3682	29.1242	95.3216	23.3393	5.63085	23.8501	3.82241	20.7174	140.011	5.08838	15.0167	10.1317	20.3577	79.3045
Clip3	92.1493	26.4567	51.2659	26.4542	223.516	107.004	264.153	132.511	49.2272	125.806	123.962	99.6524	23.8698	59.2443	37.9109	184.466	103.732	258.958	142.181	45.9807	125.496	116.638	89.2827	18.2749	43.5305	19.3052	179.633	79.4251	236.069	138.971	69.0967	120.315	109.935
Srgap3	119.635	13.2949	125.197	14.4156	123.703	90.9735	44.048	76.4454	12.187	56.1935	123.906	116.192	10.2705	147.346	14.2652	122.165	104.053	49.2719	64.6954	14.1149	69.0261	129.3	129.228	9.60626	124.811	27.5362	162.676	97.3007	56.1345	90.7612	13.8659	70.9273	129.868
Phf3	116.028	122.847	83.3388	152.133	198.724	177.541	141.126	192.056	153.403	148.683	123.896	105.271	109.126	77.2747	149.361	184.013	171.291	135.496	153.249	138.752	138.181	105.624	117.431	137.017	84.5218	155.395	231.804	197.644	157.125	188.919	139.203	145.83	132.521
Scara3	156.806	6.15336	9.89354	4.69517	3.72296	2.29404	3.36437	7.71413	4.77759	9.16595	123.883	82.6271	1.15117	5.97797	1.00361	0.686908	1.58981	1.19685	1.77617	2.02106	4.57476	51.5826	106.112	2.34587	2.52197	3.87414	0.711749	1.85929	1.02598	5.26801	1.19441	4.74767	79.3651
AC149090.1	138.683	107.283	73.0038	280.573	188.225	736.045	76.3732	205.504	76.1736	76.5268	123.589	181.863	120.857	106.028	323.7	283.743	897.056	88.9132	244.646	103.769	108.05	154.447	83.8975	51.1355	38.0162	299.685	175.575	771.15	50.2915	139.962	45.0932	40.268	46.9654
Cct4	77.9932	129.588	170.855	116.357	246.98	85.4023	115.683	197.842	111.351	274.302	123.462	80.3122	126.907	150.478	121.027	213.472	66.3656	113.465	201.63	102.017	259.418	105.91	83.9559	148.252	157.596	121.958	197.599	55.9807	97.3578	229.948	157.521	222.615	124.735
Rfx4	175.021	5.50848	75.2221	6.13019	2.17137	17.972	5.17501	45.5638	2.84887	21.9544	123.364	161.224	4.45908	78.974	6.97187	4.59509	12.2053	5.01598	55.7311	3.84113	33.0614	123.618	151.492	3.48308	65.6359	1.01672	3.94657	16.7833	1.06748	37.4978	3.57944	25.8344	106.046
Anapc11	75.1099	105.728	147.612	69.8971	138.147	78.4639	145.434	113.964	128.604	183.244	123.266	91.0091	107.661	152.587	81.8289	146.809	65.5962	140.487	111.347	118.64	192.227	125.091	80.8823	128.216	183.913	97.6159	152.019	80.1478	146.922	138.202	134.58	207.814	165.353
Rbm3	82.43	189.369	168.47	194.02	370.049	103.906	85.9466	129.937	178.082	693.109	123.249	78.5124	159.44	143.614	188.21	309.022	68.2752	67.6738	130.2	139.666	674.869	99.731	68.3682	149.128	154.707	130.687	197.069	85.2491	57.0897	111.506	117.078	509.681	99.0053
Ndufs3	125.323	104.1	158.067	75.8848	105.002	195.366	74.3641	137.197	134.718	113.807	123.21	168.208	111.633	157.756	102.96	118.362	183.775	76.1705	177.293	147.788	122.668	143.986	144.945	80.5149	174.626	96.1559	103.874	157.816	75.8764	136.62	164.758	118.889	136.182
Tmem258	68.9974	108.989	115.357	117.686	171.913	141.24	190.028	177.518	122.068	163.861	123.069	85.4468	116.232	118.847	147.877	213.73	136.904	203.097	217.753	133.791	197.813	159.93	82.2002	111.688	127.562	146.777	223.563	131.501	219.263	197.013	153.537	222.07	157.244
Arhgdia	90.036	248.886	92.7934	213.863	116.301	93.0408	190.425	114.833	194.872	162.125	123.051	82.4786	226.883	79.4358	188.087	90.5984	98.896	184.385	123.689	158.826	134.782	114.379	82.7876	226.254	73.0677	186.995	94.5993	89.7269	170.799	120.367	172.76	141.298	110.914
Aamdc	104.43	62.029	71.2589	25.842	36.3776	61.8631	127.909	67.1589	55.4774	53.4755	122.734	129.871	73.6292	70.3046	35.193	41.9269	63.6295	140.119	78.2143	70.5678	67.1448	143.052	108.406	68.9589	69.6205	45.1895	34.0357	55.2925	150.924	81.0358	46.8041	76.5916	137.996
Usf2	109.03	102.612	70.2269	128.691	96.2278	89.4597	104.518	107.34	97.2398	122.253	122.681	101.649	88.8824	58.396	108.923	84.5917	79.9761	103.772	87.3749	85.7826	112.15	113.042	93.6733	97.7979	82.4061	135.689	90.1765	78.3031	99.5926	76.8009	97.6665	105.371	112.268
Psma1	112.55	134.098	142.972	127.368	194.569	138.278	87.5839	138.589	148.858	186.43	122.539	106.591	130.248	134.176	135.61	197.503	126.225	82.7098	140.233	149.241	191.291	126.407	96.4014	114.428	102.168	125.673	184.736	124.816	70.2973	129.746	157.99	170.209	119.765
Dnajc7	97.634	91.0644	155.393	144.323	189.297	187.619	140.188	148.326	108.85	183.91	122.513	98.5471	79.1801	182.533	135.944	182.621	183.688	145.416	162.541	102.222	197.035	125.432	107.615	96.941	187.94	148.234	179.391	157.948	142.732	145.555	112.053	178.498	125.855
Thoc2	109.962	148.282	88.4494	114.189	203.869	126.601	103.705	141.092	156.672	191.195	122.499	97.4247	125.278	77.8636	103.816	175.955	149.307	89.1188	121.859	123.018	158.024	104.672	107.269	160.168	107.789	107.202	212.177	172.733	108.743	149.673	142.303	173.267	126.214
Morf4l2	66.9937	118.338	224.551	83.0147	227.428	192.805	170.833	210.867	105.009	265.71	122.47	65.1768	110.91	236.472	96.3074	219.05	172.434	164.387	215.222	108.823	263.717	138.153	56.6154	116.159	225.801	79.412	187.015	170.46	134.087	186.805	139.633	213.889	103.604
Nap1l4	98.051	119.226	109.916	80.76	175.556	74.398	167.659	162.657	98.8947	212.937	122.422	88.6572	105.366	106.359	68.824	158.328	70.058	157.691	157.475	80.3828	193.707	109.118	94.3713	133.977	111.411	63.9226	158.22	84.154	153.102	169.196	110.958	196.116	139.879
Nme7	96.7195	21.4832	98.1271	22.5307	48.0831	153.358	12.2377	26.7985	27.4526	37.4333	122.396	101.103	21.2394	123.007	14.8277	74.6893	229.386	9.8445	29.1116	35.6231	36.4202	121.683	132.716	23.1739	116.085	18.6622	86.0411	202.465	12.9873	29.4557	53.3057	43.9128	137.272
Npdc1	86.0928	69.1403	76.7303	17.2932	109.242	96.5659	99.6202	159.248	67.6886	69.9378	122.296	82.7231	59.1598	66.9836	10.7985	95.2949	91.0476	84.5221	153.737	53.7077	66.8287	95.6626	80.6678	55.8761	77.1576	23.2251	93.2223	93.939	91.9873	129.741	74.7014	55.6832	114.143
Rpn2	145.447	124.15	188.382	202.088	42.5225	87.5959	100.553	192.289	148.512	98.4476	122.156	127.915	117.908	155.68	179.445	40.1254	84.7988	84.4866	181.048	119.912	85.5144	109.013	114.531	83.3515	155.461	157.875	34.365	86.289	85.029	164.986	109.599	68.0177	97.8753
Stmn3	50.3815	59.7632	78.6427	53.7881	728.112	468.391	48.4389	393.026	53.6793	330.42	122.129	47.5638	52.9114	58.1834	61.3241	809.806	475.627	35.2916	462.358	57.3761	401.048	162.897	68.5901	47.0938	86.5188	61.5836	695.341	368.953	40.0643	340.186	46.2135	362.047	148.002
Dab1	85.514	7.56861	36.0234	12.4851	26.904	74.0802	31.4911	95.0123	7.67487	15.3388	122.072	65.6905	5.65719	24.2481	6.57355	26.0835	80.0311	27.8653	76.5709	4.07775	12.034	64.9318	82.6383	3.48776	25.4597	2.87446	34.7385	74.9469	34.8075	102.964	7.5966	17.4221	109.665
Naxd	114.832	61.9067	63.8376	61.0694	94.9489	85.7481	86.8696	146.124	72.6451	70.9192	122.034	111.116	72.4626	79.4389	54.8324	98.3194	77.9192	91.1915	118.609	61.2713	75.9352	117.091	106.139	65.2308	50.3034	57.6491	85.1158	72.2813	77.0788	111.117	51.4744	65.0757	106.967
Vamp2	129.142	78.0383	64.9824	64.4992	122.689	347.004	116.226	115.449	102.485	79.1053	121.91	112.211	78.9854	63.2528	56.9635	119.825	314.46	101.592	104.817	126.932	80.3	133.85	98.8991	47.381	73.251	56.6008	95.1324	270.536	96.8654	91.4321	67.0063	59.9223	99.1951
Slc7a11	264.434	6.92053	23.7004	4.11511	13.5237	8.46158	8.77979	9.02779	8.71338	14.7496	121.846	221.944	10.3224	29.3671	13.8248	13.3463	6.81465	7.6649	7.94036	13.6387	15.6079	149.374	230.967	5.2594	7.97387	8.94997	6.50648	6.63221	4.01778	3.4936	6.91834	9.96628	93.5806
Rab21	134.047	108.562	77.6103	90.7115	66.4606	94.4019	141.754	116.052	112.033	63.6307	121.806	132.783	98.5849	88.8053	105.243	75.7399	87.4204	135.297	111.468	104.68	68.3852	113.186	149.439	113.392	87.1832	108.133	69.3968	86.6903	147.382	112.817	139.194	70.6687	129.333
Aurkaip1	91.9237	118.246	141.977	71.3413	88.3904	115.924	107.277	113.864	117.729	121.422	121.797	110.699	119.75	136.923	71.0687	99.874	103.685	117.509	125.873	112.219	126.161	132.416	99.7854	106.254	188.032	72.2337	82.1709	90.1484	109.379	110.477	100.596	121.019	144.719
Acat1	104.195	61.0987	122.997	48.8341	147.21	95.0448	73.4191	126.679	121.935	205.226	121.654	95.8192	55.3111	99.8649	51.8547	142.43	78.2867	67.1889	118.962	111.37	176.06	116.136	105.823	44.7594	141.865	51.2269	131.132	79.9596	62.3693	131.371	119.098	185.817	136.292
Timm8b	96.2641	96.7675	105.629	66.528	206.326	298.231	138.306	123.903	106.044	143.025	121.648	122.842	103.684	103.384	79.5646	248.972	282.672	143.55	159.557	104.231	172.471	153.755	106.985	115.482	134.467	85.7888	217.777	229.53	169.198	141.971	131.894	190.47	135.22
Six3	121.716	6.85608	97.3422	3.28142	9.19569	170.041	8.95475	92.9458	7.29132	48.1497	121.482	119.874	8.17391	114.668	6.00456	7.90955	168.217	7.12615	58.2481	6.59752	48.029	119.803	120.896	7.95259	84.2668	3.35473	5.8317	117.745	4.19615	94.1204	11.0505	45.6239	117.651
Cetn2	60.2515	98.0865	581.497	60.857	53.0904	91.3048	47.0754	51.9887	87.7006	104.418	121.45	67.5436	96.0137	688.481	71.7284	58.4464	94.0563	50.3192	73.0768	95.2812	107.182	156.326	76.7541	97.3947	690.866	68.1381	56.0263	70.165	49.7349	62.0818	143.701	100.945	152.013
Prpf40a	89.3097	127.134	106.665	131.392	214.812	98.1092	134.676	160.384	112.935	294.57	121.344	79.7706	106.713	98.0173	119.895	158.919	85.8754	110.188	167.557	108.933	247.547	86.9191	103.231	123.199	130.137	114.165	200.928	97.1865	124.944	173.317	136.669	272.443	108.455
Tm2d2	137.44	93.4886	101.553	93.0004	105.191	103.082	164.324	172.485	95.5528	85.9701	121.305	148.101	92.7263	96.1213	88.1791	104.475	101.517	158.156	185.113	116.984	85.7786	115.732	134.719	71.7813	76.2843	88.771	100.314	90.4577	152.293	166.884	103.118	79.0382	107.928
Ttr	1.04291	1.40274	744.663	2.4429	2.41775	2.34624	1.68992	0.352697	2.40652	77.2023	121.302	0.720718	0.538727	246.899	0	0.124543	0.238963	0.198945	0	0	0.247568	0.949994	4.15617	3.6356	862.445	6.86035	3.99513	1.65178	2.47635	3.29658	2.82754	3.65794	6.60254
Gsta4	69.0224	245.357	241.404	11.2508	5.32076	18.512	6.62447	39.0457	19.9882	9.26393	121.264	170.119	252.444	247.318	14.1314	9.41037	18.1148	7.91207	27.3755	25.1418	8.23033	155.221	159.498	499.988	296.556	30.6324	12.992	18.9066	10.3333	24.317	11.9871	13.1523	181.76
Txndc15	150.395	86.8055	116.361	89.3091	68.7272	84.8119	99.0384	209.879	90.8065	54.3991	121.239	156.431	75.7746	104.323	107.823	70.7504	92.2936	99.7283	238.132	80.7752	55.1195	111.238	121.894	75.6651	76.0409	76.417	58.4287	79.4271	96.9936	209.779	87.0729	46.6534	111.772
Nfic	116.671	199.749	156.944	128.169	25.7962	40.6272	129.212	72.5224	106.165	130.736	121.197	112.902	173.691	150.574	117.393	22.634	41.4015	122.074	78.807	94.1706	89.9123	106.059	90.8843	193.495	120.336	101.408	16.6392	27.385	124.793	61.5122	55.5322	98.3898	99.0876
Dleu2	78.0401	77.688	67.4764	495.492	241.395	68.3515	94.9938	109.183	137.711	181.09	121.144	65.9758	79.2173	69.1908	451.626	183.303	63.552	79.4684	83.9238	108.609	158.17	70.8761	58.3445	83.3637	79.6052	540.121	245.225	66.6507	76.2898	85.333	110.913	156.221	84.7342
Srebf1	161.478	25.1241	114.401	25.1669	7.22819	9.18017	42.2842	25.7176	33.6218	21.3533	121.126	137.576	26.0411	82.722	14.8195	4.68803	5.84264	38.8676	30.6567	26.2814	13.7295	110.4	111.89	13.8394	70.0501	17.6464	4.92397	3.58868	22.7867	11.3327	6.6331	10.597	75.3399
Tulp4	150.458	97.6479	113.552	94.072	329.371	157.521	415.083	110.163	105.11	188.532	120.89	134.083	103.92	110.728	80.8465	272.816	161.94	410.702	102.504	90.3296	187.387	123.461	154.881	121.086	98.8765	113.97	380.276	189.92	597.331	149.683	163.918	217.264	119.97
G3bp2	76.9842	139.361	107.547	159	210.476	252.322	121.045	168.778	108.799	196.765	120.857	72.9209	133.859	111.778	123.982	174.917	219.083	109.52	179.688	99.9227	184.806	111.148	72.6455	140.086	99.6883	135.966	193.096	221.549	126.619	170.149	91.7673	178.052	109.853
Ubl3	131.721	220.481	310.018	220.803	91.0515	237.416	489.377	169.7	130.945	62.2648	120.686	116.674	198.152	243.891	210.107	75.3489	215.022	452.675	148.359	96.2293	51.6372	121.621	119.931	185.222	288.163	181.387	77.0515	207.963	420.174	143.981	97.5191	54.2866	103.452
Gm973	79.4251	6.85527	363.102	3.94856	2.91689	7.7451	5.01004	6.98638	4.79322	16.5286	120.672	57.8855	8.55864	342.253	8.69829	6.26841	7.66447	3.83785	4.29943	7.89066	9.59694	99.9607	86.6792	9.81201	345.375	12.189	4.07658	2.97328	4.69163	1.72763	5.14619	9.15913	109.949
Immt	108.174	88.2209	75.2685	89.759	103.678	112.563	146.723	109.719	89.4039	159.98	120.524	104.759	75.4515	81.7522	71.5191	82.1997	113.586	140.05	102.296	87.0233	144.107	110.113	103.936	104.014	83.419	83.9365	88.1755	105.329	132.279	119.945	97.302	140.618	109.94
Caprin1	96.0334	131.387	103.05	119.927	269.149	167.727	140.425	179.586	98.8733	322.316	120.497	95.1619	133.477	103.683	104.846	218.839	169.003	138.911	142.996	117.218	304.84	109.164	128.579	194.36	98.6779	152.738	260.603	159.444	172.149	202.556	102.636	346.295	135.015
Snw1	81.5618	97.5281	144.26	102.416	134.233	106.718	125.985	156.42	121.278	170.574	120.466	71.1006	95.229	147.634	72.4535	129.299	94.3558	116.615	156.248	117.227	169.712	108.297	97.0844	120.537	159.347	136.037	158.261	102.143	126.135	126.283	130.822	190.426	136.368
Fars2	96.4226	23.1697	45.0938	19.7429	24.5103	29.0627	22.3587	26.0469	18.401	33.1084	120.452	90.5407	20.5648	42.4113	23.5659	24.5935	19.1182	20.2633	27.7093	25.4749	29.2182	89.6904	68.1129	22.4436	52.8849	10.3051	21.3972	17.683	14.2546	22.836	16.9358	26.0733	79.504
Psmd11	119.282	118.096	84.477	89.5419	168.648	100.621	112.437	178.49	103.6	188.526	120.339	97.9561	89.3293	79.7239	75.2014	140.487	80.9931	106.949	162.771	110.328	165.445	103.921	120.778	97.1249	99.896	74.423	141.525	79.3699	102.594	179.232	105.459	170.512	113.541
Comt	113.723	73.9129	125.202	261.203	84.1302	113.389	82.019	115.762	273.741	56.2181	120.289	110.037	71.0439	129.314	253.496	71.1094	112.745	77.7842	123.089	231.854	50.3428	101.539	106.643	66.8123	114.695	272.63	83.7055	151.302	85.9848	117.245	195.229	56.7998	117.216
Cpsf6	91.444	76.6876	63.1461	96.3847	243.165	112.78	84.5665	194.745	98.4437	231.49	120.224	89.0283	79.8947	49.6174	87.8557	204.171	100.755	69.1585	157.084	88.3668	193.207	85.1629	68.3093	61.9536	62.601	91.1716	222.78	125.282	64.645	160.129	59.6518	190.73	80.7802
Gm11627	126.817	4.43911	17.1059	7.55166	2.63086	6.3625	4.05317	2.80936	19.6049	6.58177	120.212	128.848	6.67382	12.6439	3.99894	1.72748	3.95677	2.31422	1.95752	19.7821	3.39064	79.3119	142.447	1.73016	17.4026	1.38787	3.3307	4.92584	1.38835	3.99165	11.8991	4.9984	109.335
Fgfr3	421.79	13.2033	43.6538	6.11554	3.74677	4.73875	6.17499	10.8632	8.03977	11.6586	120.097	388.337	10.485	50.9221	8.58795	2.74268	6.8462	5.26385	11.8722	9.50387	10.9382	113.556	291.269	10.0864	38.8073	7.25306	2.7104	3.08449	2.01839	13.0066	1.39868	8.30393	72.7236
Mark3	135.342	129.524	103.611	99.7693	129.573	109.471	104.159	164.415	112.523	124.822	120.033	109.695	111.577	112.202	76.9622	97.5953	108.748	95.4496	162.324	114.742	108.887	113.259	107.255	137.84	93.5216	76.0371	113.13	126.469	102.527	161.571	110.321	117.227	106.977
Klhl24	123.995	138.585	87.8552	145.774	236.227	87.3581	102.775	103.087	145.785	125.595	119.951	123.433	127.074	81.8037	103.769	203.003	73.9426	99.494	98.0748	151.387	113.534	99.7077	110.808	121.678	55.8113	135.261	223.843	71.7366	98.0983	99.7577	124.56	103.615	91.3895
Zmynd11	101.706	131.296	85.1402	101.852	141.959	198.639	99.0431	152.216	118.63	138.115	119.92	83.698	130.279	84.2177	94.0952	116.537	176.645	92.733	128.695	106.131	128.812	110.224	98.3205	151.723	88.5177	69.763	140.889	203.303	99.2398	162.145	154.032	139.988	113.373
Tmem33	124.859	74.7485	168.007	123.408	45.2274	70.3771	161.218	114.041	67.9418	65.2644	119.838	116.75	69.3584	155.669	114.456	46.3395	72.9857	160.465	97.8188	70.8033	61.9581	125.152	117.909	78.8138	148.603	97.551	47.6874	69.7606	148.504	104.198	90.9114	58.8985	113.84
Gnaq	114.309	124.288	65.6592	114.535	187.862	106.349	126.908	134.526	55.5031	110.906	119.814	104.895	101.388	76.0296	86.358	155.938	111.59	122.56	106.794	59.1326	111.187	98.1049	114.204	107.364	65.491	96.7267	175.905	102.442	111.143	143.479	77.2265	107.102	115.1
BC005624	52.4048	91.6271	364.038	91.7577	119.497	119.747	93.169	76.3582	84.0759	102.098	119.802	47.8773	82.3721	343.714	89.9322	116.956	115.444	92.8101	79.5902	81.3812	100.86	110.193	51.7973	79.1283	367.714	88.6981	112.896	90.9665	96.643	71.9365	89.7051	105.38	109.107
Kbtbd11	100.181	57.1197	123.209	9.63828	10.6243	92.1876	19.3989	140.884	15.8938	34.2771	119.613	101.751	57.137	107.477	7.58438	20.5724	100.372	15.2225	147.313	8.39478	30.4422	90.8058	153.017	68.2164	127.425	4.61227	17.3932	123.726	18.6439	183.815	11.3537	40.1567	124.481
Zfp207	112.867	91.982	76.3672	78.6244	189.582	140.126	83.7517	161.169	94.0984	163.701	119.538	97.131	84.5041	77.5377	47.708	164.016	117.274	78.1207	132.083	85.3259	142.959	99.8745	86.0071	89.3644	75.633	80.439	179.291	126.498	75.6248	155.792	93.8068	156.422	102.36
Cfap36	85.3729	64.9583	279.21	39.075	62.0339	159.8	116.609	99.0915	83.3903	84.4898	119.519	82.7632	62.7384	302.515	31.2971	71.9918	129.201	114.3	105.54	87.8911	78.3637	130.954	107.293	75.0684	338.194	59.3387	71.6391	131.827	133.595	120.987	92.8272	91.0666	149.142
Aldh6a1	127.234	28.7374	53.096	19.5193	11.433	12.3353	60.3583	36.5397	28.7585	15.298	119.474	132.289	23.6016	51.999	24.9897	12.7975	13.5243	66.1674	42.0465	34.1321	15.4614	115.595	113.044	17.035	41.0935	22.8459	7.53417	11.1092	41.4134	28.5561	20.588	10.4835	94.3868
Myl12b	78.6342	616.453	206.321	186.877	206.731	204.699	109.508	122.654	239.807	169.296	119.45	79.4168	625.126	228.131	179.619	197.324	180.092	104.392	98.3234	259.505	179.535	131.115	75.6655	681.349	228.367	190.136	172.37	155.673	90.2242	114	258.62	157.214	135.591
R3hdm1	126.182	103.793	64.1093	118.291	157.796	374.964	209.938	174.457	101.516	171.239	119.398	87.8482	81.7586	55.7658	85.6968	129.154	367.722	160.456	120.264	81.2467	151.003	84.1457	116.761	100.072	63.5032	133.673	180.873	635.534	179.485	193.349	96.2724	162.279	97.0741
Cfdp1	54.9128	112.302	178.402	77.6664	185.274	145.251	101.806	152.217	114.706	201.231	119.353	57.9171	116.996	165.445	76.4819	207.833	134.596	102.361	146.411	120.88	208.916	143.772	59.132	116.023	185.903	65.766	190.143	135.989	105.833	141.395	165.651	193.101	134.21
Stag2	80.1682	95.4396	89.6881	108.184	65.3	54.2755	118.554	107.487	104.823	123.647	119.328	79.9629	92.0674	82.7277	115.496	70.7735	63.2228	126.099	114.36	122.662	117.705	117.315	98.009	102.946	78.606	128.798	80.5969	72.6233	123.076	128.593	135.428	124.73	136.617
Tpm3	84.5907	291.246	111.081	447.515	191.228	127.056	135.309	106.024	105.899	237.687	119.296	83.4276	255.776	114.402	396.948	163.155	114.238	128.922	99.4778	80.832	209.063	109.813	100.813	361.574	168.379	501.788	181.947	143.382	156.525	126.575	126.127	232.4	135.973
Emc10	131.293	130.184	106.094	123.111	119.543	206.554	317.184	232.767	195.209	115.097	119.29	108.427	103.556	86.8591	103.541	120.042	215.129	301.964	240.552	178.464	112.644	106.21	92.7811	84.1153	59.1552	87.272	91.0941	149.976	246.165	159.38	103.991	93.3564	91.1323
Rtraf	77.9566	134.494	139.581	138.159	335.988	100.181	143.739	166.82	101.204	330.349	119.184	94.56	132.235	138.273	131.015	343.617	89.9754	149.509	187.866	123.306	355.567	123.153	90.5227	148.222	150.813	167.685	309.082	81.9622	133.502	189.622	151.755	328.882	147.858
Hnrnpab	56.2706	161.273	123.437	130.915	563.114	127.497	153.471	159.107	163.643	876.556	119.12	59.0057	139.613	99.3861	108.855	468.504	108.759	132.404	165.61	167.922	770.76	109.173	73.6729	164.669	136.673	145.543	516.578	124.214	141.58	174.617	151.205	828.805	140.151
Mbd3	66.7963	112.381	84.0455	92.5972	170.903	92.1002	82.3769	129.221	101.226	279.393	119.091	60.8344	112.608	68.5089	86.2524	147.303	70.7244	72.4618	111.226	83.4447	250.863	95.7819	50.7324	110.087	106.823	94.8467	140.82	85.0727	72.9855	120.593	91.9409	238.602	106.779
Atox1	89.1163	751.391	149.11	174.613	118.828	102.476	114.605	130.27	115.406	96.4544	119.011	104.237	736.86	183.143	198.212	144.416	96.7093	114.296	170.254	125.315	108.751	130.566	102.908	850.04	253.729	167.282	136.711	101.746	148.176	181.587	157.941	140.357	172.36
Zcchc7	133.527	83.4484	53.1984	154.225	124.072	262.713	95.6051	131.747	99.8816	75.8864	119.004	121.272	84.9845	57.6185	151.953	131	284.909	88.6298	118.128	92.5697	80.3446	99.3239	153.628	109.211	72.4419	224.56	185.696	315.059	134.347	153.099	112.931	101.819	127.727
Izumo4	99.8781	20.4669	33.9275	18.4917	19.5751	36.3111	27.4506	30.0573	40.642	10.697	118.87	81.2734	12.956	38.7282	10.1254	13.5381	27.2249	24.0198	27.7985	37.1577	8.20941	72.5873	63.3097	8.74161	20.3715	14.476	12.5295	22.5415	21.4994	30.1287	13.3701	7.75946	66.8911
Gas1	103.091	4.41015	59.2233	7.45862	22.3576	13.8235	8.9062	143.765	11.1632	100.54	118.825	89.7658	4.44695	46.301	6.32848	19.4893	4.48381	5.52838	139.292	8.48664	80.4237	89.3378	82.3806	6.35568	52.5612	0.771873	24.2138	9.60824	5.08769	145.488	2.63552	81.2258	118.179
Nr2f1	120.701	23.2032	100.428	15.8362	172.401	14.6802	16.9563	113.95	166.947	142.711	118.825	145.437	18.0746	95.4503	16.2423	90.8372	9.5045	14.103	107.549	157.638	114.865	98.1311	113.435	10.6797	108.041	5.44366	106.896	8.02929	10.9777	86.8448	147.403	117.366	80.6397
Ube2e1	108.718	60.451	103.983	66.498	155.084	82.3653	66.6792	103.831	84.7558	121.293	118.809	127.632	59.6606	93.8448	68.3769	153.541	74.2511	61.8794	97.4737	96.2655	130.04	124.791	127.914	54.0348	98.1189	60.4275	154.387	68.0732	53.5436	87.829	80.6297	124.661	122.514
Usp34	101.279	163.1	90.1569	100.962	152.723	179.248	87.8543	131.878	122.09	131.812	118.764	93.9293	137.722	100.804	87.2853	137.948	201.934	86.492	125.533	105.176	114.079	101.99	119.704	179.741	97.6638	117.166	216.234	231.734	107.857	187.094	110.864	146.41	123.506
Por	116.187	78.7038	62.6457	44.8946	36.3667	75.2821	57.0589	74.5769	50.8136	31.2186	118.71	125.539	82.427	43.1484	35.2342	36.1653	90.8336	61.2198	75.6726	53.7217	29.3478	86.0356	101.276	49.9641	32.4636	57.7739	32.4879	70.6562	55.8087	73.7563	42.7724	30.038	98.3076
Pfdn1	117.792	147.337	150.772	55.4708	159.447	153.317	100.203	160.897	110.958	173.755	118.65	126.549	164.989	163.239	83.9972	184.943	155.067	102.587	190.856	133.834	188.004	149.189	129.445	168.047	215.336	93.1235	189.429	140.447	115.491	234.164	145.632	205.055	150.269
Ccdc47	78.3932	119.449	113.329	126.554	84.3528	143.063	170.582	155.857	140.969	79.0699	118.584	73.0965	115.868	103.587	111.223	91.7081	144.141	171.616	124.314	145.861	74.473	99.7268	94.957	153.179	120.65	157.508	105.414	133.961	198.64	171.649	164.943	88.7548	134.123
Abcc5	145.042	38.569	89.3039	108.889	115.15	167.195	114.091	169.964	75.5525	63.6869	118.562	156.144	34.8309	92.8376	85.7369	110.182	168.861	105.359	159.085	69.3224	66.1074	113.087	104.88	40.0961	56.596	68.0337	101.885	202.864	100.858	125.736	58.8691	47.6971	85.8491
Ubqln2	123.446	54.4734	74.2976	55.0176	247.861	185.867	99.3645	132.601	92.163	230.995	118.559	124.593	54.8144	55.9785	53.3935	200.47	165.484	98.0852	124.329	87.3103	215.92	106.717	118.114	49.7645	46.967	42.9324	201.573	160.512	86.5903	118.625	57.6786	197.423	101.284
Stag1	83.2528	98.2748	61.5723	90.0474	158.362	88.195	42.6318	103.689	92.0688	200.719	118.507	83.1269	100.872	63.1278	96.8212	150.536	84.4914	36.6187	102.546	98.1476	194.925	99.0903	100.859	134.778	60.0233	160.268	221.494	112.839	51.2672	137.012	117.975	251.639	138.281
Cyp2d22	339.652	146.919	26.4742	4.85874	7.12391	10.3015	14.8817	13.7414	14.7288	10.1874	118.49	278.454	117.25	30.501	9.70424	7.2805	6.1992	14.8292	6.0283	6.75704	6.93081	123.534	183.491	55.1302	12.3958	1.45055	3.13017	1.54638	1.89013	5.6476	4.57653	6.12817	74.8997
Golga7	75.762	88.1561	99.5879	77.8102	100.053	50.706	441.444	119.988	95.3553	88.2083	118.469	62.8567	77.1373	97.9457	66.1493	89.4596	39.7128	403.486	120.82	61.2398	68.8796	100.862	62.0909	79.8154	88.477	103.681	81.4657	72.9174	421.404	91.9852	70.9586	62.5872	92.6354
Snrnp27	90.5234	105.303	149.402	79.3136	141.921	152.401	119.235	131.67	134.021	154.618	118.304	118.709	119.108	135.686	70.3271	178.269	174.838	130.398	147.407	178.93	172.184	141.589	124.26	155.418	196.833	97.2712	185.204	159.112	138.642	162.837	185.733	190.51	156.644
Grina	356.975	64.482	113.26	127.348	81.9485	296.831	63.3614	116.909	90.569	35.8452	118.234	318.659	53.4392	111.111	99.6536	66.5589	311.655	56.1338	143.86	54.6244	30.7885	123.445	286.782	37.4282	102.553	89.9275	57.9048	259.698	59.1316	88.2995	64.63	34.2457	98.2737
Wsb1	108.983	71.7298	36.0572	186.319	137.192	57.3267	32.7978	99.6226	144.762	89.9134	118.13	99.2074	69.4241	38.3987	146.399	132.33	53.5522	19.1918	81.1927	127.023	77.6336	105.659	81.277	36.9098	29.5447	223.356	111.206	56.0952	16.9259	76.7277	118.535	58.123	65.1029
Sdf4	84.412	151.761	141.357	144.141	61.1412	104.288	132.146	112.295	127.428	77.9794	117.99	80.3887	130.126	127.573	116.485	53.5995	96.2129	126.622	98.3393	132.982	69.2692	115.171	77.5895	126.898	104.139	160.448	58.9155	88.6366	118.222	84.4101	126.778	65.441	124.554
Soga3	117.005	25.7288	72.8456	26.6113	439.164	203.021	126.257	124.109	27.7962	204.3	117.983	108.26	15.632	50.4474	12.1769	319.289	192.379	106.752	123.61	23.0772	180.978	86.5672	157.588	27.1239	72.6861	32.6416	528.416	282.442	128.418	189.338	39.3253	242.578	147.747
Pdia4	112.177	61.0456	247.121	120.427	40.1523	32.6847	82.2866	90.2078	79.5167	70.7132	117.948	101.498	64.2095	209.969	99.3041	31.4725	32.078	84.321	88.0382	85.5602	67.52	120.486	111.115	71.6544	190.099	114.845	40.1631	44.1573	100.256	98.2149	93.7946	76.2202	120.773
C130071C03Rik	139.694	12.0125	32.1519	10.6063	367.607	74.7328	22.5583	85.3891	20.8834	194.819	117.948	116.382	12.6091	34.7155	11.7021	298.394	57.5	15.765	73.5785	10.8681	188.513	81.4406	117.554	10.3751	17.8925	18.7624	273.205	76.7305	15.8335	71.0545	5.71705	149.508	84.9016
Rmst	232.687	4.19729	53.3886	2.31424	11.3273	8.30147	3.63713	3.81557	4.93736	5.86185	117.702	161.014	3.4252	78.5336	1.65945	32.7436	4.18901	1.8166	0.276818	3.8044	24.1941	63.8617	220.738	5.5255	48.138	0.576402	33.3013	9.19504	3.00716	1.49519	0	21.0778	108.554
Brd2	91.9508	130.736	93.7536	184.869	189.075	103.637	117.763	127.264	139.849	187.302	117.687	84.3872	121.949	77.4661	147.127	145.098	98.5074	103.421	116.912	120.506	166.015	96.9297	62.9803	99.3682	71.5703	166.539	138.785	98.329	95.7935	88.3007	110.864	144.564	86.5142
Prdm16os	105.753	4.3839	19.1969	4.86583	1.54601	3.50344	3.63359	3.97572	3.71404	8.71476	117.672	77.2544	4.99262	17.2578	0.459273	1.0828	3.11302	1.56861	0.584528	3.49749	7.31267	86.5346	99.3711	1.90612	20.045	0.718856	0.902189	7.32635	1.36892	1.22375	1.45093	8.90698	114.573
Rasa2	251.088	30.3463	56.0439	38.0083	38.536	31.7671	23.3853	81.4923	46.697	35.8217	117.656	210.96	29.5341	63.2741	32.0389	47.5849	31.9137	21.3024	64.5795	41.9592	27.2132	94.115	230.982	31.0069	43.4772	30.7259	46.616	37.4483	21.215	82.4321	22.8555	26.5041	112.881
Pink1	53.5922	94.7584	217.39	43.0116	50.7703	84.6848	71.1349	44.6174	53.3448	40.6187	117.192	57.5579	91.498	245.11	40.2102	49.8568	80.6406	83.0642	46.6535	69.5173	34.8444	121.179	48.4233	67.8483	276.309	45.2905	37.6603	62.1902	78.2549	31.2967	77.6411	34.203	106.231
Sdcbp	93.5371	169.094	186.696	230.14	112.597	99.5865	59.302	94.4628	91.854	95.5742	117.088	76.4291	186.597	167.323	209.585	84.5244	93.4015	45.8547	102.235	98.7629	77.9456	94.7087	81.8161	195.528	127.711	172.517	81.8276	84.7615	44.5881	102.996	85.2703	71.462	107.338
Sbds	70.0309	122.829	90.2584	70.1133	43.7589	73.6984	177.957	86.4181	102.726	53.2542	116.992	77.3454	114.782	78.8706	51.5852	41.4069	66.4448	184.744	84.4499	119.283	48.9228	106.849	89.6891	129.225	98.9579	51.9516	46.2677	64.6454	204.225	92.5867	103.436	46.5856	119.702
Nat8f1	226.746	35.8108	92.859	16.0852	8.77912	20.1227	30.6241	49.1157	13.2519	8.2985	116.892	387.066	43.6242	88.8433	24.8058	13.5536	15.8759	39.8468	56.7912	18.5791	10.7075	140.25	284.79	26.814	102.028	14.9493	13.0524	18.6576	23.6565	35.4074	9.74852	9.3811	122.856
Foxn3	83.5205	151.062	59.6801	278.979	302.624	45.1612	566.012	127.89	104.526	175.18	116.889	72.7988	133.695	38.8795	238.935	203.492	27.2175	490.69	129.416	65.3631	147.63	83.2505	79.9873	128.645	33.5935	295.2	245.155	43.5757	533.143	135.639	79.3047	137.553	95.6319
Nrbp2	87.0143	20.4939	137.26	10.9473	15.7426	18.678	162.09	34.3823	31.4312	14.6393	116.528	87.5912	25.6476	185.571	22.8072	19.419	22.9217	141.538	25.8876	22.9115	14.6304	162.159	69.8155	21.7302	122.479	8.47596	14.8517	9.91234	140.764	18.8252	19.0044	11.675	87.5851
Sugt1	74.6125	133.158	230.968	96.9783	123.705	128.62	104.086	108.62	151.153	132.164	116.524	85.1511	136.312	243.678	95.5425	126.475	117.76	106.427	133.43	133.605	131.316	124.892	83.0012	174.808	238.455	94.8189	125.59	134.082	104.259	114.592	170.588	134.028	131.891
Vps29	99.3723	112.489	89.2086	78.9823	126.844	151.377	143.906	154.478	102.932	111.078	116.51	123.524	116.053	75.5625	77.6682	154.982	148.798	151.666	167.609	122.994	121.782	131.168	109.555	108.874	102.942	94.6311	139.849	121.07	135.245	143.2	104.402	114.477	126.346
Osbpl1a	169.514	163.839	132.422	32.6941	25.1776	61.68	489.126	51.9251	40.2374	31.7394	116.502	153.686	154.755	117.236	45.3699	26.7106	57.9509	467.878	57.6847	29.2286	24.1535	133.025	179.505	180.104	160.475	35.1248	30.6416	60.0803	545.221	68.2914	19.761	30.5745	128.901
Ptch1	188.006	55.2053	28.7753	19.5516	42.8953	78.4937	46.9298	66.5738	34.8949	62.5982	116.5	136.581	48.7136	27.2059	21.4102	44.8557	70.2749	55.6446	53.5842	29.6968	59.2847	91.349	133.34	36.4029	23.9146	25.8132	42.1378	75.6056	45.0859	71.0724	25.4835	54.5047	100.489
Sec63	84.4035	106.922	86.1813	81.545	104.749	57.2308	98.3723	114.023	150.166	112.352	116.449	86.2507	115.73	83.1074	64.5643	86.7733	58.9399	99.7853	113.693	155.307	95.9967	100.246	103.314	126.742	70.898	81.4277	108.05	61.695	116.925	107.988	223.543	101.491	120.906
Hsd17b12	204.286	49.9186	67.5671	73.122	47.9843	42.388	128.733	239.439	49.1594	99.0813	116.405	194.096	56.4432	69.6473	62.3897	53.6369	43.1658	146.814	262.086	48.9228	97.0747	113.753	198.429	55.3671	54.7047	58.5809	50.3527	60.738	131.084	293.766	58.8281	91.9582	118.418
Zwint	74.6716	58.2607	101.763	69.0496	212.243	432.433	57.3503	119.338	75.2474	135.637	116.4	73.8511	56.2939	112.49	67.8112	196.466	366.557	47.8241	118.081	63.3234	123.139	127.774	56.679	51.4108	82.99	59.47	170.065	288.276	36.4895	108.993	59.9201	108.609	85.1835
Impact	90.365	36.4721	69.2622	70.4133	40.7372	161.636	53.9257	60.6744	70.0702	34.4668	116.312	105.865	40.446	60.9221	90.5428	47.0412	145.247	52.0342	53.8054	59.1135	29.5649	100.02	96.2896	32.1669	41.8819	70.511	51.3296	157.855	49.2536	54.4428	60.8447	30.4706	89.1929
Tmpo	52.6583	118.809	73.6152	70.7653	222.546	46.7537	66.5088	141.363	76.5327	676.528	116.31	43.1529	98.1466	61.8311	49.9347	187.204	22.9248	48.9723	143.791	81.3833	578.109	80.2409	51.1536	104.543	83.4763	56.0558	194.608	30.8992	48.0321	148.78	74.3519	561.885	98.2638
Msi1	97.1018	9.41454	54.6814	7.91182	68.19	15.3275	10.0506	38.2751	8.81489	81.7414	116.302	107.9	6.69425	68.5665	8.09767	52.3619	10.5049	4.8314	40.3854	14.3138	90.3077	119.097	94.2935	2.65992	51.1482	3.32771	53.51	11.5514	3.28165	34.0939	12.5144	84.4744	76.4761
Mrps24	104.459	128.73	131.097	75.4978	99.7651	109.813	89.2284	141.904	104.912	122.931	116.301	116.926	144.055	149.126	89.8025	123.046	99.6345	96.0623	150.752	122.243	142.859	120.52	115.466	138.825	185.717	77.6667	107.818	81.8542	91.9317	148.352	136.917	154.234	143.271
Zcchc24	123.919	21.7347	34.7104	32.734	4.57721	7.33085	101.795	377.045	48.2349	44.2457	116.264	118.053	24.6409	42.4183	52.3523	8.63335	7.85174	122.307	412.166	57.9143	40.0375	109.465	99.4511	27.9918	30.2748	34.1289	4.68445	13.2623	97.9875	258.425	67.9373	32.1091	100.269
Hdhd2	97.1568	44.8607	101.773	45.1239	30.3048	69.2241	110.463	105.871	56.5199	56.3452	116.132	109.312	42.3354	100.703	34.5808	33.563	70.5157	112.44	135.349	55.0442	57.0795	125.511	96.6757	46.8006	102.784	40.773	32.9788	70.9648	92.9243	89.017	68.0699	44.9462	110.125
Huwe1	93.9376	140.138	96.1608	93.4935	183.025	161.556	125.734	136.881	143.101	185.951	115.948	89.8604	154.532	99.8725	99.4856	162.262	180.118	123.774	122.793	137.852	162.677	111.643	75.4797	155.116	86.9632	81.4991	200.931	199.326	136.01	176.913	145.393	175.285	105.446
Spire1	166.992	21.6023	82.8215	65.7902	46.7417	49.5961	42.1788	92.0748	18.9918	63.7367	115.938	141.285	18.2638	78.4943	60.8537	35.3263	56.8144	36.7273	77.6027	17.1333	60.0261	98.514	194.563	25.6374	103.463	69.8026	46.5313	77.0402	42.4997	98.5887	19.9437	68.1647	155.346
Aldh1l1	227.115	4.37211	24.3521	7.31442	2.94618	9.06002	3.49875	3.70007	5.96823	5.34132	115.87	251.085	5.42513	29.995	10.8509	3.66565	4.06787	3.92666	5.51521	8.6984	6.47945	134.162	201.093	6.41026	42.1667	1.60541	3.25543	3.13638	2.26532	3.79048	1.28514	4.43234	113.805
Psmd8	112.082	132.003	124.629	111.3	126.686	111.496	108.484	149.526	125.389	140.825	115.796	109.256	127.217	118.405	108.108	124.102	97.2341	109.631	170.561	116.261	148.532	118.979	94.5432	111.858	121.697	112.603	101.922	94.0051	95.9401	121.542	89.5473	130.818	126.068
Ttc28	54.8465	109.286	106.514	118.969	115.869	11.3594	17.1703	86.5675	135.95	120.794	115.615	44.6558	83.2585	102.718	94.8451	85.2436	7.3823	13.2494	69.8121	135.944	99.0718	78.3189	48.9479	99.5541	79.8855	85.7984	87.2138	15.3902	12.8827	76.8671	98.5165	108.392	93.8415
Schip1	71.9383	34.8047	87.5695	14.9732	47.7345	87.2329	188.485	126.4	79.4324	51.897	115.405	72.591	35.5728	83.5159	11.1789	54.8858	79.403	163.76	124.162	72.0547	52.3245	116.131	83.4498	43.1426	75.4225	14.3357	64.2932	81.375	174.665	110.087	84.6704	52.4771	101.218
Jtb	106.16	56.2933	108.801	73.7414	61.0624	63.7476	104.637	121.58	77.3905	66.7267	115.404	109.856	57.7825	99.0332	65.4031	62.7097	48.605	107.979	142.486	66.9619	67.9924	114.213	82.7296	57.2331	116.675	63.8003	51.2239	53.2921	95.3242	87.9076	68.2389	59.5435	97.0858
Nr1d1	172.621	67.9348	98.0271	9.95883	5.34801	43.319	9.73335	52.9273	184.064	10.303	115.368	184.487	66.8871	75.1816	11.2179	7.53651	44.0499	10.5435	53.8192	124.878	11.3782	110.909	144.179	59.6231	106.412	3.70878	4.04674	31.5125	8.91661	28.4656	192.648	8.84031	91.1149
Ptar1	155.309	62.2512	52.0887	23.8963	15.559	19.3637	36.2372	67.898	136.122	30.5399	115.345	139.145	73.9872	64.1499	26.7456	16.4914	19.722	33.3704	56.0168	166.928	21.5003	93.5663	127.957	71.4774	46.1924	14.2237	15.6766	19.1881	40.7039	46.0338	158.56	23.1029	84.7597
0610012G03Rik	127.728	105.47	89.5083	79.8438	125.537	151.126	99.9323	139.11	69.9711	111.411	115.245	150.87	100.578	102.721	85.3997	145.031	142.039	108.018	168.236	64.6193	146.34	140.432	129.68	107.023	129.52	64.3406	132.912	116.312	101.349	138.008	84.3107	148.986	132.19
Cdc42bpa	132.924	104.897	107.773	37.2929	82.0612	177.536	227.894	128.464	191.49	79.7078	115.203	112.091	111.642	117.33	29.7283	73.0899	240.623	209.994	104.57	153.811	68.0115	100.663	122.179	102.493	102.485	28.2362	80.4285	171.328	235.263	135.816	177.031	79.1908	99.949
Polr1d	88.7845	145.743	128.644	133.867	139.067	125.226	117.251	177.921	166.461	140.126	115.184	96.9195	150.904	128.684	124.815	159.158	120.294	124.297	208.914	159.051	164.753	154.677	96.9425	167.942	152.386	135.049	154.262	83.8291	107.918	216.357	210.879	157.562	147.157
Arl1	89.4587	141.228	122.696	127.779	106.565	132.215	113.374	126.42	159.483	122.52	115.178	85.7287	151.263	116.997	102.091	118.255	123.78	112.649	140.972	150.388	116.396	116.929	92.2412	140.125	113.735	93.1302	98.9567	113.536	104.72	119.205	158.723	109.603	100.594
Mien1	97.3978	76.267	111.79	49.9958	159.949	155.913	146.066	99.5802	57.5291	113.575	114.879	107.412	87.5804	116.34	76.8729	180.722	149.485	161.917	109.648	62.0595	136.242	124.588	90.4799	80.2982	138.34	72.4633	150.488	133.666	145.08	87.3159	67.3342	125.457	128.221
Tusc3	125.117	44.0171	174.362	47.0851	72.9232	282.688	44.0546	121.458	80.9943	72.4192	114.852	124.921	45.2973	167.202	42.8264	77.7192	283.46	38.7769	101.538	66.9986	74.0081	105.501	120.505	46.2002	148.642	52.3834	73.2062	286.011	41.7837	114.761	56.3567	67.6729	110.888
Gdi1	117.665	85.6859	66.2603	69.714	203.827	166.425	142.562	118.364	96.713	102.137	114.792	95.7941	79.1816	73.1227	65.202	158.568	147.688	138.382	120.046	81.2103	93.834	110.681	94.5722	59.9564	59.5807	54.1271	154.821	163.368	138.888	112.771	98.5652	78.4269	84.7875
Hacd3	241.653	41.7925	62.7445	35.5636	46.2442	73.2245	57.1416	94.2815	30.0003	54.9815	114.788	224.976	32.8203	63.4515	38.9545	44.1457	84.7897	53.4748	106.268	28.0349	56.3247	103.264	226.694	30.011	36.4562	35.6265	33.2138	100.22	52.8546	99.6372	11.4491	40.8543	101.443
Nfat5	162.286	239.269	33.5935	96.2826	79.2089	90.3061	92.513	125.774	139.677	51.369	114.782	119.192	247.086	55.496	94.0214	57.4458	89.869	85.1388	103.287	108.479	41.5061	78.736	87.2126	176.052	24.5805	99.9439	68.2267	72.2472	70.8673	101.043	121.76	37.7157	61.0729
Psmb7	86.9046	104.829	135.708	81.0203	163.015	121.401	136.529	138.234	112.304	203.234	114.774	113.302	129.991	151.275	95.002	192.636	116.445	151.89	166.914	142.182	231.36	143.515	96.0473	108.199	167.265	100.532	170.453	101.801	122.306	137.145	142.243	211.404	132.954
Cope	88.6551	127.387	93.8303	108.808	102.824	74.0263	106.59	106.7	101.263	87.1441	114.74	91.8705	124.247	102.062	93.7277	98.0659	71.2432	100.824	106.711	104.863	86.0326	107.871	98.8878	102.73	95.7912	107.704	105.143	91.2345	97.0199	88.9476	101.062	90.9928	113.668
Nars	91.6342	99.2314	105	192.751	132.816	143.637	101.876	160.167	114.217	169.075	114.595	102.085	109.313	126.404	208.326	139.22	170.346	102.655	151.226	117.484	161.858	111.389	121.9	129.444	164.154	279.832	167.632	165.857	128.377	179.488	186.702	178.403	136.413
Krit1	136.312	92.873	51.3007	108.222	152.181	165.054	159.764	161.352	122.749	110.759	114.5	120.056	85.7443	49.7652	87.254	113.946	140.067	154.412	112.255	99.4139	105.123	86.4523	118.522	82.8542	35.563	103.547	127.035	152.204	155.012	137.831	85.0288	91.639	81.9717
Snx6	108.004	113.502	89.6417	130.464	147.793	61.2141	198.445	129.515	148.654	142.424	114.459	95.8744	106.614	81.4926	161.598	142.731	52.6125	193.597	138.945	137.448	144.628	100.268	116.559	143.278	94.2765	205.114	146.422	87.2686	219.486	166.54	151.507	153.41	141.272
Tacc1	91.0094	169.733	149.992	292.491	79.8731	268.82	80.5743	57.6204	217.12	61.7672	114.335	92.8968	145.805	172.592	284.744	57.9003	247.805	79.4545	57.718	181.367	45.5177	108.609	101.715	192.2	146.919	351.795	81.0396	299.242	86.6128	58.135	242.58	55.2106	103.102
Smarcb1	89.0174	63.6354	87.6738	50.9547	154.396	72.5199	78.377	143.331	92.5581	151.948	114.32	89.4149	58.0444	81.3282	34.8585	139.573	71.1379	68.9055	148.189	84.1818	149.105	104.77	99.1707	57.093	97.3652	70.1333	138.545	64.6931	76.9355	149.076	94.641	149.564	128.067
Dusp1	50.199	1032.51	341.409	1000.98	127.641	97.0857	71.9988	109.369	557.698	88.9858	114.304	41.8172	872.101	254.69	893.216	90.5294	82.6747	70.6424	101.466	472.869	83.1882	65.9781	44.8392	414.482	359.919	524.003	89.2272	60.057	82.8942	98.5346	380.433	64.6104	101.969
Tle1	77.0417	63.8489	19.6517	16.431	83.7722	80.531	62.8231	27.6245	74.6858	173.799	114.255	81.3301	60.1713	28.1593	15.8427	51.0067	73.3025	55.9627	18.7426	54.7991	117.756	87.6939	77.486	63.2534	8.45555	12.5982	75.7783	48.9574	59.1457	18.5382	83.8048	117.157	95.2934
Gng10	67.1472	34.5395	98.9787	293.456	260.985	115.957	79.3468	155.609	88.9717	187.537	114.16	79.5574	40.706	84.7193	344.417	267.626	97.6608	75.6873	176.531	96.4318	199.061	118.047	74.7142	32.6041	119.616	277.545	202.146	101.357	65.8686	144.121	83.4445	170.195	117.325
Ralbp1	88.4212	201.716	47.9923	104.712	135.715	114.329	126.585	110.735	140.004	112.229	114.125	88.0644	184.779	47.9984	85.0082	115.541	120.943	119.624	106.235	153.445	103.774	100.759	127.355	248.934	88.8817	139.139	153.483	132.756	164.19	122.793	228.599	131.631	158.864
Hspa4	69.9809	126.933	186.852	126.106	110.176	188.6	144.97	116.846	109.055	218.776	114.049	70.0204	121.548	204.943	111.236	106.417	192.918	145.46	129.058	88.6917	203.248	115.338	78.9106	145.579	199.146	187.16	111.249	180.465	154.039	184.314	157.447	211.898	132.558
Abhd14a	58.1827	21.2176	177.473	16.2662	15.2151	35.5711	48.705	42.6367	34.3174	30.3752	113.937	68.008	20.5117	211.575	18.0918	21.5739	43.2636	54.1954	46.9207	39.1361	31.996	112.353	68.853	23.9454	151.781	19.3587	29.2121	44.2166	43.799	35.5769	54.2169	33.8949	118.936
Tmx3	157.265	106.064	68.2987	118.11	64.893	68.9899	110.915	129.643	167.262	72.8414	113.879	150.335	108.193	71.9045	94.9169	62.637	85.615	109.578	134.089	174.451	69.0946	97.4261	145.194	106.185	44.1066	91.8157	65.8111	115.282	110.354	152.029	142.398	63.1963	90.8352
Cuta	104.015	121.161	124.765	91.6158	83.3393	62.5494	117.453	112.113	103.82	84.9513	113.872	119.788	113.642	126.644	92.8108	81.9319	60.3209	116.315	104.349	112.622	99.883	123.096	123.754	100.265	177.327	88.9541	86.4148	49.7583	119.164	116.357	91.0148	101.909	123.817
Ddx50	97.1224	166.138	77.5819	116.133	179.874	144.508	68.9113	160.412	148.302	151.989	113.432	101.041	144.941	75.4791	122.415	168.048	153.816	59.617	147.426	112.232	147.142	100.141	108.102	128.758	90.4479	110.124	205.182	167.772	68.8529	191.454	138.861	159.075	117.508
Ube2e3	92.1847	119.464	90.2014	73.0075	256.337	97.241	121.734	186.72	151.115	252.397	113.385	85.9631	114.322	82.2707	79.4196	251.575	81.6961	114.899	181.03	148.836	240.748	101.026	81.1731	99.9836	76.6665	69.7378	247.392	82.2036	98.3801	172.139	135.636	214.448	104.399
Sgip1	127.353	16.7802	18.8865	12.6552	86.8082	237.179	31.1704	93.3725	118.838	26.2587	113.341	115.802	18.962	15.482	17.5072	100.456	236.842	29.5456	70.8734	102.991	37.4836	79.2758	82.0309	13.9491	10.3902	2.21862	92.6689	236.431	25.2971	85.1687	74.1714	29.2873	85.8637
Gprasp1	52.037	40.7614	140.838	61.3832	92.0859	262.653	44.4376	135.262	52.7105	63.6568	113.238	53.5011	50.359	134.681	53.6428	96.662	271.996	38.3271	120.902	60.7989	60.2052	99.1956	56.3279	39.5492	78.5973	45.4588	102.672	235.264	42.2731	139.49	72.7416	60.712	97.1852
Gfra1	59.8775	6.25954	26.0554	7.35298	3.00678	10.2852	43.7433	145.613	20.1236	11.0979	113.164	33.5405	3.58492	12.0601	1.12201	2.86242	9.85541	39.1998	144.653	17.3527	8.80594	46.1849	64.4414	3.28747	18.0564	1.12841	2.2571	16.1034	47.1795	183.043	22.0205	19.1625	120.507
Polr2k	70.0743	109.786	156.085	66.4369	151.739	94.9684	84.4064	98.7431	84.286	154.43	113.134	87.6037	119.095	176.822	71.9316	172.798	96.5182	81.5165	115.798	102.323	176.607	114.733	95.1843	97.2545	163.549	101.399	182.374	78.7059	75.1201	90.6389	104.428	193.588	133.508
Foxo1	82.1648	129.112	66.0198	32.8294	8.36165	138.258	22.8225	16.5998	35.7894	13.2811	113.061	66.9812	112.595	80.2133	28.939	10.124	138.975	26.3241	11.8239	24.5289	12.1578	93.0027	98.8194	93.1695	67.1808	32.9791	7.04235	115.788	21.8365	12.211	16.3319	13.8468	99.9803
Tmed7	150.437	95.7816	66.2368	147.338	72.3829	61.3469	152.225	160.981	92.0226	78.0111	112.692	148.101	99.5591	74.0755	115.006	61.3847	68.7211	149.979	145.2	100.892	69.6741	110.526	139.597	85.7885	41.5082	105.677	58.2158	51.1467	123.672	114.587	75.7732	55.6282	86.382
Eny2	92.9361	87.8194	96.9281	68.6771	177.243	122.884	92.1115	153.913	109.201	232.903	112.629	109.057	103.516	109.93	62.7614	183.309	117.455	86.9556	166.878	116.134	243.848	115.898	91.4952	75.6129	99.4974	34.3004	173.409	123.764	77.4441	161.839	112.006	226.103	111.68
Tsen34	85.3707	85.1607	90.659	57.7837	102.116	60.6757	70.7652	127.258	97.6577	154.511	112.546	86.2425	75.024	89.4534	60.9369	100.297	42.5217	65.5282	138.363	80.3169	143.926	106.602	78.3095	76.2716	108.823	62.1962	101.429	44.6112	57.5017	125.119	80.4084	152.677	96.5184
Dcaf8	101.423	84.8537	93.135	100.016	94.6973	86.3184	108.385	107.336	96.7404	97.4598	112.459	88.725	81.62	88.4476	79.3083	78.7877	79.3368	98.4714	93.0984	97.6107	84.6112	95.4175	98.4566	79.0611	85.1586	70.4959	87.9954	87.2836	103.696	112.36	105.342	87.7895	101.333
Tmem106b	150.868	88.7058	86.5446	70.9666	26.7552	118.578	117.413	153.39	123.631	30.9033	112.403	167.189	81.5524	87.1533	63.6826	27.7484	138.378	138.76	154.253	135.453	27.512	131.945	167.68	68.5463	71.7	61.8334	30.7002	119.901	136.333	149.472	98.0706	25.0427	113.092
Sox5	91.4007	9.77315	39.4863	8.31396	106.88	8.17657	10.8541	189.309	81.0406	81.4084	112.364	86.7603	10.0404	34.4517	3.25075	66.2584	2.33639	7.02175	187.529	79.3614	68.1898	79.6351	77.3259	8.51491	37.2457	2.45909	56.8613	5.15518	7.69316	162.023	64.6542	63.6594	83.529
Mettl9	71.0878	88.3135	100.482	56.24	192.037	127.361	89.6606	176.536	92.2337	250.731	112.331	71.7775	89.2481	77.6177	56.3558	171.615	114.618	78.5472	190.988	63.8214	213.271	101.964	70.557	83.0288	117.285	43.7588	154.22	91.6158	72.8285	168.132	66.4825	198.837	112.375
Idh3b	140.889	77.7483	88.2378	60.7529	98.3404	141.594	53.4381	94.7573	117.967	88.0318	112.269	116.79	78.9007	81.9277	65.6489	101.925	114.155	48.7572	91.4329	100.569	89.1381	113.364	126.07	70.7429	98.6842	52.7233	111.421	125.776	51.5977	86.7838	124.257	89.9279	122.452
Qdpr	61.902	97.2813	116.936	87.6406	67.0009	65.228	1070.11	73.4996	63.0514	80.9819	112.202	68.0573	106.265	102.896	76.4919	63.8749	63.4715	1115.55	74.4966	54.833	64.1931	121.529	79.5715	118.536	94.5688	118.624	72.7142	74.6444	1037.16	90.5799	97.8606	71.7079	124.143
Chchd1	88.412	98.9559	139.75	73.8943	145.512	113.203	87.9147	102.304	87.0193	236.794	112.195	100.168	94.7041	157.664	67.8929	167.575	96.205	91.8099	141.634	102.251	263.677	144.336	95.8159	113.027	152.522	73.02	145.788	87.9952	91.9848	127.697	84.9497	269.586	158.215
Cir1	72.277	91.7738	90.9918	74.0014	180.478	106.919	98.5647	116.487	128.739	89.5487	112.05	81.9852	105.178	109.562	56.4055	192.065	105.566	107.809	127.56	126.258	109.146	112.31	78.8914	108.833	120.785	132.83	207.396	94.4314	105.36	112.15	126.787	97.9598	128.49
Prmt1	53.1345	93.1641	99.4635	89.1239	303.555	98.9326	88.6451	166.488	101.58	367.679	112.028	54.6148	76.927	100.242	66.6902	322.444	88.0463	84.9085	200.028	105.351	367.023	105.612	67.8551	80.5621	94.7023	90.6479	308.308	93.2366	74.6826	175.484	147.64	344.13	114.691
Cadm4	148.164	29.136	45.0225	24.5982	108.184	67.0917	315.953	305.673	136	59.3044	112.005	162.176	23.9701	41.1269	23.4007	104.856	62.828	312.289	317.284	136.271	73.7206	136.966	146.288	26.7689	34.4685	14.1762	112.537	67.6127	346.243	353.554	137.372	62.0165	113.258
Use1	66.4492	115.869	124.925	96.0959	142.064	68.4727	60.2745	85.7401	83.0543	88.7745	111.992	78.769	102.32	111.035	122.036	146.753	59.4905	62.2063	85.7309	88.7281	99.2765	112.762	75.5374	90.3586	163.851	94.8723	130.87	52.3471	53.5001	67.3329	100.005	93.1048	112.93
Mtpn	107.072	133.519	203.191	93.3132	144.535	195.987	57.4024	106.894	119.79	131.226	111.99	105.618	144.15	221.003	106.842	133.626	191.208	50.6366	128.204	124.381	137.841	133.716	99.7299	134.388	210.79	82.819	117.686	153.866	43.3427	134.243	124.973	125.205	106.632
Actr10	106.541	102.547	90.9734	74.2226	153.613	120.042	111.81	124.401	116.839	118.666	111.952	106.191	101.043	108.68	76.6601	146.782	120.426	107.604	122.711	120.366	118.641	114.125	102.667	79.4753	103.53	55.1252	125.907	113.55	91.7399	96.9797	119.354	111.364	105.646
Gm266	170.617	3.5274	13.6101	4.65692	1.01438	3.06106	4.0497	5.35786	4.4294	7.71518	111.894	134.238	2.99074	14.483	5.53256	2.69989	2.9498	2.44151	4.11351	3.69175	9.2617	87.541	130.288	2.75916	32.6335	10.5687	1.18993	10.327	0.85871	7.34455	0.938306	15.4316	94.5289
Anp32e	60.563	73.8038	92.4033	72.4277	164.57	62.8745	78.2254	142.964	78.9745	510.868	111.889	55.7919	74.481	77.0543	77.1944	161.009	46.0094	70.2623	143.997	60.538	443.643	102.829	76.6696	74.8646	124.623	74.9415	168.094	56.8499	81.7832	221.484	77.6956	506.385	149.084
Tcaf1	86.1682	81.5588	57.1276	35.4372	292.461	308.764	97.8009	183.146	74.0303	154.481	111.884	72.3519	78.482	50.5068	14.0926	230.019	291.653	88.4368	142.972	64.1305	139.552	95.4776	62.3448	66.4976	32.4242	14.4467	266.128	329.782	79.403	144.702	80.9133	124.805	88.9243
Wdr33	95.8118	89.2605	64.5233	85.4104	135.976	115.169	83.8538	148.487	113.191	99.7452	111.852	92.9455	77.4877	54.3445	82.4297	128.769	100.219	78.8382	118.623	100.404	87.1112	79.5478	108.231	80.2658	58.3913	92.6097	150.798	113.471	78.3083	124.021	82.1503	95.4027	89.4985
Supt16	63.9859	108.036	134.676	72.5605	178.586	115.551	101.345	142.756	111.669	369.904	111.76	62.3501	95.9042	112.574	63.228	140.579	117.458	91.663	139.624	83.5272	311.319	86.201	85.3044	133.541	117.494	106.115	173.515	101.51	106.398	190.453	91.9453	349.636	127.174
Ostc	117.091	105.849	90.8567	140.289	131.762	72.4096	82.7824	218.597	127.688	138.075	111.754	127.173	101.745	87.0107	151.418	131.904	63.7894	84.8647	221.321	161.852	151.32	115.643	127.661	122.649	99.5515	133.157	132.597	106.517	86.5643	193.975	113.798	136.333	133.456
Ddx3x	100.198	250.198	125.94	286.034	146.1	101.022	122.394	120.201	260.301	199.27	111.729	83.6683	240.736	111.122	258.449	119.68	84.3191	117.965	117.941	253.34	165.983	103.889	55.7355	163.55	74.5562	141.806	91.2056	65.215	79.0549	76.5988	165.512	109.557	70.3317
Zfp608	92.2403	44.4267	34.3791	46.3032	148.125	23.7443	59.8274	94.1369	32.9126	60.7886	111.554	92.3979	47.0186	47.8182	36.002	137.747	19.0066	57.433	91.5804	26.7414	53.4188	93.8937	91.0125	45.6392	44.6489	65.1321	208.467	34.5901	69.8328	135.445	11.8709	65.5443	116.264
Entpd2	186.976	5.19422	23.3791	1.661	1.84516	4.9694	3.56862	8.43962	7.39232	3.19476	111.516	122.789	4.3158	10.2371	2.59555	2.02632	1.85526	2.22266	2.34185	6.72615	2.51953	60.5599	118.847	3.24178	19.743	1.28514	0.337782	2.80006	0.668499	2.8065	8.55637	1.34387	77.6024
Unc50	117.022	98.1969	74.1223	75.1855	37.8362	68.2661	147.965	128.467	106.253	55.3137	111.5	141.75	108.127	58.1441	103.753	41.795	79.4469	160.885	132.235	101.894	63.6186	104.873	116.865	78.4721	40.2809	69.4002	31.6391	70.9674	140.463	115.615	95.6562	48.6961	95.9183
Cul3	105.345	111.648	89.5336	78.5175	147.968	128.988	88.6519	126.764	115.635	144.467	111.495	102.347	109.843	81.2235	80.8931	132.199	124.744	92.3076	113.8	101.15	133.685	106.676	129.166	126.633	95.0153	84.9839	140.719	104.15	91.3133	104.98	115.34	139.433	120.189
Srsf6	84.1246	89.8972	98.1565	126.327	228.091	87.5377	110.993	161.171	60.6859	264.468	111.452	73.6718	85.151	102.817	118.98	190.637	75.7831	92.6714	164.795	67.4661	250.522	96.9906	62.4371	54.3104	76.9697	112.465	173.077	94.4765	73.1571	143.131	68.4094	206.748	94.0704
Tox3	19.6619	37.2744	24.6955	11.315	364.24	19.2654	21.0302	151.531	8.64624	288.14	111.432	19.5063	28.257	17.2123	12.1578	232.88	13.7849	8.01248	150.584	8.61956	248.656	66.0601	23.4712	26.8246	31.6598	20.1267	295.705	16.5217	10.3913	169.78	17.6708	277.877	104.29
Fkbp8	84.9728	106.578	135.035	93.9192	145.202	162.965	142.988	102.813	121.082	132.908	111.242	77.2638	107.633	123.559	81.6574	123.646	135.586	126.8	92.0099	112.814	120.031	121.648	74.233	87.896	102.844	85.0702	116.329	144.29	115.068	75.4756	114.347	110.971	96.2271
Pgls	80.615	112.247	140.773	113.094	101.704	59.4578	75.3731	152.025	111.505	159.587	111.238	97.9434	119.098	123.523	106.647	118.758	55.9798	78.8428	140.076	114.435	179.834	117.766	82.9811	98.4241	119.898	104.907	99.39	50.555	81.718	130.197	99.4516	167.414	109.008
Vegfb	117.845	22.8652	110.591	35.6956	44.8036	34.0316	22.1916	73.7357	45.8997	91.3197	111.189	120.163	18.7753	96.4667	44.9916	45.4264	31.3021	23.0969	65.7605	36.8308	86.6378	106.505	112.114	10.6957	75.3542	55.6878	44.7091	43.6084	19.8289	61.6964	34.1073	101.058	128.819
Eif3m	69.6479	117.042	134.87	128.871	196.238	126.118	112.584	141.957	117.768	191.27	111.181	81.8107	127.849	127.254	121.976	207.662	119.932	112.734	158.212	122.378	218.412	120.9	83.6812	117.665	140.026	133.144	177.865	104.146	105.072	164.935	126.162	192.94	127.863
Rftn2	114.224	26.3986	26.2675	10.6038	80.5011	13.2458	45.1144	80.923	58.3818	57.8486	111.162	111.654	24.8863	26.462	4.59005	51.0109	2.6356	46.2727	76.8304	83.1095	40.4887	101.15	99.7487	17.379	20.7653	5.58043	59.3662	8.88581	40.814	71.8673	70.5183	42.0878	108.648
Bax	95.8762	122.952	82.466	93.2241	140.738	89.5624	107.859	168.226	100.166	185.576	110.914	105.323	125.591	86.366	114.81	148.595	86.6567	113.105	189.299	122.769	221.461	114.992	88.8317	127.039	96.1249	110.924	130.134	67.7125	105.458	185.37	109.01	193.937	113.462
9330159F19Rik	140.287	11.2601	26.1588	15.2351	164.527	69.7452	61.6794	71.9566	15.2333	87.2431	110.865	99.9117	8.24133	24.1523	4.45032	145.197	74.1409	62.999	73.725	13.9596	89.1992	90.8267	182.156	9.75643	22.3494	8.38126	163.404	69.5391	70.0535	104.565	6.93702	78.8663	137.949
Slc16a2	115.929	242.938	18.2107	9.53159	12.3022	58.9089	7.86014	64.9241	31.3278	18.9301	110.742	47.4573	243.311	13.4451	1.72266	10.8413	54.6746	4.69657	62.2219	41.4191	14.4643	56.7064	67.6435	232.596	5.28522	1.34776	13.8187	54.7805	4.26538	57.9345	19.7975	17.2824	71.1568
Sdf2	187.526	70.482	101.027	57.6376	58.7674	62.2958	73.3862	133.626	75.936	43.8379	110.737	210.877	68.9186	99.2875	72.7411	66.6649	66.0238	80.5741	143.227	98.4248	50.3156	113.146	174.291	67.518	87.6707	36.3288	56.3307	56.9669	67.7903	137.597	75.2997	39.918	112.417
Ahsa1	63.4092	78.7492	300.613	81.2872	95.1721	98.2564	145.945	122.389	102.062	120.181	110.646	63.4263	78.8595	281.97	89.0025	105.324	91.5739	151.638	127.552	104.547	124.6	114.325	76.1098	119.273	281.901	107.312	110.032	94.5052	171.156	174.482	149.1	135.163	133.415
Cs	177.396	45.896	49.8502	40.345	56.7424	60.9207	52.9752	54.4486	57.95	86.0907	110.585	147.482	48.0012	57.0867	42.9348	39.5666	59.8578	52.352	52.712	61.0867	69.9526	100.017	142.188	39.3202	61.5585	47.9262	48.2495	59.0915	51.4274	57.1588	38.2343	77.2661	95.2805
Phlpp1	148.437	36.1815	39.4571	19.9744	13.8075	33.3785	271.074	112.011	38.1853	30.2368	110.557	137.744	27.762	36.9943	24.4516	11.686	32.2194	279.966	85.8885	49.9766	23.6317	93.7939	114.628	36.3663	21.5661	24.8719	11.231	30.2387	243.512	97.4745	43.7091	24.7759	94.3206
Ctsf	167.396	38.5469	26.9677	166.761	36.7632	38.9029	74.1419	69.1378	46.7882	16.5344	110.554	151.998	33.4282	21.6194	152.306	33.1728	28.2024	64.6725	62.2652	44.5375	13.4796	84.3292	130.365	13.558	29.0863	79.8341	22.1128	30.9098	48.0166	53.7297	45.2943	8.6302	70.9364
Jmjd1c	119.15	133.734	89.4217	382.471	156.894	116.418	102.687	201.529	144.686	97.5964	110.447	107.232	119.849	86.4636	304.218	126.606	143.472	89.6764	146.87	143.79	88.337	96.4432	108.01	134.722	77.0016	367.599	153.689	140.181	103.112	181.017	129.822	83.9222	93.1443
Slc15a2	198.225	10.6612	47.2249	12.3456	11.6552	5.95157	7.39397	24.7215	19.4256	7.78624	110.44	201.038	7.8864	55.0521	6.32604	5.40235	3.7795	5.52082	19.4998	12.1499	5.86626	83.5759	153.027	5.20568	61.2396	13.7131	15.0814	11.0913	5.96973	27.509	6.54365	10.0796	94.5822
Glrx2	113.464	72.7464	72.0689	46.7479	173.67	112.8	86.2567	108.224	73.8352	125.831	110.353	110.098	86.8879	88.8298	57.8404	152.407	107.997	94.5545	121.797	61.8589	155.053	112.005	120.962	90.61	81.4912	26.1309	155.905	109.073	92.6404	138.832	68.5985	151.73	126.066
Khdrbs1	73.0637	112.342	95.4859	127.125	299.922	120.581	121.181	157.075	117.586	352.12	110.213	78.4783	95.486	97.0854	117.986	247.226	100.956	105.766	150.409	103.705	310.218	92.8137	83.6436	120.379	93.9959	153.925	249.316	106.376	111.11	148.88	81.8314	317.669	118.168
Cdc37	66.0407	160.237	113.879	114.241	150.619	113.956	125.77	94.1792	157.534	174.732	110.168	67.5955	150.21	105.149	109.143	154.508	95.8806	118.754	75.5616	139.792	162.37	99.8158	77.482	172.934	133.344	115.163	137.399	89.6805	123.783	117.994	118.73	161.858	116.864
Sema6a	87.6963	159.398	45.2839	17.7335	13.5183	17.1513	320.348	144.032	16.6581	27.5396	110.166	58.3051	151.893	28.2572	10.7528	20.8152	14.8935	316.269	128.568	13.9243	21.1075	73.9139	54.5365	116.794	47.8902	9.90345	26.1771	20.4288	331.07	123.892	15.2423	22.3437	78.9938
Abr	167.116	50.2669	27.149	43.5118	40.6478	102.747	23.465	45.6367	73.5143	17.1413	110.121	137.461	52.0279	29.7616	30.1417	56.7791	91.6198	17.9601	53.5689	59.8619	16.1212	86.6432	123.909	42.9657	16.087	30.898	55.6982	71.9361	15.4322	35.5781	46.7197	11.3413	86.558
Crebbp	102.792	149.035	109.394	123.186	156.671	126.206	81.6398	139.054	168.638	131.766	110.084	79.9929	137.14	88.0831	99.9852	122.699	129.109	73.3103	119.375	128.238	102.8	91.2128	84.4386	142.368	83.9832	97.7038	154.832	117.529	78.8582	154.427	143.69	121.831	104.888
[truncated: 30,801 more rows]
