# Supplementary material for: Prdm16 regulates the postnatal fate of embryonic radial glia via Vcam1-dependent mechanisms
Source: Nat Commun. 2025 Jul 19;16:6659. doi: 10.1038/s41467-025-60895-y (PMC12276310; doi:10.1038/s41467-025-60895-y)
Supplement: Supplementary file 6 — Supplementary Dataset 4 [file 41467_2025_60895_MOESM6_ESM.xlsx]

## Sheet: Astro up in Prdm16 cKO
#term ID	term description	observed gene count	background gene count	strength	false discovery rate	matching proteins in your network (IDs)	matching proteins in your network (labels)
GO:0009142	Nucleoside triphosphate biosynthetic process	15	115	1.3	1.06e-10	10090.ENSMUSP00000005647,10090.ENSMUSP00000021217,10090.ENSMUSP00000023085,10090.ENSMUSP00000023514,10090.ENSMUSP00000023677,10090.ENSMUSP00000033157,10090.ENSMUSP00000043543,10090.ENSMUSP00000043926,10090.ENSMUSP00000080995,10090.ENSMUSP00000081001,10090.ENSMUSP00000081021,10090.ENSMUSP00000102559,10090.ENSMUSP00000107627,10090.ENSMUSP00000136313,10090.ENSMUSP00000159138	Ndufs3,Nme2,Ndufa6,Ndufb4,Atp5o,Ndufab1,Ndufb10,Pnp,mt-Atp8,mt-Nd5,mt-Nd4l,Ak4,Atp5g3,Ndufa12,Ndufb1-ps
GO:0009206	Purine ribonucleoside triphosphate biosynthetic process	14	97	1.34	1.24e-10	10090.ENSMUSP00000005647,10090.ENSMUSP00000021217,10090.ENSMUSP00000023085,10090.ENSMUSP00000023514,10090.ENSMUSP00000023677,10090.ENSMUSP00000033157,10090.ENSMUSP00000043543,10090.ENSMUSP00000043926,10090.ENSMUSP00000080995,10090.ENSMUSP00000081001,10090.ENSMUSP00000081021,10090.ENSMUSP00000107627,10090.ENSMUSP00000136313,10090.ENSMUSP00000159138	Ndufs3,Nme2,Ndufa6,Ndufb4,Atp5o,Ndufab1,Ndufb10,Pnp,mt-Atp8,mt-Nd5,mt-Nd4l,Atp5g3,Ndufa12,Ndufb1-ps
GO:0015986	Proton motive force-driven ATP synthesis	12	69	1.42	5.49e-10	10090.ENSMUSP00000005647,10090.ENSMUSP00000023085,10090.ENSMUSP00000023514,10090.ENSMUSP00000023677,10090.ENSMUSP00000033157,10090.ENSMUSP00000043543,10090.ENSMUSP00000080995,10090.ENSMUSP00000081001,10090.ENSMUSP00000081021,10090.ENSMUSP00000107627,10090.ENSMUSP00000136313,10090.ENSMUSP00000159138	Ndufs3,Ndufa6,Ndufb4,Atp5o,Ndufab1,Ndufb10,mt-Atp8,mt-Nd5,mt-Nd4l,Atp5g3,Ndufa12,Ndufb1-ps
GO:0006119	Oxidative phosphorylation	14	120	1.25	5.9e-10	10090.ENSMUSP00000005647,10090.ENSMUSP00000023085,10090.ENSMUSP00000023514,10090.ENSMUSP00000023677,10090.ENSMUSP00000033157,10090.ENSMUSP00000033582,10090.ENSMUSP00000043543,10090.ENSMUSP00000075150,10090.ENSMUSP00000080995,10090.ENSMUSP00000081001,10090.ENSMUSP00000081021,10090.ENSMUSP00000136313,10090.ENSMUSP00000138019,10090.ENSMUSP00000159138	Ndufs3,Ndufa6,Ndufb4,Atp5o,Ndufab1,Cox7b,Ndufb10,Cox6b1,mt-Atp8,mt-Nd5,mt-Nd4l,Ndufa12,Cox4i1,Ndufb1-ps
GO:0009152	Purine ribonucleotide biosynthetic process	16	185	1.12	6.54e-10	10090.ENSMUSP00000005647,10090.ENSMUSP00000021217,10090.ENSMUSP00000023085,10090.ENSMUSP00000023514,10090.ENSMUSP00000023677,10090.ENSMUSP00000033157,10090.ENSMUSP00000043543,10090.ENSMUSP00000043926,10090.ENSMUSP00000080995,10090.ENSMUSP00000081001,10090.ENSMUSP00000081021,10090.ENSMUSP00000102559,10090.ENSMUSP00000107627,10090.ENSMUSP00000136313,10090.ENSMUSP00000142138,10090.ENSMUSP00000159138	Ndufs3,Nme2,Ndufa6,Ndufb4,Atp5o,Ndufab1,Ndufb10,Pnp,mt-Atp8,mt-Nd5,mt-Nd4l,Ak4,Atp5g3,Ndufa12,Gucy1a1,Ndufb1-ps
GO:0009060	Aerobic respiration	15	168	1.13	1.61e-09	10090.ENSMUSP00000005647,10090.ENSMUSP00000023085,10090.ENSMUSP00000023514,10090.ENSMUSP00000023677,10090.ENSMUSP00000033157,10090.ENSMUSP00000033582,10090.ENSMUSP00000043543,10090.ENSMUSP00000065113,10090.ENSMUSP00000075150,10090.ENSMUSP00000080995,10090.ENSMUSP00000081001,10090.ENSMUSP00000081021,10090.ENSMUSP00000136313,10090.ENSMUSP00000138019,10090.ENSMUSP00000159138	Ndufs3,Ndufa6,Ndufb4,Atp5o,Ndufab1,Cox7b,Ndufb10,Suclg1,Cox6b1,mt-Atp8,mt-Nd5,mt-Nd4l,Ndufa12,Cox4i1,Ndufb1-ps
GO:0045333	Cellular respiration	16	204	1.08	1.61e-09	10090.ENSMUSP00000005647,10090.ENSMUSP00000007012,10090.ENSMUSP00000023085,10090.ENSMUSP00000023514,10090.ENSMUSP00000023677,10090.ENSMUSP00000033157,10090.ENSMUSP00000033582,10090.ENSMUSP00000043543,10090.ENSMUSP00000065113,10090.ENSMUSP00000075150,10090.ENSMUSP00000080995,10090.ENSMUSP00000081001,10090.ENSMUSP00000081021,10090.ENSMUSP00000136313,10090.ENSMUSP00000138019,10090.ENSMUSP00000159138	Ndufs3,Sod2,Ndufa6,Ndufb4,Atp5o,Ndufab1,Cox7b,Ndufb10,Suclg1,Cox6b1,mt-Atp8,mt-Nd5,mt-Nd4l,Ndufa12,Cox4i1,Ndufb1-ps
GO:0042776	Proton motive force-driven mitochondrial ATP synthesis	11	62	1.43	1.84e-09	10090.ENSMUSP00000005647,10090.ENSMUSP00000023085,10090.ENSMUSP00000023514,10090.ENSMUSP00000023677,10090.ENSMUSP00000033157,10090.ENSMUSP00000043543,10090.ENSMUSP00000080995,10090.ENSMUSP00000081001,10090.ENSMUSP00000081021,10090.ENSMUSP00000136313,10090.ENSMUSP00000159138	Ndufs3,Ndufa6,Ndufb4,Atp5o,Ndufab1,Ndufb10,mt-Atp8,mt-Nd5,mt-Nd4l,Ndufa12,Ndufb1-ps
GO:0009205	Purine ribonucleoside triphosphate metabolic process	15	193	1.07	6.86e-09	10090.ENSMUSP00000005647,10090.ENSMUSP00000021217,10090.ENSMUSP00000023085,10090.ENSMUSP00000023514,10090.ENSMUSP00000023677,10090.ENSMUSP00000033157,10090.ENSMUSP00000043543,10090.ENSMUSP00000043926,10090.ENSMUSP00000080995,10090.ENSMUSP00000081001,10090.ENSMUSP00000081021,10090.ENSMUSP00000102559,10090.ENSMUSP00000107627,10090.ENSMUSP00000136313,10090.ENSMUSP00000159138	Ndufs3,Nme2,Ndufa6,Ndufb4,Atp5o,Ndufab1,Ndufb10,Pnp,mt-Atp8,mt-Nd5,mt-Nd4l,Ak4,Atp5g3,Ndufa12,Ndufb1-ps
GO:0046034	ATP metabolic process	13	165	1.08	1.09e-07	10090.ENSMUSP00000005647,10090.ENSMUSP00000023085,10090.ENSMUSP00000023514,10090.ENSMUSP00000023677,10090.ENSMUSP00000033157,10090.ENSMUSP00000043543,10090.ENSMUSP00000080995,10090.ENSMUSP00000081001,10090.ENSMUSP00000081021,10090.ENSMUSP00000102559,10090.ENSMUSP00000107627,10090.ENSMUSP00000136313,10090.ENSMUSP00000159138	Ndufs3,Ndufa6,Ndufb4,Atp5o,Ndufab1,Ndufb10,mt-Atp8,mt-Nd5,mt-Nd4l,Ak4,Atp5g3,Ndufa12,Ndufb1-ps
GO:0009150	Purine ribonucleotide metabolic process	18	390	0.85	1.19e-07	10090.ENSMUSP00000005647,10090.ENSMUSP00000020504,10090.ENSMUSP00000021217,10090.ENSMUSP00000023085,10090.ENSMUSP00000023514,10090.ENSMUSP00000023677,10090.ENSMUSP00000033157,10090.ENSMUSP00000043543,10090.ENSMUSP00000043926,10090.ENSMUSP00000065113,10090.ENSMUSP00000080995,10090.ENSMUSP00000081001,10090.ENSMUSP00000081021,10090.ENSMUSP00000102559,10090.ENSMUSP00000107627,10090.ENSMUSP00000136313…	Ndufs3,Hint1,Nme2,Ndufa6,Ndufb4,Atp5o,Ndufab1,Ndufb10,Pnp,Suclg1,mt-Atp8,mt-Nd5,mt-Nd4l,Ak4,Atp5g3,Ndufa12,Gucy1a1,Ndufb1-ps
GO:1901566	Organonitrogen compound biosynthetic process	31	1293	0.56	2.17e-07	10090.ENSMUSP00000001304,10090.ENSMUSP00000005647,10090.ENSMUSP00000007139,10090.ENSMUSP00000008812,10090.ENSMUSP00000021217,10090.ENSMUSP00000023085,10090.ENSMUSP00000023269,10090.ENSMUSP00000023514,10090.ENSMUSP00000023677,10090.ENSMUSP00000025279,10090.ENSMUSP00000028624,10090.ENSMUSP00000029046,10090.ENSMUSP00000033157,10090.ENSMUSP00000036710,10090.ENSMUSP00000037631,10090.ENSMUSP00000043543…	Ckb,Ndufs3,Eif1b,Rps18,Nme2,Ndufa6,Rpl24,Ndufb4,Atp5o,Npc1,Gatm,Fabp5,Ndufab1,Lars2,Mrps6,Ndufb10,Pnp,Rpl10a,Rpl15,mt-Atp8,mt-Nd5,mt-Nd4l,Rps2,Rpl38,Ak4,Atp5g3,Rpl39,Ndufa12,Gucy1a1,Aldh1a1,Ndufb1-ps
GO:0090407	Organophosphate biosynthetic process	18	503	0.74	4.14e-06	10090.ENSMUSP00000001304,10090.ENSMUSP00000005647,10090.ENSMUSP00000021217,10090.ENSMUSP00000023085,10090.ENSMUSP00000023514,10090.ENSMUSP00000023677,10090.ENSMUSP00000029046,10090.ENSMUSP00000033157,10090.ENSMUSP00000043543,10090.ENSMUSP00000043926,10090.ENSMUSP00000080995,10090.ENSMUSP00000081001,10090.ENSMUSP00000081021,10090.ENSMUSP00000102559,10090.ENSMUSP00000107627,10090.ENSMUSP00000136313…	Ckb,Ndufs3,Nme2,Ndufa6,Ndufb4,Atp5o,Fabp5,Ndufab1,Ndufb10,Pnp,mt-Atp8,mt-Nd5,mt-Nd4l,Ak4,Atp5g3,Ndufa12,Gucy1a1,Ndufb1-ps
GO:0032981	Mitochondrial respiratory chain complex I assembly	8	59	1.32	5.79e-06	10090.ENSMUSP00000005647,10090.ENSMUSP00000023085,10090.ENSMUSP00000023514,10090.ENSMUSP00000033157,10090.ENSMUSP00000043543,10090.ENSMUSP00000081001,10090.ENSMUSP00000136313,10090.ENSMUSP00000159138	Ndufs3,Ndufa6,Ndufb4,Ndufab1,Ndufb10,mt-Nd5,Ndufa12,Ndufb1-ps
GO:0033108	Mitochondrial respiratory chain complex assembly	9	98	1.15	1.45e-05	10090.ENSMUSP00000005647,10090.ENSMUSP00000023085,10090.ENSMUSP00000023514,10090.ENSMUSP00000033157,10090.ENSMUSP00000043543,10090.ENSMUSP00000081001,10090.ENSMUSP00000101311,10090.ENSMUSP00000136313,10090.ENSMUSP00000159138	Ndufs3,Ndufa6,Ndufb4,Ndufab1,Ndufb10,mt-Nd5,Slc25a33,Ndufa12,Ndufb1-ps
GO:0044271	Cellular nitrogen compound biosynthetic process	29	1452	0.48	3.21e-05	10090.ENSMUSP00000005647,10090.ENSMUSP00000007139,10090.ENSMUSP00000008812,10090.ENSMUSP00000021217,10090.ENSMUSP00000022816,10090.ENSMUSP00000023085,10090.ENSMUSP00000023269,10090.ENSMUSP00000023514,10090.ENSMUSP00000023677,10090.ENSMUSP00000033157,10090.ENSMUSP00000036710,10090.ENSMUSP00000037631,10090.ENSMUSP00000043543,10090.ENSMUSP00000043926,10090.ENSMUSP00000048469,10090.ENSMUSP00000079163…	Ndufs3,Eif1b,Rps18,Nme2,Sub1,Ndufa6,Rpl24,Ndufb4,Atp5o,Ndufab1,Lars2,Mrps6,Ndufb10,Pnp,Rpl10a,Rpl15,mt-Atp8,mt-Nd5,mt-Nd4l,H4c11,Rps2,Slc25a33,Rpl38,Ak4,Atp5g3,Rpl39,Ndufa12,Gucy1a1,Ndufb1-ps
GO:0019637	Organophosphate metabolic process	22	888	0.58	4.32e-05	10090.ENSMUSP00000001304,10090.ENSMUSP00000005647,10090.ENSMUSP00000020504,10090.ENSMUSP00000021217,10090.ENSMUSP00000023085,10090.ENSMUSP00000023514,10090.ENSMUSP00000023677,10090.ENSMUSP00000024706,10090.ENSMUSP00000029046,10090.ENSMUSP00000033157,10090.ENSMUSP00000043543,10090.ENSMUSP00000043926,10090.ENSMUSP00000046625,10090.ENSMUSP00000065113,10090.ENSMUSP00000080995,10090.ENSMUSP00000081001…	Ckb,Ndufs3,Hint1,Nme2,Ndufa6,Ndufb4,Atp5o,Pla2g7,Fabp5,Ndufab1,Ndufb10,Pnp,Inpp5j,Suclg1,mt-Atp8,mt-Nd5,mt-Nd4l,Ak4,Atp5g3,Ndufa12,Gucy1a1,Ndufb1-ps
GO:1901135	Carbohydrate derivative metabolic process	23	985	0.55	5.88e-05	10090.ENSMUSP00000000608,10090.ENSMUSP00000005647,10090.ENSMUSP00000020504,10090.ENSMUSP00000021217,10090.ENSMUSP00000023085,10090.ENSMUSP00000023514,10090.ENSMUSP00000023677,10090.ENSMUSP00000025279,10090.ENSMUSP00000026886,10090.ENSMUSP00000033157,10090.ENSMUSP00000043543,10090.ENSMUSP00000043926,10090.ENSMUSP00000065113,10090.ENSMUSP00000080995,10090.ENSMUSP00000081001,10090.ENSMUSP00000081021…	Gm2a,Ndufs3,Hint1,Nme2,Ndufa6,Ndufb4,Atp5o,Npc1,Itih5,Ndufab1,Ndufb10,Pnp,Suclg1,mt-Atp8,mt-Nd5,mt-Nd4l,Ak4,Atp5g3,Spock2,Ndufa12,Gucy1a1,Aldh1a1,Ndufb1-ps
GO:1901137	Carbohydrate derivative biosynthetic process	17	580	0.65	0.00014	10090.ENSMUSP00000005647,10090.ENSMUSP00000021217,10090.ENSMUSP00000023085,10090.ENSMUSP00000023514,10090.ENSMUSP00000023677,10090.ENSMUSP00000025279,10090.ENSMUSP00000033157,10090.ENSMUSP00000043543,10090.ENSMUSP00000043926,10090.ENSMUSP00000080995,10090.ENSMUSP00000081001,10090.ENSMUSP00000081021,10090.ENSMUSP00000102559,10090.ENSMUSP00000107627,10090.ENSMUSP00000136313,10090.ENSMUSP00000142138…	Ndufs3,Nme2,Ndufa6,Ndufb4,Atp5o,Npc1,Ndufab1,Ndufb10,Pnp,mt-Atp8,mt-Nd5,mt-Nd4l,Ak4,Atp5g3,Ndufa12,Gucy1a1,Ndufb1-ps
GO:0009058	Biosynthetic process	37	2467	0.36	0.00043	10090.ENSMUSP00000001304,10090.ENSMUSP00000001716,10090.ENSMUSP00000005647,10090.ENSMUSP00000007012,10090.ENSMUSP00000007139,10090.ENSMUSP00000008812,10090.ENSMUSP00000021217,10090.ENSMUSP00000022816,10090.ENSMUSP00000023085,10090.ENSMUSP00000023269,10090.ENSMUSP00000023514,10090.ENSMUSP00000023677,10090.ENSMUSP00000025279,10090.ENSMUSP00000027988,10090.ENSMUSP00000028624,10090.ENSMUSP00000029046…	Ckb,Ddt,Ndufs3,Sod2,Eif1b,Rps18,Nme2,Sub1,Ndufa6,Rpl24,Ndufb4,Atp5o,Npc1,Ccdc3,Gatm,Fabp5,Ndufab1,Lars2,Mrps6,Ndufb10,Pnp,Rpl10a,Rpl15,mt-Atp8,mt-Nd5,mt-Nd4l,H4c11,Rps2,Slc25a33,Rpl38,Ak4,Atp5g3,Rpl39,Ndufa12,Gucy1a1,Aldh1a1,Ndufb1-ps
GO:1901576	Organic substance biosynthetic process	36	2392	0.36	0.00057	10090.ENSMUSP00000001304,10090.ENSMUSP00000001716,10090.ENSMUSP00000005647,10090.ENSMUSP00000007139,10090.ENSMUSP00000008812,10090.ENSMUSP00000021217,10090.ENSMUSP00000022816,10090.ENSMUSP00000023085,10090.ENSMUSP00000023269,10090.ENSMUSP00000023514,10090.ENSMUSP00000023677,10090.ENSMUSP00000025279,10090.ENSMUSP00000027988,10090.ENSMUSP00000028624,10090.ENSMUSP00000029046,10090.ENSMUSP00000033157…	Ckb,Ddt,Ndufs3,Eif1b,Rps18,Nme2,Sub1,Ndufa6,Rpl24,Ndufb4,Atp5o,Npc1,Ccdc3,Gatm,Fabp5,Ndufab1,Lars2,Mrps6,Ndufb10,Pnp,Rpl10a,Rpl15,mt-Atp8,mt-Nd5,mt-Nd4l,H4c11,Rps2,Slc25a33,Rpl38,Ak4,Atp5g3,Rpl39,Ndufa12,Gucy1a1,Aldh1a1,Ndufb1-ps
GO:0044249	Cellular biosynthetic process	35	2297	0.37	0.00062	10090.ENSMUSP00000001716,10090.ENSMUSP00000005647,10090.ENSMUSP00000007012,10090.ENSMUSP00000007139,10090.ENSMUSP00000008812,10090.ENSMUSP00000021217,10090.ENSMUSP00000022816,10090.ENSMUSP00000023085,10090.ENSMUSP00000023269,10090.ENSMUSP00000023514,10090.ENSMUSP00000023677,10090.ENSMUSP00000025279,10090.ENSMUSP00000028624,10090.ENSMUSP00000029046,10090.ENSMUSP00000033157,10090.ENSMUSP00000036710…	Ddt,Ndufs3,Sod2,Eif1b,Rps18,Nme2,Sub1,Ndufa6,Rpl24,Ndufb4,Atp5o,Npc1,Gatm,Fabp5,Ndufab1,Lars2,Mrps6,Ndufb10,Pnp,Rpl10a,Rpl15,mt-Atp8,mt-Nd5,mt-Nd4l,H4c11,Rps2,Slc25a33,Rpl38,Ak4,Atp5g3,Rpl39,Ndufa12,Gucy1a1,Aldh1a1,Ndufb1-ps
GO:0007005	Mitochondrion organization	14	481	0.65	0.0016	10090.ENSMUSP00000005647,10090.ENSMUSP00000007012,10090.ENSMUSP00000016463,10090.ENSMUSP00000023085,10090.ENSMUSP00000023514,10090.ENSMUSP00000033157,10090.ENSMUSP00000034049,10090.ENSMUSP00000043543,10090.ENSMUSP00000043926,10090.ENSMUSP00000081001,10090.ENSMUSP00000091835,10090.ENSMUSP00000101311,10090.ENSMUSP00000136313,10090.ENSMUSP00000159138	Ndufs3,Sod2,Slc25a5,Ndufa6,Ndufb4,Ndufab1,Slc25a4,Ndufb10,Pnp,mt-Nd5,Chchd2,Slc25a33,Ndufa12,Ndufb1-ps
GO:0019438	Aromatic compound biosynthetic process	20	944	0.51	0.0016	10090.ENSMUSP00000001716,10090.ENSMUSP00000005647,10090.ENSMUSP00000021217,10090.ENSMUSP00000022816,10090.ENSMUSP00000023085,10090.ENSMUSP00000023514,10090.ENSMUSP00000023677,10090.ENSMUSP00000033157,10090.ENSMUSP00000043543,10090.ENSMUSP00000043926,10090.ENSMUSP00000080995,10090.ENSMUSP00000081001,10090.ENSMUSP00000081021,10090.ENSMUSP00000085006,10090.ENSMUSP00000101311,10090.ENSMUSP00000102559…	Ddt,Ndufs3,Nme2,Sub1,Ndufa6,Ndufb4,Atp5o,Ndufab1,Ndufb10,Pnp,mt-Atp8,mt-Nd5,mt-Nd4l,H4c11,Slc25a33,Ak4,Atp5g3,Ndufa12,Gucy1a1,Ndufb1-ps
GO:0034654	Nucleobase-containing compound biosynthetic process	19	862	0.53	0.0016	10090.ENSMUSP00000005647,10090.ENSMUSP00000021217,10090.ENSMUSP00000022816,10090.ENSMUSP00000023085,10090.ENSMUSP00000023514,10090.ENSMUSP00000023677,10090.ENSMUSP00000033157,10090.ENSMUSP00000043543,10090.ENSMUSP00000043926,10090.ENSMUSP00000080995,10090.ENSMUSP00000081001,10090.ENSMUSP00000081021,10090.ENSMUSP00000085006,10090.ENSMUSP00000101311,10090.ENSMUSP00000102559,10090.ENSMUSP00000107627…	Ndufs3,Nme2,Sub1,Ndufa6,Ndufb4,Atp5o,Ndufab1,Ndufb10,Pnp,mt-Atp8,mt-Nd5,mt-Nd4l,H4c11,Slc25a33,Ak4,Atp5g3,Ndufa12,Gucy1a1,Ndufb1-ps
GO:0098660	Inorganic ion transmembrane transport	17	744	0.54	0.0032	10090.ENSMUSP00000016463,10090.ENSMUSP00000023677,10090.ENSMUSP00000030269,10090.ENSMUSP00000033582,10090.ENSMUSP00000034049,10090.ENSMUSP00000041453,10090.ENSMUSP00000063380,10090.ENSMUSP00000074787,10090.ENSMUSP00000080995,10090.ENSMUSP00000081001,10090.ENSMUSP00000083747,10090.ENSMUSP00000091381,10090.ENSMUSP00000098127,10090.ENSMUSP00000107627,10090.ENSMUSP00000109608,10090.ENSMUSP00000121744…	Slc25a5,Atp5o,Slc6a9,Cox7b,Slc25a4,Clic4,Kcnq3,Gria2,mt-Atp8,mt-Nd5,Slc41a1,Grin3a,Cacna1g,Atp5g3,Slc5a3,Slc4a4,Gabra2
GO:0044281	Small molecule metabolic process	27	1658	0.4	0.0034	10090.ENSMUSP00000005647,10090.ENSMUSP00000020504,10090.ENSMUSP00000021217,10090.ENSMUSP00000023085,10090.ENSMUSP00000023514,10090.ENSMUSP00000023677,10090.ENSMUSP00000024706,10090.ENSMUSP00000025279,10090.ENSMUSP00000028624,10090.ENSMUSP00000029046,10090.ENSMUSP00000033157,10090.ENSMUSP00000036710,10090.ENSMUSP00000043543,10090.ENSMUSP00000043926,10090.ENSMUSP00000046625,10090.ENSMUSP00000065113…	Ndufs3,Hint1,Nme2,Ndufa6,Ndufb4,Atp5o,Pla2g7,Npc1,Gatm,Fabp5,Ndufab1,Lars2,Ndufb10,Pnp,Inpp5j,Suclg1,mt-Atp8,mt-Nd5,mt-Nd4l,Gpx4,Ak4,Atp5g3,Slc5a3,Ndufa12,Gucy1a1,Aldh1a1,Ndufb1-ps
GO:0006796	Phosphate-containing compound metabolic process	29	1863	0.38	0.0035	10090.ENSMUSP00000001304,10090.ENSMUSP00000005647,10090.ENSMUSP00000020504,10090.ENSMUSP00000020922,10090.ENSMUSP00000021217,10090.ENSMUSP00000023085,10090.ENSMUSP00000023514,10090.ENSMUSP00000023677,10090.ENSMUSP00000024706,10090.ENSMUSP00000029046,10090.ENSMUSP00000031653,10090.ENSMUSP00000033157,10090.ENSMUSP00000037909,10090.ENSMUSP00000043543,10090.ENSMUSP00000043926,10090.ENSMUSP00000046625…	Ckb,Ndufs3,Hint1,Trib2,Nme2,Ndufa6,Ndufb4,Atp5o,Pla2g7,Fabp5,Flt1,Ndufab1,Ntrk3,Ndufb10,Pnp,Inpp5j,Epha5,Cit,Suclg1,mt-Atp8,mt-Nd5,mt-Nd4l,Ak4,Atp5g3,Pak3,Nrp2,Ndufa12,Gucy1a1,Ndufb1-ps
GO:1901564	Organonitrogen compound metabolic process	56	5039	0.23	0.0041	10090.ENSMUSP00000000608,10090.ENSMUSP00000001304,10090.ENSMUSP00000003445,10090.ENSMUSP00000005647,10090.ENSMUSP00000007012,10090.ENSMUSP00000007139,10090.ENSMUSP00000008812,10090.ENSMUSP00000020504,10090.ENSMUSP00000020922,10090.ENSMUSP00000021217,10090.ENSMUSP00000022946,10090.ENSMUSP00000023085,10090.ENSMUSP00000023269,10090.ENSMUSP00000023514,10090.ENSMUSP00000023677,10090.ENSMUSP00000024706…	Gm2a,Ckb,Fkbp11,Ndufs3,Sod2,Eif1b,Rps18,Hint1,Trib2,Nme2,Rida,Ndufa6,Rpl24,Ndufb4,Atp5o,Pla2g7,Npc1,Itih5,Gatm,Fabp5,Tspan5,Flt1,Nupr1,Ndufab1,Gsta4,Lars2,Mrps6,Ntrk3,Dner,Ndufb10,Pnp,Rpl10a,P4ha3,H1f4,Epha5,Cit,Suclg1,Rpl15,mt-Atp8,mt-Nd5,mt-Nd4l,Rps2,Gpx4,Rpl38,Ak4,Atp5g3,Pak3,Nrp2,Rpl39,Spock2,Ndufa12,Prss56,Gucy1a1,Aldh1a1,Nat8f1,Ndufb1-ps
GO:0043933	Protein-containing complex organization	24	1388	0.42	0.0042	10090.ENSMUSP00000005647,10090.ENSMUSP00000006900,10090.ENSMUSP00000007012,10090.ENSMUSP00000022816,10090.ENSMUSP00000023085,10090.ENSMUSP00000023269,10090.ENSMUSP00000023514,10090.ENSMUSP00000024706,10090.ENSMUSP00000030636,10090.ENSMUSP00000032961,10090.ENSMUSP00000033157,10090.ENSMUSP00000043543,10090.ENSMUSP00000057308,10090.ENSMUSP00000074787,10090.ENSMUSP00000081001,10090.ENSMUSP00000085006…	Ndufs3,Acot13,Sod2,Sub1,Ndufa6,Rpl24,Ndufb4,Pla2g7,Stmn1,Nupr1,Ndufab1,Ndufb10,H1f4,Gria2,mt-Nd5,H4c11,Rps2,Gpx4,Slc25a33,Rpl38,Atp5g3,Ndufa12,Unc13c,Ndufb1-ps
GO:0065003	Protein-containing complex assembly	22	1227	0.44	0.0055	10090.ENSMUSP00000005647,10090.ENSMUSP00000006900,10090.ENSMUSP00000007012,10090.ENSMUSP00000022816,10090.ENSMUSP00000023085,10090.ENSMUSP00000023269,10090.ENSMUSP00000023514,10090.ENSMUSP00000032961,10090.ENSMUSP00000033157,10090.ENSMUSP00000043543,10090.ENSMUSP00000057308,10090.ENSMUSP00000074787,10090.ENSMUSP00000081001,10090.ENSMUSP00000085006,10090.ENSMUSP00000092502,10090.ENSMUSP00000094863…	Ndufs3,Acot13,Sod2,Sub1,Ndufa6,Rpl24,Ndufb4,Nupr1,Ndufab1,Ndufb10,H1f4,Gria2,mt-Nd5,H4c11,Rps2,Gpx4,Slc25a33,Rpl38,Atp5g3,Ndufa12,Unc13c,Ndufb1-ps
GO:0006518	Peptide metabolic process	14	562	0.58	0.0068	10090.ENSMUSP00000007012,10090.ENSMUSP00000007139,10090.ENSMUSP00000008812,10090.ENSMUSP00000023269,10090.ENSMUSP00000034903,10090.ENSMUSP00000036710,10090.ENSMUSP00000037631,10090.ENSMUSP00000048469,10090.ENSMUSP00000079163,10090.ENSMUSP00000092502,10090.ENSMUSP00000094863,10090.ENSMUSP00000102209,10090.ENSMUSP00000110886,10090.ENSMUSP00000158936	Sod2,Eif1b,Rps18,Rpl24,Gsta4,Lars2,Mrps6,Rpl10a,Rpl15,Rps2,Gpx4,Rpl38,Rpl39,Nat8f1
GO:0098662	Inorganic cation transmembrane transport	15	638	0.56	0.0068	10090.ENSMUSP00000016463,10090.ENSMUSP00000023677,10090.ENSMUSP00000030269,10090.ENSMUSP00000033582,10090.ENSMUSP00000034049,10090.ENSMUSP00000063380,10090.ENSMUSP00000074787,10090.ENSMUSP00000080995,10090.ENSMUSP00000081001,10090.ENSMUSP00000083747,10090.ENSMUSP00000091381,10090.ENSMUSP00000098127,10090.ENSMUSP00000107627,10090.ENSMUSP00000109608,10090.ENSMUSP00000121744	Slc25a5,Atp5o,Slc6a9,Cox7b,Slc25a4,Kcnq3,Gria2,mt-Atp8,mt-Nd5,Slc41a1,Grin3a,Cacna1g,Atp5g3,Slc5a3,Slc4a4
GO:0022900	Electron transport chain	7	125	0.93	0.007	10090.ENSMUSP00000005647,10090.ENSMUSP00000007012,10090.ENSMUSP00000033582,10090.ENSMUSP00000081001,10090.ENSMUSP00000081021,10090.ENSMUSP00000136313,10090.ENSMUSP00000138019	Ndufs3,Sod2,Cox7b,mt-Nd5,mt-Nd4l,Ndufa12,Cox4i1
GO:1902600	Proton transmembrane transport	7	125	0.93	0.007	10090.ENSMUSP00000016463,10090.ENSMUSP00000023677,10090.ENSMUSP00000033582,10090.ENSMUSP00000034049,10090.ENSMUSP00000080995,10090.ENSMUSP00000081001,10090.ENSMUSP00000107627	Slc25a5,Atp5o,Cox7b,Slc25a4,mt-Atp8,mt-Nd5,Atp5g3
GO:0002181	Cytoplasmic translation	7	127	0.93	0.0074	10090.ENSMUSP00000008812,10090.ENSMUSP00000023269,10090.ENSMUSP00000048469,10090.ENSMUSP00000079163,10090.ENSMUSP00000092502,10090.ENSMUSP00000102209,10090.ENSMUSP00000110886	Rps18,Rpl24,Rpl10a,Rpl15,Rps2,Rpl38,Rpl39
GO:1901362	Organic cyclic compound biosynthetic process	20	1081	0.45	0.0079	10090.ENSMUSP00000001716,10090.ENSMUSP00000005647,10090.ENSMUSP00000021217,10090.ENSMUSP00000022816,10090.ENSMUSP00000023085,10090.ENSMUSP00000023514,10090.ENSMUSP00000023677,10090.ENSMUSP00000033157,10090.ENSMUSP00000043543,10090.ENSMUSP00000043926,10090.ENSMUSP00000080995,10090.ENSMUSP00000081001,10090.ENSMUSP00000081021,10090.ENSMUSP00000085006,10090.ENSMUSP00000101311,10090.ENSMUSP00000102559…	Ddt,Ndufs3,Nme2,Sub1,Ndufa6,Ndufb4,Atp5o,Ndufab1,Ndufb10,Pnp,mt-Atp8,mt-Nd5,mt-Nd4l,H4c11,Slc25a33,Ak4,Atp5g3,Ndufa12,Gucy1a1,Ndufb1-ps
GO:0043603	Cellular amide metabolic process	17	821	0.5	0.0083	10090.ENSMUSP00000000608,10090.ENSMUSP00000007012,10090.ENSMUSP00000007139,10090.ENSMUSP00000008812,10090.ENSMUSP00000023269,10090.ENSMUSP00000034903,10090.ENSMUSP00000036710,10090.ENSMUSP00000037631,10090.ENSMUSP00000043926,10090.ENSMUSP00000048469,10090.ENSMUSP00000065113,10090.ENSMUSP00000079163,10090.ENSMUSP00000092502,10090.ENSMUSP00000094863,10090.ENSMUSP00000102209,10090.ENSMUSP00000110886…	Gm2a,Sod2,Eif1b,Rps18,Rpl24,Gsta4,Lars2,Mrps6,Pnp,Rpl10a,Suclg1,Rpl15,Rps2,Gpx4,Rpl38,Rpl39,Nat8f1
GO:0022904	Respiratory electron transport chain	6	102	0.95	0.0187	10090.ENSMUSP00000005647,10090.ENSMUSP00000007012,10090.ENSMUSP00000081001,10090.ENSMUSP00000081021,10090.ENSMUSP00000136313,10090.ENSMUSP00000138019	Ndufs3,Sod2,mt-Nd5,mt-Nd4l,Ndufa12,Cox4i1
GO:0007399	Nervous system development	30	2190	0.32	0.0199	10090.ENSMUSP00000001304,10090.ENSMUSP00000001562,10090.ENSMUSP00000007012,10090.ENSMUSP00000008016,10090.ENSMUSP00000016781,10090.ENSMUSP00000022699,10090.ENSMUSP00000023269,10090.ENSMUSP00000028062,10090.ENSMUSP00000030636,10090.ENSMUSP00000031845,10090.ENSMUSP00000033582,10090.ENSMUSP00000037909,10090.ENSMUSP00000042927,10090.ENSMUSP00000045608,10090.ENSMUSP00000047597,10090.ENSMUSP00000060646…	Ckb,Tulp3,Sod2,Id3,Ift27,Gfra2,Rpl24,Vim,Stmn1,Gsdme,Cox7b,Ntrk3,Dner,Nbl1,Rorb,Epha5,Cit,Agt,Grin3a,Lrig1,Ak4,Chn1,Pak3,Slc5a3,Nrp2,Lifr,Gdf10,Nrxn3,Astn1,Gabra2
GO:0014824	Artery smooth muscle contraction	3	12	1.58	0.0278	10090.ENSMUSP00000030964,10090.ENSMUSP00000066488,10090.ENSMUSP00000098127	Cd38,Agt,Cacna1g
GO:0045597	Positive regulation of cell differentiation	18	1007	0.44	0.0283	10090.ENSMUSP00000007012,10090.ENSMUSP00000021217,10090.ENSMUSP00000022595,10090.ENSMUSP00000027988,10090.ENSMUSP00000028062,10090.ENSMUSP00000028389,10090.ENSMUSP00000031653,10090.ENSMUSP00000032486,10090.ENSMUSP00000034049,10090.ENSMUSP00000037909,10090.ENSMUSP00000043926,10090.ENSMUSP00000045608,10090.ENSMUSP00000047571,10090.ENSMUSP00000066488,10090.ENSMUSP00000090464,10090.ENSMUSP00000099660…	Sod2,Nme2,Rgcc,Ccdc3,Vim,Frzb,Flt1,Cd27,Slc25a4,Ntrk3,Pnp,Nbl1,Hnrnpu,Agt,Tmem100,Fndc5,Pak3,Gdf10
GO:0007423	Sensory organ development	14	658	0.51	0.0295	10090.ENSMUSP00000001562,10090.ENSMUSP00000016781,10090.ENSMUSP00000023269,10090.ENSMUSP00000028062,10090.ENSMUSP00000028389,10090.ENSMUSP00000031653,10090.ENSMUSP00000031845,10090.ENSMUSP00000037909,10090.ENSMUSP00000041453,10090.ENSMUSP00000047597,10090.ENSMUSP00000098686,10090.ENSMUSP00000102209,10090.ENSMUSP00000138773,10090.ENSMUSP00000153410	Tulp3,Ift27,Rpl24,Vim,Frzb,Flt1,Gsdme,Ntrk3,Clic4,Rorb,Lrig1,Rpl38,Prss56,Aldh1a1
GO:0042773	ATP synthesis coupled electron transport	5	75	1.01	0.0394	10090.ENSMUSP00000005647,10090.ENSMUSP00000081001,10090.ENSMUSP00000081021,10090.ENSMUSP00000136313,10090.ENSMUSP00000138019	Ndufs3,mt-Nd5,mt-Nd4l,Ndufa12,Cox4i1

## Sheet: Astro down in Prdm16 cKO
#term ID	term description	observed gene count	background gene count	strength	false discovery rate	matching proteins in your network (IDs)	matching proteins in your network (labels)
GO:0007399	Nervous system development	37	2190	0.46	3.03e-05	10090.ENSMUSP00000000253,10090.ENSMUSP00000006629,10090.ENSMUSP00000020024,10090.ENSMUSP00000020991,10090.ENSMUSP00000021921,10090.ENSMUSP00000022108,10090.ENSMUSP00000022213,10090.ENSMUSP00000022616,10090.ENSMUSP00000025724,10090.ENSMUSP00000026076,10090.ENSMUSP00000027056,10090.ENSMUSP00000027467,10090.ENSMUSP00000032492,10090.ENSMUSP00000033915,10090.ENSMUSP00000035058,10090.ENSMUSP00000047325…	Lhx2,Sptbn1,Fabp7,Dnmt3a,Ptch1,Hapln1,Thbs4,Clu,Il33,Gfra1,Prex2,Serpine2,Cd9,Gpm6a,Cspg5,Lgr4,Sall3,Plpp3,Nfia,Sox11,Notch2,Ntrk2,Ctnnd2,Nnat,Hmgcs2,Msi2,Ptn,Nfix,Nrxn2,Atrx,Klf7,Tcf4,Hipk2,Selenop,Pou3f2,Adgrg1,Cbs
GO:0048731	System development	53	4105	0.35	3.03e-05	10090.ENSMUSP00000000253,10090.ENSMUSP00000006629,10090.ENSMUSP00000009425,10090.ENSMUSP00000020024,10090.ENSMUSP00000020991,10090.ENSMUSP00000021921,10090.ENSMUSP00000022108,10090.ENSMUSP00000022213,10090.ENSMUSP00000022616,10090.ENSMUSP00000023934,10090.ENSMUSP00000025724,10090.ENSMUSP00000025833,10090.ENSMUSP00000026076,10090.ENSMUSP00000027056,10090.ENSMUSP00000027377,10090.ENSMUSP00000027467…	Lhx2,Sptbn1,Rarres2,Fabp7,Dnmt3a,Ptch1,Hapln1,Thbs4,Clu,Hbb-bs,Il33,Papss2,Gfra1,Prex2,Igfbp5,Serpine2,Cd9,Mfge8,Gpm6a,Cspg5,Arid4a,Pbxip1,Cd81,Ogt,Lgr4,Mical2,Sall3,Insig1,Plpp3,Nfia,Emp2,Sox11,Notch2,Ntrk2,Ctnnd2,Hopx,Nnat,Hmgcs2,Msi2,Ankrd11,Ptn,Nfix,Nrxn2,Atrx,Klf7,Tcf4,Slc35d1,Hipk2,Selenop,Gnb1,Pou3f2,Adgrg1,Cbs
GO:0006695	Cholesterol biosynthetic process	7	42	1.46	6.78e-05	10090.ENSMUSP00000034015,10090.ENSMUSP00000057354,10090.ENSMUSP00000061877,10090.ENSMUSP00000088249,10090.ENSMUSP00000132780,10090.ENSMUSP00000153064,10090.ENSMUSP00000153671	Msmo1,Sc5d,Insig1,Hmgcs2,Idi1,Hmgcs1,Fdft1
GO:0007275	Multicellular organism development	54	4513	0.31	7.56e-05	10090.ENSMUSP00000000253,10090.ENSMUSP00000006629,10090.ENSMUSP00000009425,10090.ENSMUSP00000020024,10090.ENSMUSP00000020991,10090.ENSMUSP00000021921,10090.ENSMUSP00000022108,10090.ENSMUSP00000022213,10090.ENSMUSP00000022616,10090.ENSMUSP00000023934,10090.ENSMUSP00000025724,10090.ENSMUSP00000025833,10090.ENSMUSP00000026076,10090.ENSMUSP00000027056,10090.ENSMUSP00000027377,10090.ENSMUSP00000027467…	Lhx2,Sptbn1,Rarres2,Fabp7,Dnmt3a,Ptch1,Hapln1,Thbs4,Clu,Hbb-bs,Il33,Papss2,Gfra1,Prex2,Igfbp5,Serpine2,Cd9,Mfge8,Gpm6a,Cspg5,Arid4a,Pbxip1,Cd81,Ogt,Lgr4,Mical2,Sall3,Insig1,Plpp3,Nfia,Emp2,Sox11,Notch2,Ntrk2,Ctnnd2,Hopx,Nnat,Hmgcs2,Msi2,Macf1,Ankrd11,Ptn,Nfix,Nrxn2,Atrx,Klf7,Tcf4,Slc35d1,Hipk2,Selenop,Gnb1,Pou3f2,Adgrg1,Cbs
GO:0032502	Developmental process	63	6028	0.25	0.0003	10090.ENSMUSP00000000253,10090.ENSMUSP00000006629,10090.ENSMUSP00000009425,10090.ENSMUSP00000020024,10090.ENSMUSP00000020991,10090.ENSMUSP00000021921,10090.ENSMUSP00000021970,10090.ENSMUSP00000022108,10090.ENSMUSP00000022213,10090.ENSMUSP00000022616,10090.ENSMUSP00000023934,10090.ENSMUSP00000025724,10090.ENSMUSP00000025833,10090.ENSMUSP00000026008,10090.ENSMUSP00000026076,10090.ENSMUSP00000027056…	Lhx2,Sptbn1,Rarres2,Fabp7,Dnmt3a,Ptch1,Cxcl14,Hapln1,Thbs4,Clu,Hbb-bs,Il33,Papss2,Trim8,Gfra1,Prex2,Igfbp5,Serpine2,Car2,Gclm,Cd9,Mfge8,Gpm6a,Cspg5,Arid4a,Pbxip1,Cd81,Ogt,Lgr4,Mical2,Utp14b,Sall3,Insig1,Plpp3,Nfia,Emp2,Sox11,Notch2,Ntrk2,Ctnnd2,Hopx,Nnat,Hmgcs2,Ddx3y,Msi2,Macf1,Ankrd11,Ptn,Hivep3,Nfix,Tnfrsf19,Nrxn2,Atrx,Klf7,Tcf4,Slc35d1,Hipk2,Selenop,Gnb1,Pou3f2,Adgrg1,Hspa2,Cbs
GO:0048856	Anatomical structure development	59	5513	0.26	0.00042	10090.ENSMUSP00000000253,10090.ENSMUSP00000006629,10090.ENSMUSP00000009425,10090.ENSMUSP00000020024,10090.ENSMUSP00000020991,10090.ENSMUSP00000021921,10090.ENSMUSP00000021970,10090.ENSMUSP00000022108,10090.ENSMUSP00000022213,10090.ENSMUSP00000022616,10090.ENSMUSP00000023934,10090.ENSMUSP00000025724,10090.ENSMUSP00000025833,10090.ENSMUSP00000026076,10090.ENSMUSP00000027056,10090.ENSMUSP00000027377…	Lhx2,Sptbn1,Rarres2,Fabp7,Dnmt3a,Ptch1,Cxcl14,Hapln1,Thbs4,Clu,Hbb-bs,Il33,Papss2,Gfra1,Prex2,Igfbp5,Serpine2,Car2,Cd9,Mfge8,Gpm6a,Cspg5,Arid4a,Pbxip1,Cd81,Ogt,Lgr4,Mical2,Sall3,Insig1,Plpp3,Nfia,Emp2,Sox11,Notch2,Ntrk2,Ctnnd2,Hopx,Nnat,Hmgcs2,Msi2,Macf1,Ankrd11,Ptn,Hivep3,Nfix,Tnfrsf19,Nrxn2,Atrx,Klf7,Tcf4,Slc35d1,Hipk2,Selenop,Gnb1,Pou3f2,Adgrg1,Hspa2,Cbs
GO:0009653	Anatomical structure morphogenesis	35	2406	0.4	0.00043	10090.ENSMUSP00000000253,10090.ENSMUSP00000006629,10090.ENSMUSP00000021921,10090.ENSMUSP00000022213,10090.ENSMUSP00000022616,10090.ENSMUSP00000026076,10090.ENSMUSP00000027056,10090.ENSMUSP00000027377,10090.ENSMUSP00000027467,10090.ENSMUSP00000029078,10090.ENSMUSP00000032492,10090.ENSMUSP00000032825,10090.ENSMUSP00000033915,10090.ENSMUSP00000035058,10090.ENSMUSP00000043768,10090.ENSMUSP00000047325…	Lhx2,Sptbn1,Ptch1,Thbs4,Clu,Gfra1,Prex2,Igfbp5,Serpine2,Car2,Cd9,Mfge8,Gpm6a,Cspg5,Cd81,Lgr4,Mical2,Sall3,Insig1,Plpp3,Emp2,Sox11,Notch2,Ntrk2,Ctnnd2,Hopx,Macf1,Ankrd11,Ptn,Nfix,Atrx,Klf7,Hipk2,Adgrg1,Cbs
GO:0007417	Central nervous system development	21	1067	0.53	0.0018	10090.ENSMUSP00000000253,10090.ENSMUSP00000006629,10090.ENSMUSP00000020024,10090.ENSMUSP00000021921,10090.ENSMUSP00000022108,10090.ENSMUSP00000022616,10090.ENSMUSP00000027467,10090.ENSMUSP00000056967,10090.ENSMUSP00000065719,10090.ENSMUSP00000078070,10090.ENSMUSP00000078741,10090.ENSMUSP00000078757,10090.ENSMUSP00000085836,10090.ENSMUSP00000088249,10090.ENSMUSP00000090470,10090.ENSMUSP00000105386…	Lhx2,Sptbn1,Fabp7,Ptch1,Hapln1,Clu,Serpine2,Sall3,Plpp3,Sox11,Notch2,Ntrk2,Nnat,Hmgcs2,Msi2,Nfix,Atrx,Selenop,Pou3f2,Adgrg1,Cbs
GO:0010646	Regulation of cell communication	42	3447	0.32	0.0018	10090.ENSMUSP00000004076,10090.ENSMUSP00000006629,10090.ENSMUSP00000009425,10090.ENSMUSP00000021921,10090.ENSMUSP00000022616,10090.ENSMUSP00000026008,10090.ENSMUSP00000027377,10090.ENSMUSP00000027467,10090.ENSMUSP00000029078,10090.ENSMUSP00000029769,10090.ENSMUSP00000030623,10090.ENSMUSP00000032376,10090.ENSMUSP00000035058,10090.ENSMUSP00000035512,10090.ENSMUSP00000038359,10090.ENSMUSP00000040429…	Grm3,Sptbn1,Rarres2,Ptch1,Clu,Trim8,Igfbp5,Serpine2,Car2,Gclm,Sfpq,Lmcd1,Cspg5,Arid4a,Mgat5,Pbxip1,Cd81,Ogt,Lgr4,Eps8,Sall3,Insig1,Plpp3,Grk3,Emp2,Sox11,Notch2,Ntrk2,Ctnnd2,Nnat,Prnp,Macf1,Ptn,Tnfrsf19,Klf7,Tcf4,Fam107a,Hipk2,Mgll,Nfat5,Adgrg1,Cbs
GO:0023051	Regulation of signaling	42	3456	0.32	0.0018	10090.ENSMUSP00000004076,10090.ENSMUSP00000006629,10090.ENSMUSP00000009425,10090.ENSMUSP00000021921,10090.ENSMUSP00000022616,10090.ENSMUSP00000026008,10090.ENSMUSP00000027377,10090.ENSMUSP00000027467,10090.ENSMUSP00000029078,10090.ENSMUSP00000029769,10090.ENSMUSP00000030623,10090.ENSMUSP00000032376,10090.ENSMUSP00000035058,10090.ENSMUSP00000035512,10090.ENSMUSP00000038359,10090.ENSMUSP00000040429…	Grm3,Sptbn1,Rarres2,Ptch1,Clu,Trim8,Igfbp5,Serpine2,Car2,Gclm,Sfpq,Lmcd1,Cspg5,Arid4a,Mgat5,Pbxip1,Cd81,Ogt,Lgr4,Eps8,Sall3,Insig1,Plpp3,Grk3,Emp2,Sox11,Notch2,Ntrk2,Ctnnd2,Nnat,Prnp,Macf1,Ptn,Tnfrsf19,Klf7,Tcf4,Fam107a,Hipk2,Mgll,Nfat5,Adgrg1,Cbs
GO:0048583	Regulation of response to stimulus	46	4029	0.29	0.0023	10090.ENSMUSP00000006629,10090.ENSMUSP00000009425,10090.ENSMUSP00000020024,10090.ENSMUSP00000021921,10090.ENSMUSP00000021970,10090.ENSMUSP00000022213,10090.ENSMUSP00000022616,10090.ENSMUSP00000023934,10090.ENSMUSP00000025724,10090.ENSMUSP00000026008,10090.ENSMUSP00000027377,10090.ENSMUSP00000027467,10090.ENSMUSP00000029769,10090.ENSMUSP00000030623,10090.ENSMUSP00000032376,10090.ENSMUSP00000032492…	Sptbn1,Rarres2,Fabp7,Ptch1,Cxcl14,Thbs4,Clu,Hbb-bs,Il33,Trim8,Igfbp5,Serpine2,Gclm,Sfpq,Lmcd1,Cd9,Arid4a,Mgat5,Pbxip1,Cd81,Ogt,Lgr4,Mlc1,Eps8,Sall3,Insig1,Plpp3,C4b,Grk3,Emp2,Sox11,Notch2,Ntrk2,Ctnnd2,Hopx,Prnp,Macf1,Ptn,Tnfrsf19,Klf7,Tcf4,Hipk2,Mgll,Nfat5,Adgrg1,Cbs
GO:0008299	Isoprenoid biosynthetic process	5	33	1.42	0.0028	10090.ENSMUSP00000059749,10090.ENSMUSP00000088249,10090.ENSMUSP00000132780,10090.ENSMUSP00000153064,10090.ENSMUSP00000153671	Rbp1,Hmgcs2,Idi1,Hmgcs1,Fdft1
GO:1901615	Organic hydroxy compound metabolic process	14	516	0.67	0.0028	10090.ENSMUSP00000033198,10090.ENSMUSP00000034015,10090.ENSMUSP00000037629,10090.ENSMUSP00000057354,10090.ENSMUSP00000059749,10090.ENSMUSP00000061877,10090.ENSMUSP00000065719,10090.ENSMUSP00000070445,10090.ENSMUSP00000088249,10090.ENSMUSP00000108726,10090.ENSMUSP00000129264,10090.ENSMUSP00000132780,10090.ENSMUSP00000153064,10090.ENSMUSP00000153671	Crym,Msmo1,Slc16a2,Sc5d,Rbp1,Insig1,Plpp3,Grk3,Hmgcs2,Naaa,Cyp4f15,Idi1,Hmgcs1,Fdft1
GO:0022008	Neurogenesis	24	1448	0.45	0.0033	10090.ENSMUSP00000000253,10090.ENSMUSP00000020024,10090.ENSMUSP00000020991,10090.ENSMUSP00000021921,10090.ENSMUSP00000022213,10090.ENSMUSP00000022616,10090.ENSMUSP00000025724,10090.ENSMUSP00000026076,10090.ENSMUSP00000027056,10090.ENSMUSP00000032492,10090.ENSMUSP00000033915,10090.ENSMUSP00000035058,10090.ENSMUSP00000047325,10090.ENSMUSP00000056967,10090.ENSMUSP00000065719,10090.ENSMUSP00000078070…	Lhx2,Fabp7,Dnmt3a,Ptch1,Thbs4,Clu,Il33,Gfra1,Prex2,Cd9,Gpm6a,Cspg5,Lgr4,Sall3,Plpp3,Sox11,Ntrk2,Ctnnd2,Ptn,Nfix,Klf7,Hipk2,Pou3f2,Adgrg1
GO:0006790	Sulfur compound metabolic process	11	343	0.74	0.006	10090.ENSMUSP00000023934,10090.ENSMUSP00000025833,10090.ENSMUSP00000029769,10090.ENSMUSP00000040775,10090.ENSMUSP00000047639,10090.ENSMUSP00000087118,10090.ENSMUSP00000088249,10090.ENSMUSP00000112923,10090.ENSMUSP00000122124,10090.ENSMUSP00000153064,10090.ENSMUSP00000158269	Hbb-bs,Papss2,Gclm,Chst2,Mical2,Mat2a,Hmgcs2,Mgst1,Slc35d1,Hmgcs1,Cbs
GO:0006066	Alcohol metabolic process	11	352	0.73	0.0072	10090.ENSMUSP00000034015,10090.ENSMUSP00000057354,10090.ENSMUSP00000059749,10090.ENSMUSP00000061877,10090.ENSMUSP00000065719,10090.ENSMUSP00000070445,10090.ENSMUSP00000088249,10090.ENSMUSP00000108726,10090.ENSMUSP00000132780,10090.ENSMUSP00000153064,10090.ENSMUSP00000153671	Msmo1,Sc5d,Rbp1,Insig1,Plpp3,Grk3,Hmgcs2,Naaa,Idi1,Hmgcs1,Fdft1
GO:0042063	Gliogenesis	10	293	0.77	0.0082	10090.ENSMUSP00000022616,10090.ENSMUSP00000025724,10090.ENSMUSP00000032492,10090.ENSMUSP00000035058,10090.ENSMUSP00000065719,10090.ENSMUSP00000078070,10090.ENSMUSP00000078757,10090.ENSMUSP00000105386,10090.ENSMUSP00000136147,10090.ENSMUSP00000137520	Clu,Il33,Cd9,Cspg5,Plpp3,Sox11,Ntrk2,Nfix,Pou3f2,Adgrg1
GO:0045338	Farnesyl diphosphate metabolic process	3	6	1.93	0.0107	10090.ENSMUSP00000088249,10090.ENSMUSP00000153064,10090.ENSMUSP00000153671	Hmgcs2,Hmgcs1,Fdft1
GO:0048522	Positive regulation of cellular process	57	5948	0.22	0.0107	10090.ENSMUSP00000000253,10090.ENSMUSP00000006629,10090.ENSMUSP00000009425,10090.ENSMUSP00000020991,10090.ENSMUSP00000021921,10090.ENSMUSP00000021970,10090.ENSMUSP00000022213,10090.ENSMUSP00000022616,10090.ENSMUSP00000025724,10090.ENSMUSP00000026008,10090.ENSMUSP00000026076,10090.ENSMUSP00000027377,10090.ENSMUSP00000027467,10090.ENSMUSP00000028938,10090.ENSMUSP00000029078,10090.ENSMUSP00000030623…	Lhx2,Sptbn1,Rarres2,Dnmt3a,Ptch1,Cxcl14,Thbs4,Clu,Il33,Trim8,Gfra1,Igfbp5,Serpine2,Cst3,Car2,Sfpq,Slco1c1,Lmcd1,Gpm6a,Cspg5,Arid4a,Mgat5,Pbxip1,Chst2,Cd81,Ogt,Lgr4,Mical2,Mlc1,Eps8,Plpp3,C4b,Grk3,Nfia,Emp2,Sox11,Notch2,Ntrk2,Hopx,Nnat,Prnp,Frmd4a,Macf1,Ptn,Hivep3,Nfix,Tnfrsf19,Atrx,Klf7,Zbtb20,Tcf4,Fam107a,Hipk2,Nfat5,Pou3f2,Adgrg1,Hspa2
GO:0048513	Animal organ development	40	3588	0.28	0.0134	10090.ENSMUSP00000000253,10090.ENSMUSP00000009425,10090.ENSMUSP00000020024,10090.ENSMUSP00000021921,10090.ENSMUSP00000021970,10090.ENSMUSP00000022616,10090.ENSMUSP00000023934,10090.ENSMUSP00000025833,10090.ENSMUSP00000026076,10090.ENSMUSP00000027377,10090.ENSMUSP00000027467,10090.ENSMUSP00000033915,10090.ENSMUSP00000035512,10090.ENSMUSP00000040429,10090.ENSMUSP00000043768,10090.ENSMUSP00000045409…	Lhx2,Rarres2,Fabp7,Ptch1,Cxcl14,Clu,Hbb-bs,Papss2,Gfra1,Igfbp5,Serpine2,Gpm6a,Arid4a,Pbxip1,Cd81,Ogt,Lgr4,Mical2,Sall3,Insig1,Nfia,Emp2,Sox11,Notch2,Ntrk2,Hopx,Nnat,Hmgcs2,Ankrd11,Ptn,Hivep3,Nfix,Tnfrsf19,Atrx,Hipk2,Selenop,Gnb1,Pou3f2,Adgrg1,Cbs
GO:0010033	Response to organic substance	37	3234	0.29	0.0171	10090.ENSMUSP00000009425,10090.ENSMUSP00000020991,10090.ENSMUSP00000021921,10090.ENSMUSP00000022213,10090.ENSMUSP00000022616,10090.ENSMUSP00000025724,10090.ENSMUSP00000026076,10090.ENSMUSP00000027377,10090.ENSMUSP00000028328,10090.ENSMUSP00000029078,10090.ENSMUSP00000029769,10090.ENSMUSP00000032492,10090.ENSMUSP00000037377,10090.ENSMUSP00000043768,10090.ENSMUSP00000045409,10090.ENSMUSP00000047667…	Rarres2,Dnmt3a,Ptch1,Thbs4,Clu,Il33,Gfra1,Igfbp5,Entpd2,Car2,Gclm,Cd9,Fbxo2,Cd81,Ogt,Mlc1,Eps8,Rbp1,Insig1,Notch2,Ntrk2,Adam23,Nnat,Mat2a,Hmgcs2,Prnp,Atrx,Zbtb20,Mgst1,Fam107a,Hipk2,Nfat5,Idi1,Pou3f2,Hspa2,Hmgcs1,Cbs
GO:0009966	Regulation of signal transduction	35	3013	0.3	0.0205	10090.ENSMUSP00000006629,10090.ENSMUSP00000009425,10090.ENSMUSP00000021921,10090.ENSMUSP00000022616,10090.ENSMUSP00000026008,10090.ENSMUSP00000027377,10090.ENSMUSP00000027467,10090.ENSMUSP00000029769,10090.ENSMUSP00000030623,10090.ENSMUSP00000032376,10090.ENSMUSP00000035512,10090.ENSMUSP00000038359,10090.ENSMUSP00000040429,10090.ENSMUSP00000043768,10090.ENSMUSP00000045409,10090.ENSMUSP00000047325…	Sptbn1,Rarres2,Ptch1,Clu,Trim8,Igfbp5,Serpine2,Gclm,Sfpq,Lmcd1,Arid4a,Mgat5,Pbxip1,Cd81,Ogt,Lgr4,Eps8,Sall3,Insig1,Plpp3,Grk3,Emp2,Sox11,Notch2,Ntrk2,Ctnnd2,Prnp,Macf1,Tnfrsf19,Tcf4,Hipk2,Mgll,Nfat5,Adgrg1,Cbs
GO:0065008	Regulation of biological quality	42	3943	0.26	0.0205	10090.ENSMUSP00000006629,10090.ENSMUSP00000009425,10090.ENSMUSP00000021921,10090.ENSMUSP00000022616,10090.ENSMUSP00000023934,10090.ENSMUSP00000025833,10090.ENSMUSP00000027377,10090.ENSMUSP00000027467,10090.ENSMUSP00000028328,10090.ENSMUSP00000029078,10090.ENSMUSP00000029769,10090.ENSMUSP00000032362,10090.ENSMUSP00000032492,10090.ENSMUSP00000033198,10090.ENSMUSP00000033915,10090.ENSMUSP00000035058…	Sptbn1,Rarres2,Ptch1,Clu,Hbb-bs,Papss2,Igfbp5,Serpine2,Entpd2,Car2,Gclm,Slco1c1,Cd9,Crym,Gpm6a,Cspg5,Arid4a,Slc16a2,Cd81,Ogt,Lgr4,Eps8,Rbp1,Insig1,Plpp3,Emp2,Sox11,Ntrk2,Ctnnd2,Nnat,Prnp,Macf1,Ankrd11,Ptn,Nrxn2,Klf7,Zbtb20,Fam107a,Mgll,Gnb1,Adgrg1,Cbs
GO:0032501	Multicellular organismal process	68	7908	0.17	0.027	10090.ENSMUSP00000000253,10090.ENSMUSP00000004076,10090.ENSMUSP00000006629,10090.ENSMUSP00000009425,10090.ENSMUSP00000020024,10090.ENSMUSP00000020991,10090.ENSMUSP00000021921,10090.ENSMUSP00000022108,10090.ENSMUSP00000022213,10090.ENSMUSP00000022616,10090.ENSMUSP00000023934,10090.ENSMUSP00000025724,10090.ENSMUSP00000025833,10090.ENSMUSP00000026008,10090.ENSMUSP00000026076,10090.ENSMUSP00000027056…	Lhx2,Grm3,Sptbn1,Rarres2,Fabp7,Dnmt3a,Ptch1,Hapln1,Thbs4,Clu,Hbb-bs,Il33,Papss2,Trim8,Gfra1,Prex2,Igfbp5,Serpine2,Entpd2,Gclm,Cd9,Mfge8,Crym,Gpm6a,Cspg5,Arid4a,Slc16a2,Pbxip1,Cd81,Ogt,Lgr4,Mical2,Utp14b,Eps8,Sall3,Insig1,Plpp3,Nfia,Emp2,Sox11,Notch2,Ntrk2,Ctnnd2,Hopx,Nnat,Hmgcs2,Ddx3y,Prnp,Msi2,Macf1,Ankrd11,Ptn,Nfix,Tnfrsf19,Nrxn2,Atrx,Klf7,Tcf4,Fam107a,Slc35d1,Hipk2,Selenop,Mgll,Gnb1,Pou3f2,Adg…
GO:0030182	Neuron differentiation	19	1180	0.44	0.0294	10090.ENSMUSP00000000253,10090.ENSMUSP00000020991,10090.ENSMUSP00000021921,10090.ENSMUSP00000022213,10090.ENSMUSP00000022616,10090.ENSMUSP00000026076,10090.ENSMUSP00000027056,10090.ENSMUSP00000033915,10090.ENSMUSP00000035058,10090.ENSMUSP00000047325,10090.ENSMUSP00000056967,10090.ENSMUSP00000078070,10090.ENSMUSP00000078757,10090.ENSMUSP00000080427,10090.ENSMUSP00000099073,10090.ENSMUSP00000105386…	Lhx2,Dnmt3a,Ptch1,Thbs4,Clu,Gfra1,Prex2,Gpm6a,Cspg5,Lgr4,Sall3,Sox11,Ntrk2,Ctnnd2,Ptn,Nfix,Klf7,Hipk2,Pou3f2
GO:0070327	Thyroid hormone transport	3	11	1.67	0.0315	10090.ENSMUSP00000032362,10090.ENSMUSP00000033198,10090.ENSMUSP00000037629	Slco1c1,Crym,Slc16a2
GO:1900272	Negative regulation of long-term synaptic potentiation	3	12	1.63	0.038	10090.ENSMUSP00000088833,10090.ENSMUSP00000099073,10090.ENSMUSP00000114015	Prnp,Ptn,Fam107a
GO:0030334	Regulation of cell migration	17	1007	0.46	0.039	10090.ENSMUSP00000009425,10090.ENSMUSP00000021970,10090.ENSMUSP00000022213,10090.ENSMUSP00000025724,10090.ENSMUSP00000027377,10090.ENSMUSP00000032492,10090.ENSMUSP00000035512,10090.ENSMUSP00000038359,10090.ENSMUSP00000040775,10090.ENSMUSP00000043768,10090.ENSMUSP00000045409,10090.ENSMUSP00000065719,10090.ENSMUSP00000077466,10090.ENSMUSP00000095507,10090.ENSMUSP00000099073,10090.ENSMUSP00000114015…	Rarres2,Cxcl14,Thbs4,Il33,Igfbp5,Cd9,Arid4a,Mgat5,Chst2,Cd81,Ogt,Plpp3,Emp2,Macf1,Ptn,Fam107a,Adgrg1
GO:0006720	Isoprenoid metabolic process	6	120	0.93	0.0408	10090.ENSMUSP00000009425,10090.ENSMUSP00000059749,10090.ENSMUSP00000088249,10090.ENSMUSP00000132780,10090.ENSMUSP00000153064,10090.ENSMUSP00000153671	Rarres2,Rbp1,Hmgcs2,Idi1,Hmgcs1,Fdft1
GO:0048518	Positive regulation of biological process	59	6612	0.19	0.041	10090.ENSMUSP00000000253,10090.ENSMUSP00000006629,10090.ENSMUSP00000009425,10090.ENSMUSP00000020991,10090.ENSMUSP00000021921,10090.ENSMUSP00000021970,10090.ENSMUSP00000022213,10090.ENSMUSP00000022616,10090.ENSMUSP00000025724,10090.ENSMUSP00000026008,10090.ENSMUSP00000026076,10090.ENSMUSP00000027377,10090.ENSMUSP00000027467,10090.ENSMUSP00000028938,10090.ENSMUSP00000029078,10090.ENSMUSP00000030623…	Lhx2,Sptbn1,Rarres2,Dnmt3a,Ptch1,Cxcl14,Thbs4,Clu,Il33,Trim8,Gfra1,Igfbp5,Serpine2,Cst3,Car2,Sfpq,Slco1c1,Lmcd1,Mfge8,Gpm6a,Cspg5,Arid4a,Mgat5,Pbxip1,Chst2,Cd81,Ogt,Lgr4,Mical2,Mlc1,Eps8,Plpp3,C4b,Grk3,Nfia,Emp2,Sox11,Notch2,Ntrk2,Hopx,Nnat,Prnp,Frmd4a,Macf1,Ptn,Hivep3,Nfix,Tnfrsf19,Atrx,Klf7,Zbtb20,Tcf4,Fam107a,Hipk2,Mgll,Nfat5,Pou3f2,Adgrg1,Hspa2
GO:0000122	Negative regulation of transcription by RNA polymerase II	17	1024	0.46	0.0439	10090.ENSMUSP00000020991,10090.ENSMUSP00000021921,10090.ENSMUSP00000025724,10090.ENSMUSP00000030623,10090.ENSMUSP00000032376,10090.ENSMUSP00000033198,10090.ENSMUSP00000035512,10090.ENSMUSP00000045409,10090.ENSMUSP00000078070,10090.ENSMUSP00000078741,10090.ENSMUSP00000080630,10090.ENSMUSP00000105386,10090.ENSMUSP00000109203,10090.ENSMUSP00000109720,10090.ENSMUSP00000110342,10090.ENSMUSP00000110636…	Dnmt3a,Ptch1,Il33,Sfpq,Lmcd1,Crym,Arid4a,Ogt,Sox11,Notch2,Hopx,Nfix,Atrx,Klf7,Zbtb20,Tcf4,Hipk2
GO:0048771	Tissue remodeling	6	124	0.92	0.0448	10090.ENSMUSP00000022213,10090.ENSMUSP00000027377,10090.ENSMUSP00000047325,10090.ENSMUSP00000078741,10090.ENSMUSP00000099073,10090.ENSMUSP00000158269	Thbs4,Igfbp5,Lgr4,Notch2,Ptn,Cbs

## Sheet: Endo up in Prdm16 cKO
None

## Sheet: Endo down in Prdm16 cKO
None

## Sheet: Ependymal up in Prdm16 cKO
None

## Sheet: Ependymal down in Prdm16 cKO
#term ID	term description	observed gene count	background gene count	strength	false discovery rate	matching proteins in your network (IDs)	matching proteins in your network (labels)
GO:0009628	Response to abiotic stimulus	13	1221	0.79	0.0013	10090.ENSMUSP00000003912,10090.ENSMUSP00000020238,10090.ENSMUSP00000021674,10090.ENSMUSP00000025561,10090.ENSMUSP00000027467,10090.ENSMUSP00000028222,10090.ENSMUSP00000031399,10090.ENSMUSP00000071486,10090.ENSMUSP00000080302,10090.ENSMUSP00000092901,10090.ENSMUSP00000098066,10090.ENSMUSP00000099776,10090.ENSMUSP00000102710	Calr,Hsp90b1,Fos,Anxa1,Serpine2,Hspa5,Psph,Actg1,Pgk1,Jund,Actb,Stk39,Txnip
GO:0014070	Response to organic cyclic compound	12	1008	0.84	0.0013	10090.ENSMUSP00000003912,10090.ENSMUSP00000020238,10090.ENSMUSP00000021674,10090.ENSMUSP00000025561,10090.ENSMUSP00000028222,10090.ENSMUSP00000031399,10090.ENSMUSP00000090895,10090.ENSMUSP00000092901,10090.ENSMUSP00000098066,10090.ENSMUSP00000099776,10090.ENSMUSP00000102710,10090.ENSMUSP00000107695	Calr,Hsp90b1,Fos,Anxa1,Hspa5,Psph,Hba-a2,Jund,Actb,Stk39,Txnip,Cacna1s
GO:0006810	Transport	20	3782	0.48	0.0037	10090.ENSMUSP00000003912,10090.ENSMUSP00000016168,10090.ENSMUSP00000019649,10090.ENSMUSP00000020238,10090.ENSMUSP00000023826,10090.ENSMUSP00000025561,10090.ENSMUSP00000027467,10090.ENSMUSP00000028222,10090.ENSMUSP00000029172,10090.ENSMUSP00000032492,10090.ENSMUSP00000042405,10090.ENSMUSP00000047697,10090.ENSMUSP00000071486,10090.ENSMUSP00000090895,10090.ENSMUSP00000092002,10090.ENSMUSP00000098066…	Calr,Lbp,Ubb,Hsp90b1,Sncg,Anxa1,Serpine2,Hspa5,Ghrh,Cd9,Scn7a,Syne2,Actg1,Hba-a2,Ftl1,Actb,Stk39,Txnip,Cacna1s,Apoe
GO:0010035	Response to inorganic substance	9	596	0.94	0.0037	10090.ENSMUSP00000003912,10090.ENSMUSP00000021674,10090.ENSMUSP00000025561,10090.ENSMUSP00000028222,10090.ENSMUSP00000071486,10090.ENSMUSP00000090895,10090.ENSMUSP00000092901,10090.ENSMUSP00000099776,10090.ENSMUSP00000102710	Calr,Fos,Anxa1,Hspa5,Actg1,Hba-a2,Jund,Stk39,Txnip
GO:0051179	Localization	22	4555	0.44	0.0037	10090.ENSMUSP00000003912,10090.ENSMUSP00000016168,10090.ENSMUSP00000019649,10090.ENSMUSP00000020238,10090.ENSMUSP00000023826,10090.ENSMUSP00000025561,10090.ENSMUSP00000027467,10090.ENSMUSP00000028222,10090.ENSMUSP00000029172,10090.ENSMUSP00000032492,10090.ENSMUSP00000042405,10090.ENSMUSP00000047697,10090.ENSMUSP00000071486,10090.ENSMUSP00000087947,10090.ENSMUSP00000090895,10090.ENSMUSP00000092002…	Calr,Lbp,Ubb,Hsp90b1,Sncg,Anxa1,Serpine2,Hspa5,Ghrh,Cd9,Scn7a,Syne2,Actg1,Fyb,Hba-a2,Ftl1,Actb,Stk39,Txnip,Cacna1s,Tmsb4x,Apoe
GO:0009612	Response to mechanical stimulus	6	237	1.16	0.0082	10090.ENSMUSP00000021674,10090.ENSMUSP00000027467,10090.ENSMUSP00000031399,10090.ENSMUSP00000071486,10090.ENSMUSP00000092901,10090.ENSMUSP00000102710	Fos,Serpine2,Psph,Actg1,Jund,Txnip
GO:0061041	Regulation of wound healing	5	136	1.32	0.0087	10090.ENSMUSP00000025561,10090.ENSMUSP00000027467,10090.ENSMUSP00000032492,10090.ENSMUSP00000071486,10090.ENSMUSP00000133302	Anxa1,Serpine2,Cd9,Actg1,Apoe
GO:0010038	Response to metal ion	7	398	1	0.0096	10090.ENSMUSP00000003912,10090.ENSMUSP00000021674,10090.ENSMUSP00000028222,10090.ENSMUSP00000071486,10090.ENSMUSP00000092901,10090.ENSMUSP00000099776,10090.ENSMUSP00000102710	Calr,Fos,Hspa5,Actg1,Jund,Stk39,Txnip
GO:0030334	Regulation of cell migration	10	1007	0.76	0.0103	10090.ENSMUSP00000003912,10090.ENSMUSP00000016168,10090.ENSMUSP00000025561,10090.ENSMUSP00000028222,10090.ENSMUSP00000032492,10090.ENSMUSP00000047697,10090.ENSMUSP00000071486,10090.ENSMUSP00000099776,10090.ENSMUSP00000107795,10090.ENSMUSP00000133302	Calr,Lbp,Anxa1,Hspa5,Cd9,Syne2,Actg1,Stk39,Tmsb4x,Apoe
GO:0010544	Negative regulation of platelet activation	3	19	1.96	0.0105	10090.ENSMUSP00000027467,10090.ENSMUSP00000032492,10090.ENSMUSP00000133302	Serpine2,Cd9,Apoe
GO:0030335	Positive regulation of cell migration	8	595	0.89	0.0105	10090.ENSMUSP00000003912,10090.ENSMUSP00000016168,10090.ENSMUSP00000025561,10090.ENSMUSP00000028222,10090.ENSMUSP00000047697,10090.ENSMUSP00000071486,10090.ENSMUSP00000099776,10090.ENSMUSP00000107795	Calr,Lbp,Anxa1,Hspa5,Syne2,Actg1,Stk39,Tmsb4x
GO:0051592	Response to calcium ion	5	158	1.26	0.0105	10090.ENSMUSP00000021674,10090.ENSMUSP00000028222,10090.ENSMUSP00000071486,10090.ENSMUSP00000092901,10090.ENSMUSP00000102710	Fos,Hspa5,Actg1,Jund,Txnip
GO:0070887	Cellular response to chemical stimulus	16	2827	0.51	0.0105	10090.ENSMUSP00000003912,10090.ENSMUSP00000004140,10090.ENSMUSP00000016168,10090.ENSMUSP00000020238,10090.ENSMUSP00000021674,10090.ENSMUSP00000025561,10090.ENSMUSP00000028222,10090.ENSMUSP00000029002,10090.ENSMUSP00000071486,10090.ENSMUSP00000080302,10090.ENSMUSP00000090895,10090.ENSMUSP00000092901,10090.ENSMUSP00000098066,10090.ENSMUSP00000099776,10090.ENSMUSP00000107695,10090.ENSMUSP00000133302	Calr,Gstm1,Lbp,Hsp90b1,Fos,Anxa1,Hspa5,Stmn2,Actg1,Pgk1,Hba-a2,Jund,Actb,Stk39,Cacna1s,Apoe
GO:0009605	Response to external stimulus	15	2575	0.52	0.0117	10090.ENSMUSP00000003912,10090.ENSMUSP00000016168,10090.ENSMUSP00000021674,10090.ENSMUSP00000025561,10090.ENSMUSP00000027467,10090.ENSMUSP00000028222,10090.ENSMUSP00000029172,10090.ENSMUSP00000031399,10090.ENSMUSP00000042405,10090.ENSMUSP00000071486,10090.ENSMUSP00000090895,10090.ENSMUSP00000092901,10090.ENSMUSP00000099776,10090.ENSMUSP00000102710,10090.ENSMUSP00000133302	Calr,Lbp,Fos,Anxa1,Serpine2,Hspa5,Ghrh,Psph,Scn7a,Actg1,Hba-a2,Jund,Stk39,Txnip,Apoe
GO:0050808	Synapse organization	6	338	1.01	0.0197	10090.ENSMUSP00000023826,10090.ENSMUSP00000031249,10090.ENSMUSP00000071486,10090.ENSMUSP00000098066,10090.ENSMUSP00000107695,10090.ENSMUSP00000133302	Sncg,Sparcl1,Actg1,Actb,Cacna1s,Apoe
GO:1901700	Response to oxygen-containing compound	12	1763	0.59	0.0208	10090.ENSMUSP00000003912,10090.ENSMUSP00000016168,10090.ENSMUSP00000020238,10090.ENSMUSP00000021674,10090.ENSMUSP00000025561,10090.ENSMUSP00000028222,10090.ENSMUSP00000031399,10090.ENSMUSP00000090895,10090.ENSMUSP00000092901,10090.ENSMUSP00000098066,10090.ENSMUSP00000099776,10090.ENSMUSP00000102710	Calr,Lbp,Hsp90b1,Fos,Anxa1,Hspa5,Psph,Hba-a2,Jund,Actb,Stk39,Txnip
GO:0009719	Response to endogenous stimulus	11	1478	0.63	0.0209	10090.ENSMUSP00000020238,10090.ENSMUSP00000021674,10090.ENSMUSP00000025561,10090.ENSMUSP00000028222,10090.ENSMUSP00000029002,10090.ENSMUSP00000032492,10090.ENSMUSP00000092901,10090.ENSMUSP00000098066,10090.ENSMUSP00000099776,10090.ENSMUSP00000102710,10090.ENSMUSP00000107695	Hsp90b1,Fos,Anxa1,Hspa5,Stmn2,Cd9,Jund,Actb,Stk39,Txnip,Cacna1s
GO:0030154	Cell differentiation	18	3918	0.42	0.0209	10090.ENSMUSP00000003912,10090.ENSMUSP00000019649,10090.ENSMUSP00000021674,10090.ENSMUSP00000025561,10090.ENSMUSP00000027467,10090.ENSMUSP00000028222,10090.ENSMUSP00000029002,10090.ENSMUSP00000032492,10090.ENSMUSP00000047697,10090.ENSMUSP00000071486,10090.ENSMUSP00000080302,10090.ENSMUSP00000090895,10090.ENSMUSP00000092901,10090.ENSMUSP00000098066,10090.ENSMUSP00000102062,10090.ENSMUSP00000102710…	Calr,Ubb,Fos,Anxa1,Serpine2,Hspa5,Stmn2,Cd9,Syne2,Actg1,Pgk1,Hba-a2,Jund,Actb,H3f3b,Txnip,Cacna1s,Apoe
GO:0071248	Cellular response to metal ion	5	212	1.13	0.0223	10090.ENSMUSP00000003912,10090.ENSMUSP00000021674,10090.ENSMUSP00000028222,10090.ENSMUSP00000092901,10090.ENSMUSP00000099776	Calr,Fos,Hspa5,Jund,Stk39
GO:0002682	Regulation of immune system process	11	1523	0.62	0.0234	10090.ENSMUSP00000003912,10090.ENSMUSP00000016168,10090.ENSMUSP00000021674,10090.ENSMUSP00000025561,10090.ENSMUSP00000032492,10090.ENSMUSP00000075690,10090.ENSMUSP00000087947,10090.ENSMUSP00000092901,10090.ENSMUSP00000098066,10090.ENSMUSP00000099776,10090.ENSMUSP00000133302	Calr,Lbp,Fos,Anxa1,Cd9,Serpinb1a,Fyb,Jund,Actb,Stk39,Apoe
GO:0010033	Response to organic substance	16	3234	0.45	0.0234	10090.ENSMUSP00000003912,10090.ENSMUSP00000016168,10090.ENSMUSP00000020238,10090.ENSMUSP00000021674,10090.ENSMUSP00000025561,10090.ENSMUSP00000028222,10090.ENSMUSP00000029002,10090.ENSMUSP00000031399,10090.ENSMUSP00000032492,10090.ENSMUSP00000071486,10090.ENSMUSP00000090895,10090.ENSMUSP00000092901,10090.ENSMUSP00000098066,10090.ENSMUSP00000099776,10090.ENSMUSP00000102710,10090.ENSMUSP00000107695	Calr,Lbp,Hsp90b1,Fos,Anxa1,Hspa5,Stmn2,Psph,Cd9,Actg1,Hba-a2,Jund,Actb,Stk39,Txnip,Cacna1s
GO:0034330	Cell junction organization	7	547	0.87	0.0234	10090.ENSMUSP00000023826,10090.ENSMUSP00000031249,10090.ENSMUSP00000032492,10090.ENSMUSP00000071486,10090.ENSMUSP00000098066,10090.ENSMUSP00000107695,10090.ENSMUSP00000133302	Sncg,Sparcl1,Cd9,Actg1,Actb,Cacna1s,Apoe
GO:0051651	Maintenance of location in cell	4	107	1.33	0.0234	10090.ENSMUSP00000028222,10090.ENSMUSP00000092002,10090.ENSMUSP00000107795,10090.ENSMUSP00000133302	Hspa5,Ftl1,Tmsb4x,Apoe
GO:0150111	Regulation of transepithelial transport	2	4	2.46	0.0234	10090.ENSMUSP00000071486,10090.ENSMUSP00000098066	Actg1,Actb
GO:0051128	Regulation of cellular component organization	14	2546	0.5	0.027	10090.ENSMUSP00000003912,10090.ENSMUSP00000016168,10090.ENSMUSP00000025561,10090.ENSMUSP00000027467,10090.ENSMUSP00000028222,10090.ENSMUSP00000029002,10090.ENSMUSP00000031249,10090.ENSMUSP00000047697,10090.ENSMUSP00000071486,10090.ENSMUSP00000098066,10090.ENSMUSP00000102062,10090.ENSMUSP00000107795,10090.ENSMUSP00000133302,10090.ENSMUSP00000152821	Calr,Lbp,Anxa1,Serpine2,Hspa5,Stmn2,Sparcl1,Syne2,Actg1,Actb,H3f3b,Tmsb4x,Apoe,Adck1
GO:0010243	Response to organonitrogen compound	9	1070	0.68	0.0347	10090.ENSMUSP00000003912,10090.ENSMUSP00000020238,10090.ENSMUSP00000021674,10090.ENSMUSP00000025561,10090.ENSMUSP00000028222,10090.ENSMUSP00000032492,10090.ENSMUSP00000092901,10090.ENSMUSP00000098066,10090.ENSMUSP00000107695	Calr,Hsp90b1,Fos,Anxa1,Hspa5,Cd9,Jund,Actb,Cacna1s
GO:0002685	Regulation of leukocyte migration	5	251	1.06	0.035	10090.ENSMUSP00000003912,10090.ENSMUSP00000016168,10090.ENSMUSP00000025561,10090.ENSMUSP00000032492,10090.ENSMUSP00000099776	Calr,Lbp,Anxa1,Cd9,Stk39
GO:0030029	Actin filament-based process	7	611	0.82	0.035	10090.ENSMUSP00000003912,10090.ENSMUSP00000020238,10090.ENSMUSP00000025561,10090.ENSMUSP00000047697,10090.ENSMUSP00000071486,10090.ENSMUSP00000098066,10090.ENSMUSP00000107795	Calr,Hsp90b1,Anxa1,Syne2,Actg1,Actb,Tmsb4x
GO:0048856	Anatomical structure development	21	5513	0.34	0.035	10090.ENSMUSP00000003912,10090.ENSMUSP00000019649,10090.ENSMUSP00000021674,10090.ENSMUSP00000025561,10090.ENSMUSP00000027467,10090.ENSMUSP00000028222,10090.ENSMUSP00000029002,10090.ENSMUSP00000029172,10090.ENSMUSP00000031249,10090.ENSMUSP00000031399,10090.ENSMUSP00000032492,10090.ENSMUSP00000047697,10090.ENSMUSP00000071486,10090.ENSMUSP00000080302,10090.ENSMUSP00000090895,10090.ENSMUSP00000092901…	Calr,Ubb,Fos,Anxa1,Serpine2,Hspa5,Stmn2,Ghrh,Sparcl1,Psph,Cd9,Syne2,Actg1,Pgk1,Hba-a2,Jund,Actb,H3f3b,Txnip,Cacna1s,Apoe
GO:0051049	Regulation of transport	12	1998	0.54	0.0373	10090.ENSMUSP00000003912,10090.ENSMUSP00000016168,10090.ENSMUSP00000023826,10090.ENSMUSP00000025561,10090.ENSMUSP00000027467,10090.ENSMUSP00000029172,10090.ENSMUSP00000042405,10090.ENSMUSP00000071486,10090.ENSMUSP00000098066,10090.ENSMUSP00000099776,10090.ENSMUSP00000107695,10090.ENSMUSP00000133302	Calr,Lbp,Sncg,Anxa1,Serpine2,Ghrh,Scn7a,Actg1,Actb,Stk39,Cacna1s,Apoe
GO:1901654	Response to ketone	5	262	1.04	0.0373	10090.ENSMUSP00000003912,10090.ENSMUSP00000021674,10090.ENSMUSP00000031399,10090.ENSMUSP00000099776,10090.ENSMUSP00000102710	Calr,Fos,Psph,Stk39,Txnip
GO:0065008	Regulation of biological quality	17	3943	0.39	0.0494	10090.ENSMUSP00000003912,10090.ENSMUSP00000016168,10090.ENSMUSP00000019649,10090.ENSMUSP00000023826,10090.ENSMUSP00000025561,10090.ENSMUSP00000027467,10090.ENSMUSP00000029172,10090.ENSMUSP00000031249,10090.ENSMUSP00000032492,10090.ENSMUSP00000042405,10090.ENSMUSP00000075690,10090.ENSMUSP00000090895,10090.ENSMUSP00000092002,10090.ENSMUSP00000099776,10090.ENSMUSP00000107795,10090.ENSMUSP00000133302…	Calr,Lbp,Ubb,Sncg,Anxa1,Serpine2,Ghrh,Sparcl1,Cd9,Scn7a,Serpinb1a,Hba-a2,Ftl1,Stk39,Tmsb4x,Apoe,Adck1
GO:0051641	Cellular localization	14	2778	0.46	0.0498	10090.ENSMUSP00000003912,10090.ENSMUSP00000019649,10090.ENSMUSP00000020238,10090.ENSMUSP00000023826,10090.ENSMUSP00000025561,10090.ENSMUSP00000028222,10090.ENSMUSP00000047697,10090.ENSMUSP00000071486,10090.ENSMUSP00000087947,10090.ENSMUSP00000092002,10090.ENSMUSP00000098066,10090.ENSMUSP00000102710,10090.ENSMUSP00000107795,10090.ENSMUSP00000133302	Calr,Ubb,Hsp90b1,Sncg,Anxa1,Hspa5,Syne2,Actg1,Fyb,Ftl1,Actb,Txnip,Tmsb4x,Apoe

## Sheet: Microglia up in Prdm16 cKO
None

## Sheet: Microglia down in Prdm16 cKO
None

## Sheet: Neuroblast up in Prdm16 cKO
#term ID	term description	observed gene count	background gene count	strength	false discovery rate	matching proteins in your network (IDs)	matching proteins in your network (labels)
GO:0006119	Oxidative phosphorylation	18	120	1.48	1.23e-16	10090.ENSMUSP00000023677,10090.ENSMUSP00000023851,10090.ENSMUSP00000033582,10090.ENSMUSP00000038463,10090.ENSMUSP00000040717,10090.ENSMUSP00000043543,10090.ENSMUSP00000051222,10090.ENSMUSP00000075150,10090.ENSMUSP00000075953,10090.ENSMUSP00000080995,10090.ENSMUSP00000081021,10090.ENSMUSP00000105796,10090.ENSMUSP00000115419,10090.ENSMUSP00000123609,10090.ENSMUSP00000136313,10090.ENSMUSP00000138019…	Atp5o,Ndufa5,Cox7b,Ndufc1,Cox8a,Ndufb10,Atp5k,Cox6b1,Ndufa3,mt-Atp8,mt-Nd4l,Ndufa13,Cox7c,Cox6c,Ndufa12,Cox4i1,Chchd10,Ndufb1-ps
GO:0045333	Cellular respiration	20	204	1.29	8.15e-16	10090.ENSMUSP00000005493,10090.ENSMUSP00000023677,10090.ENSMUSP00000023851,10090.ENSMUSP00000033582,10090.ENSMUSP00000038463,10090.ENSMUSP00000040717,10090.ENSMUSP00000043543,10090.ENSMUSP00000051222,10090.ENSMUSP00000075150,10090.ENSMUSP00000075953,10090.ENSMUSP00000080995,10090.ENSMUSP00000081021,10090.ENSMUSP00000105796,10090.ENSMUSP00000115419,10090.ENSMUSP00000123609,10090.ENSMUSP00000136313…	Slc1a3,Atp5o,Ndufa5,Cox7b,Ndufc1,Cox8a,Ndufb10,Atp5k,Cox6b1,Ndufa3,mt-Atp8,mt-Nd4l,Ndufa13,Cox7c,Cox6c,Ndufa12,Cox4i1,Mtln,Chchd10,Ndufb1-ps
GO:0015980	Energy derivation by oxidation of organic compounds	21	275	1.18	7.27e-15	10090.ENSMUSP00000005493,10090.ENSMUSP00000023677,10090.ENSMUSP00000023851,10090.ENSMUSP00000033582,10090.ENSMUSP00000034211,10090.ENSMUSP00000038463,10090.ENSMUSP00000040717,10090.ENSMUSP00000043543,10090.ENSMUSP00000051222,10090.ENSMUSP00000075150,10090.ENSMUSP00000075953,10090.ENSMUSP00000080995,10090.ENSMUSP00000081021,10090.ENSMUSP00000105796,10090.ENSMUSP00000115419,10090.ENSMUSP00000123609…	Slc1a3,Atp5o,Ndufa5,Cox7b,Mt3,Ndufc1,Cox8a,Ndufb10,Atp5k,Cox6b1,Ndufa3,mt-Atp8,mt-Nd4l,Ndufa13,Cox7c,Cox6c,Ndufa12,Cox4i1,Mtln,Chchd10,Ndufb1-ps
GO:0015986	Proton motive force-driven ATP synthesis	12	69	1.54	1.7e-11	10090.ENSMUSP00000023677,10090.ENSMUSP00000023851,10090.ENSMUSP00000038463,10090.ENSMUSP00000043543,10090.ENSMUSP00000051222,10090.ENSMUSP00000075953,10090.ENSMUSP00000080995,10090.ENSMUSP00000081021,10090.ENSMUSP00000088029,10090.ENSMUSP00000105796,10090.ENSMUSP00000136313,10090.ENSMUSP00000159138	Atp5o,Ndufa5,Ndufc1,Ndufb10,Atp5k,Ndufa3,mt-Atp8,mt-Nd4l,Atp5g1,Ndufa13,Ndufa12,Ndufb1-ps
GO:0042776	Proton motive force-driven mitochondrial ATP synthesis	11	62	1.55	1.47e-10	10090.ENSMUSP00000023677,10090.ENSMUSP00000023851,10090.ENSMUSP00000038463,10090.ENSMUSP00000043543,10090.ENSMUSP00000051222,10090.ENSMUSP00000075953,10090.ENSMUSP00000080995,10090.ENSMUSP00000081021,10090.ENSMUSP00000105796,10090.ENSMUSP00000136313,10090.ENSMUSP00000159138	Atp5o,Ndufa5,Ndufc1,Ndufb10,Atp5k,Ndufa3,mt-Atp8,mt-Nd4l,Ndufa13,Ndufa12,Ndufb1-ps
GO:0043933	Protein-containing complex organization	32	1388	0.66	3.24e-10	10090.ENSMUSP00000006991,10090.ENSMUSP00000020203,10090.ENSMUSP00000022816,10090.ENSMUSP00000023851,10090.ENSMUSP00000030212,10090.ENSMUSP00000030775,10090.ENSMUSP00000037597,10090.ENSMUSP00000038463,10090.ENSMUSP00000043543,10090.ENSMUSP00000044395,10090.ENSMUSP00000048857,10090.ENSMUSP00000057308,10090.ENSMUSP00000062284,10090.ENSMUSP00000075953,10090.ENSMUSP00000076397,10090.ENSMUSP00000085006…	Hcn1,Snrpf,Sub1,Ndufa5,Sh3gl2,Chd5,Snrpd2,Ndufc1,Ndufb10,H1f3,Calm2,H1f4,Grin2b,Ndufa3,H2bu2,H4c11,Snrpg,Atp5g1,Rps2,Rpl38,Ndufa13,Ccsap,Nrxn1,Kcnb2,Rps27,Apoe,Rps28,Ndufa12,Chchd10,Rps14,Calm1,Ndufb1-ps
GO:0065003	Protein-containing complex assembly	28	1227	0.66	1.24e-08	10090.ENSMUSP00000006991,10090.ENSMUSP00000020203,10090.ENSMUSP00000022816,10090.ENSMUSP00000023851,10090.ENSMUSP00000030212,10090.ENSMUSP00000037597,10090.ENSMUSP00000038463,10090.ENSMUSP00000043543,10090.ENSMUSP00000044395,10090.ENSMUSP00000057308,10090.ENSMUSP00000062284,10090.ENSMUSP00000075953,10090.ENSMUSP00000076397,10090.ENSMUSP00000085006,10090.ENSMUSP00000086987,10090.ENSMUSP00000088029…	Hcn1,Snrpf,Sub1,Ndufa5,Sh3gl2,Snrpd2,Ndufc1,Ndufb10,H1f3,H1f4,Grin2b,Ndufa3,H2bu2,H4c11,Snrpg,Atp5g1,Rps2,Rpl38,Ndufa13,Nrxn1,Kcnb2,Rps27,Apoe,Rps28,Ndufa12,Chchd10,Rps14,Ndufb1-ps
GO:0044271	Cellular nitrogen compound biosynthetic process	29	1452	0.6	9.82e-08	10090.ENSMUSP00000000756,10090.ENSMUSP00000008812,10090.ENSMUSP00000022816,10090.ENSMUSP00000023677,10090.ENSMUSP00000023851,10090.ENSMUSP00000030775,10090.ENSMUSP00000036710,10090.ENSMUSP00000038352,10090.ENSMUSP00000038463,10090.ENSMUSP00000043543,10090.ENSMUSP00000051222,10090.ENSMUSP00000075953,10090.ENSMUSP00000080995,10090.ENSMUSP00000081021,10090.ENSMUSP00000085006,10090.ENSMUSP00000088029…	Rpl13,Rps18,Sub1,Atp5o,Ndufa5,Chd5,Lars2,Rps29,Ndufc1,Ndufb10,Atp5k,Ndufa3,mt-Atp8,mt-Nd4l,H4c11,Atp5g1,Rps2,Rpl38,Ndufa13,Rpl9,Rpl29,Rps13,Runx1t1,Rps27,Rps28,Ndufa12,Polr2f,Rps14,Ndufb1-ps
GO:1901566	Organonitrogen compound biosynthetic process	27	1293	0.62	1.83e-07	10090.ENSMUSP00000000756,10090.ENSMUSP00000001304,10090.ENSMUSP00000005493,10090.ENSMUSP00000008812,10090.ENSMUSP00000023677,10090.ENSMUSP00000023851,10090.ENSMUSP00000036710,10090.ENSMUSP00000038352,10090.ENSMUSP00000038463,10090.ENSMUSP00000043543,10090.ENSMUSP00000051222,10090.ENSMUSP00000075953,10090.ENSMUSP00000080995,10090.ENSMUSP00000081021,10090.ENSMUSP00000088029,10090.ENSMUSP00000092502…	Rpl13,Ckb,Slc1a3,Rps18,Atp5o,Ndufa5,Lars2,Rps29,Ndufc1,Ndufb10,Atp5k,Ndufa3,mt-Atp8,mt-Nd4l,Atp5g1,Rps2,Rpl38,Ndufa13,Rpl9,Rpl29,Rps13,Rps27,Apoe,Rps28,Ndufa12,Rps14,Ndufb1-ps
GO:0002181	Cytoplasmic translation	10	127	1.2	9.91e-07	10090.ENSMUSP00000000756,10090.ENSMUSP00000008812,10090.ENSMUSP00000038352,10090.ENSMUSP00000092502,10090.ENSMUSP00000102209,10090.ENSMUSP00000109399,10090.ENSMUSP00000117834,10090.ENSMUSP00000126294,10090.ENSMUSP00000134615,10090.ENSMUSP00000157948	Rpl13,Rps18,Rps29,Rps2,Rpl38,Rpl9,Rpl29,Rps13,Rps28,Rps14
GO:0022900	Electron transport chain	9	125	1.16	1.21e-05	10090.ENSMUSP00000005493,10090.ENSMUSP00000023851,10090.ENSMUSP00000033582,10090.ENSMUSP00000040717,10090.ENSMUSP00000081021,10090.ENSMUSP00000115419,10090.ENSMUSP00000123609,10090.ENSMUSP00000136313,10090.ENSMUSP00000138019	Slc1a3,Ndufa5,Cox7b,Cox8a,mt-Nd4l,Cox7c,Cox6c,Ndufa12,Cox4i1
GO:0032981	Mitochondrial respiratory chain complex I assembly	7	59	1.38	1.92e-05	10090.ENSMUSP00000023851,10090.ENSMUSP00000038463,10090.ENSMUSP00000043543,10090.ENSMUSP00000075953,10090.ENSMUSP00000105796,10090.ENSMUSP00000136313,10090.ENSMUSP00000159138	Ndufa5,Ndufc1,Ndufb10,Ndufa3,Ndufa13,Ndufa12,Ndufb1-ps
GO:1901576	Organic substance biosynthetic process	33	2392	0.44	1.94e-05	10090.ENSMUSP00000000756,10090.ENSMUSP00000001304,10090.ENSMUSP00000005493,10090.ENSMUSP00000008812,10090.ENSMUSP00000022816,10090.ENSMUSP00000023677,10090.ENSMUSP00000023851,10090.ENSMUSP00000030775,10090.ENSMUSP00000036710,10090.ENSMUSP00000038352,10090.ENSMUSP00000038463,10090.ENSMUSP00000043543,10090.ENSMUSP00000051222,10090.ENSMUSP00000075953,10090.ENSMUSP00000080995,10090.ENSMUSP00000081021…	Rpl13,Ckb,Slc1a3,Rps18,Sub1,Atp5o,Ndufa5,Chd5,Lars2,Rps29,Ndufc1,Ndufb10,Atp5k,Ndufa3,mt-Atp8,mt-Nd4l,H4c11,Atp5g1,Rps2,Rpl38,Ndufa13,Rpl9,Rpl29,Rps13,Runx1t1,Rps27,Apoe,Rps28,Ndufa12,Pisd-2,Polr2f,Rps14,Ndufb1-ps
GO:0044249	Cellular biosynthetic process	32	2297	0.45	2.6e-05	10090.ENSMUSP00000000756,10090.ENSMUSP00000005493,10090.ENSMUSP00000008812,10090.ENSMUSP00000022816,10090.ENSMUSP00000023677,10090.ENSMUSP00000023851,10090.ENSMUSP00000030775,10090.ENSMUSP00000036710,10090.ENSMUSP00000038352,10090.ENSMUSP00000038463,10090.ENSMUSP00000043543,10090.ENSMUSP00000051222,10090.ENSMUSP00000075953,10090.ENSMUSP00000080995,10090.ENSMUSP00000081021,10090.ENSMUSP00000085006…	Rpl13,Slc1a3,Rps18,Sub1,Atp5o,Ndufa5,Chd5,Lars2,Rps29,Ndufc1,Ndufb10,Atp5k,Ndufa3,mt-Atp8,mt-Nd4l,H4c11,Atp5g1,Rps2,Rpl38,Ndufa13,Rpl9,Rpl29,Rps13,Runx1t1,Rps27,Apoe,Rps28,Ndufa12,Pisd-2,Polr2f,Rps14,Ndufb1-ps
GO:0022904	Respiratory electron transport chain	8	102	1.2	3.48e-05	10090.ENSMUSP00000005493,10090.ENSMUSP00000023851,10090.ENSMUSP00000040717,10090.ENSMUSP00000081021,10090.ENSMUSP00000115419,10090.ENSMUSP00000123609,10090.ENSMUSP00000136313,10090.ENSMUSP00000138019	Slc1a3,Ndufa5,Cox8a,mt-Nd4l,Cox7c,Cox6c,Ndufa12,Cox4i1
GO:0022607	Cellular component assembly	32	2396	0.43	6.29e-05	10090.ENSMUSP00000006991,10090.ENSMUSP00000009157,10090.ENSMUSP00000020203,10090.ENSMUSP00000022816,10090.ENSMUSP00000023851,10090.ENSMUSP00000030212,10090.ENSMUSP00000037597,10090.ENSMUSP00000038463,10090.ENSMUSP00000043543,10090.ENSMUSP00000044395,10090.ENSMUSP00000057308,10090.ENSMUSP00000062284,10090.ENSMUSP00000075953,10090.ENSMUSP00000076397,10090.ENSMUSP00000085006,10090.ENSMUSP00000086987…	Hcn1,Dynll1,Snrpf,Sub1,Ndufa5,Sh3gl2,Snrpd2,Ndufc1,Ndufb10,H1f3,H1f4,Grin2b,Ndufa3,H2bu2,H4c11,Snrpg,Atp5g1,Rps2,Rpl38,Ndufa13,Il1rapl1,Erbb4,Nrxn1,Kcnb2,Rps27,Apoe,Rps28,Ndufa12,Gabra2,Chchd10,Rps14,Ndufb1-ps
GO:0051592	Response to calcium ion	9	158	1.06	6.39e-05	10090.ENSMUSP00000006991,10090.ENSMUSP00000024805,10090.ENSMUSP00000048857,10090.ENSMUSP00000049663,10090.ENSMUSP00000066822,10090.ENSMUSP00000088196,10090.ENSMUSP00000125407,10090.ENSMUSP00000143401,10090.ENSMUSP00000158788	Hcn1,Cpne5,Calm2,Cpne4,Penk,Syt6,Nrxn1,Mef2c,Calm1
GO:0000028	Ribosomal small subunit assembly	5	21	1.68	6.77e-05	10090.ENSMUSP00000092502,10090.ENSMUSP00000102209,10090.ENSMUSP00000132102,10090.ENSMUSP00000134615,10090.ENSMUSP00000157948	Rps2,Rpl38,Rps27,Rps28,Rps14
GO:0090407	Organophosphate biosynthetic process	14	503	0.75	0.00011	10090.ENSMUSP00000001304,10090.ENSMUSP00000023677,10090.ENSMUSP00000023851,10090.ENSMUSP00000038463,10090.ENSMUSP00000043543,10090.ENSMUSP00000051222,10090.ENSMUSP00000075953,10090.ENSMUSP00000080995,10090.ENSMUSP00000081021,10090.ENSMUSP00000088029,10090.ENSMUSP00000105796,10090.ENSMUSP00000136313,10090.ENSMUSP00000136649,10090.ENSMUSP00000159138	Ckb,Atp5o,Ndufa5,Ndufc1,Ndufb10,Atp5k,Ndufa3,mt-Atp8,mt-Nd4l,Atp5g1,Ndufa13,Ndufa12,Pisd-2,Ndufb1-ps
GO:0072521	Purine-containing compound metabolic process	13	429	0.78	0.00012	10090.ENSMUSP00000023677,10090.ENSMUSP00000023851,10090.ENSMUSP00000038463,10090.ENSMUSP00000043543,10090.ENSMUSP00000051222,10090.ENSMUSP00000075953,10090.ENSMUSP00000080995,10090.ENSMUSP00000081021,10090.ENSMUSP00000088029,10090.ENSMUSP00000105691,10090.ENSMUSP00000105796,10090.ENSMUSP00000136313,10090.ENSMUSP00000159138	Atp5o,Ndufa5,Ndufc1,Ndufb10,Atp5k,Ndufa3,mt-Atp8,mt-Nd4l,Atp5g1,Macrod2,Ndufa13,Ndufa12,Ndufb1-ps
GO:0050804	Modulation of chemical synaptic transmission	14	541	0.71	0.00025	10090.ENSMUSP00000005493,10090.ENSMUSP00000006991,10090.ENSMUSP00000022819,10090.ENSMUSP00000048857,10090.ENSMUSP00000062284,10090.ENSMUSP00000066822,10090.ENSMUSP00000070113,10090.ENSMUSP00000105736,10090.ENSMUSP00000114123,10090.ENSMUSP00000114705,10090.ENSMUSP00000125407,10090.ENSMUSP00000133302,10090.ENSMUSP00000143401,10090.ENSMUSP00000158788	Slc1a3,Hcn1,Jph4,Calm2,Grin2b,Penk,Nrgn,Plcb4,Erbb4,Dbi,Nrxn1,Apoe,Mef2c,Calm1
GO:0006412	Translation	12	390	0.79	0.00028	10090.ENSMUSP00000000756,10090.ENSMUSP00000008812,10090.ENSMUSP00000036710,10090.ENSMUSP00000038352,10090.ENSMUSP00000092502,10090.ENSMUSP00000102209,10090.ENSMUSP00000109399,10090.ENSMUSP00000117834,10090.ENSMUSP00000126294,10090.ENSMUSP00000132102,10090.ENSMUSP00000134615,10090.ENSMUSP00000157948	Rpl13,Rps18,Lars2,Rps29,Rps2,Rpl38,Rpl9,Rpl29,Rps13,Rps27,Rps28,Rps14
GO:0044237	Cellular metabolic process	57	6530	0.24	0.00032	10090.ENSMUSP00000000756,10090.ENSMUSP00000001304,10090.ENSMUSP00000005493,10090.ENSMUSP00000008812,10090.ENSMUSP00000020203,10090.ENSMUSP00000022816,10090.ENSMUSP00000023677,10090.ENSMUSP00000023851,10090.ENSMUSP00000030775,10090.ENSMUSP00000033582,10090.ENSMUSP00000034211,10090.ENSMUSP00000036710,10090.ENSMUSP00000037597,10090.ENSMUSP00000038352,10090.ENSMUSP00000038463,10090.ENSMUSP00000040342…	Rpl13,Ckb,Slc1a3,Rps18,Snrpf,Sub1,Atp5o,Ndufa5,Chd5,Cox7b,Mt3,Lars2,Snrpd2,Rps29,Ndufc1,Pcsk1n,Cox8a,Ndufb10,H1f3,Hnrnpu,Calm2,Atp5k,H1f4,Epha5,Adarb2,Cox6b1,Ndufa3,mt-Atp8,mt-Nd4l,H4c11,Romo1,Snrpg,Atp5g1,Rps2,Rpl38,Macrod2,Ndufa13,Rpl9,Erbb4,Dbi,Cox7c,Rpl29,Cox6c,Rps13,Runx1t1,Rps27,Apoe,Rps28,Ndufa12,Pisd-2,Cox4i1,Mtln,Chchd10,Polr2f,Rps14,Calm1,Ndufb1-ps
GO:0007005	Mitochondrion organization	13	481	0.73	0.00035	10090.ENSMUSP00000023851,10090.ENSMUSP00000030851,10090.ENSMUSP00000038463,10090.ENSMUSP00000043543,10090.ENSMUSP00000048857,10090.ENSMUSP00000075953,10090.ENSMUSP00000085981,10090.ENSMUSP00000105796,10090.ENSMUSP00000114123,10090.ENSMUSP00000136313,10090.ENSMUSP00000151675,10090.ENSMUSP00000158788,10090.ENSMUSP00000159138	Ndufa5,Tomm7,Ndufc1,Ndufb10,Calm2,Ndufa3,Romo1,Ndufa13,Erbb4,Ndufa12,Chchd10,Calm1,Ndufb1-ps
GO:0034654	Nucleobase-containing compound biosynthetic process	17	862	0.6	0.00046	10090.ENSMUSP00000022816,10090.ENSMUSP00000023677,10090.ENSMUSP00000023851,10090.ENSMUSP00000030775,10090.ENSMUSP00000038463,10090.ENSMUSP00000043543,10090.ENSMUSP00000051222,10090.ENSMUSP00000075953,10090.ENSMUSP00000080995,10090.ENSMUSP00000081021,10090.ENSMUSP00000085006,10090.ENSMUSP00000088029,10090.ENSMUSP00000105796,10090.ENSMUSP00000127109,10090.ENSMUSP00000136313,10090.ENSMUSP00000155332…	Sub1,Atp5o,Ndufa5,Chd5,Ndufc1,Ndufb10,Atp5k,Ndufa3,mt-Atp8,mt-Nd4l,H4c11,Atp5g1,Ndufa13,Runx1t1,Ndufa12,Polr2f,Ndufb1-ps
GO:0042773	ATP synthesis coupled electron transport	6	75	1.2	0.0009	10090.ENSMUSP00000040717,10090.ENSMUSP00000081021,10090.ENSMUSP00000115419,10090.ENSMUSP00000123609,10090.ENSMUSP00000136313,10090.ENSMUSP00000138019	Cox8a,mt-Nd4l,Cox7c,Cox6c,Ndufa12,Cox4i1
GO:0055086	Nucleobase-containing small molecule metabolic process	13	550	0.68	0.0012	10090.ENSMUSP00000023677,10090.ENSMUSP00000023851,10090.ENSMUSP00000038463,10090.ENSMUSP00000043543,10090.ENSMUSP00000051222,10090.ENSMUSP00000075953,10090.ENSMUSP00000080995,10090.ENSMUSP00000081021,10090.ENSMUSP00000088029,10090.ENSMUSP00000105691,10090.ENSMUSP00000105796,10090.ENSMUSP00000136313,10090.ENSMUSP00000159138	Atp5o,Ndufa5,Ndufc1,Ndufb10,Atp5k,Ndufa3,mt-Atp8,mt-Nd4l,Atp5g1,Macrod2,Ndufa13,Ndufa12,Ndufb1-ps
GO:0034641	Cellular nitrogen compound metabolic process	36	3393	0.33	0.0014	10090.ENSMUSP00000000756,10090.ENSMUSP00000008812,10090.ENSMUSP00000020203,10090.ENSMUSP00000022816,10090.ENSMUSP00000023677,10090.ENSMUSP00000023851,10090.ENSMUSP00000030775,10090.ENSMUSP00000036710,10090.ENSMUSP00000037597,10090.ENSMUSP00000038352,10090.ENSMUSP00000038463,10090.ENSMUSP00000040342,10090.ENSMUSP00000043543,10090.ENSMUSP00000047571,10090.ENSMUSP00000051222,10090.ENSMUSP00000064775…	Rpl13,Rps18,Snrpf,Sub1,Atp5o,Ndufa5,Chd5,Lars2,Snrpd2,Rps29,Ndufc1,Pcsk1n,Ndufb10,Hnrnpu,Atp5k,Adarb2,Ndufa3,mt-Atp8,mt-Nd4l,H4c11,Snrpg,Atp5g1,Rps2,Rpl38,Macrod2,Ndufa13,Rpl9,Rpl29,Rps13,Runx1t1,Rps27,Rps28,Ndufa12,Polr2f,Rps14,Ndufb1-ps
GO:0006518	Peptide metabolic process	13	562	0.67	0.0015	10090.ENSMUSP00000000756,10090.ENSMUSP00000008812,10090.ENSMUSP00000036710,10090.ENSMUSP00000038352,10090.ENSMUSP00000040342,10090.ENSMUSP00000092502,10090.ENSMUSP00000102209,10090.ENSMUSP00000109399,10090.ENSMUSP00000117834,10090.ENSMUSP00000126294,10090.ENSMUSP00000132102,10090.ENSMUSP00000134615,10090.ENSMUSP00000157948	Rpl13,Rps18,Lars2,Rps29,Pcsk1n,Rps2,Rpl38,Rpl9,Rpl29,Rps13,Rps27,Rps28,Rps14
GO:0022618	Ribonucleoprotein complex assembly	8	185	0.94	0.0015	10090.ENSMUSP00000020203,10090.ENSMUSP00000037597,10090.ENSMUSP00000086987,10090.ENSMUSP00000092502,10090.ENSMUSP00000102209,10090.ENSMUSP00000132102,10090.ENSMUSP00000134615,10090.ENSMUSP00000157948	Snrpf,Snrpd2,Snrpg,Rps2,Rpl38,Rps27,Rps28,Rps14
GO:0010038	Response to metal ion	11	398	0.74	0.0016	10090.ENSMUSP00000006991,10090.ENSMUSP00000024805,10090.ENSMUSP00000034211,10090.ENSMUSP00000034215,10090.ENSMUSP00000048857,10090.ENSMUSP00000049663,10090.ENSMUSP00000066822,10090.ENSMUSP00000088196,10090.ENSMUSP00000125407,10090.ENSMUSP00000143401,10090.ENSMUSP00000158788	Hcn1,Cpne5,Mt3,Mt1,Calm2,Cpne4,Penk,Syt6,Nrxn1,Mef2c,Calm1
GO:0006123	Mitochondrial electron transport, cytochrome c to oxygen	4	22	1.56	0.0019	10090.ENSMUSP00000040717,10090.ENSMUSP00000115419,10090.ENSMUSP00000123609,10090.ENSMUSP00000138019	Cox8a,Cox7c,Cox6c,Cox4i1
GO:0090151	Establishment of protein localization to mitochondrial membrane	4	27	1.47	0.0038	10090.ENSMUSP00000048857,10090.ENSMUSP00000085981,10090.ENSMUSP00000105796,10090.ENSMUSP00000158788	Calm2,Romo1,Ndufa13,Calm1
GO:0010467	Gene expression	26	2145	0.39	0.0039	10090.ENSMUSP00000000756,10090.ENSMUSP00000008812,10090.ENSMUSP00000020203,10090.ENSMUSP00000022816,10090.ENSMUSP00000030775,10090.ENSMUSP00000036710,10090.ENSMUSP00000037597,10090.ENSMUSP00000038352,10090.ENSMUSP00000040342,10090.ENSMUSP00000047571,10090.ENSMUSP00000064775,10090.ENSMUSP00000074994,10090.ENSMUSP00000085006,10090.ENSMUSP00000086987,10090.ENSMUSP00000092502,10090.ENSMUSP00000102209…	Rpl13,Rps18,Snrpf,Sub1,Chd5,Lars2,Snrpd2,Rps29,Pcsk1n,Hnrnpu,Adarb2,H3c7,H4c11,Snrpg,Rps2,Rpl38,Rpl9,Rpl29,Rps13,Runx1t1,Rps27,Apoe,Rps28,Mef2c,Polr2f,Rps14
GO:0098532	Histone H3-K27 trimethylation	3	8	1.88	0.0043	10090.ENSMUSP00000030775,10090.ENSMUSP00000044395,10090.ENSMUSP00000057308	Chd5,H1f3,H1f4
GO:0042391	Regulation of membrane potential	11	487	0.66	0.0082	10090.ENSMUSP00000006991,10090.ENSMUSP00000048460,10090.ENSMUSP00000048857,10090.ENSMUSP00000062284,10090.ENSMUSP00000088029,10090.ENSMUSP00000125407,10090.ENSMUSP00000141107,10090.ENSMUSP00000142892,10090.ENSMUSP00000143401,10090.ENSMUSP00000151675,10090.ENSMUSP00000158788	Hcn1,Fxyd1,Calm2,Grin2b,Atp5g1,Nrxn1,Mtln,Gabra2,Mef2c,Chchd10,Calm1
GO:0019637	Organophosphate metabolic process	15	888	0.53	0.0084	10090.ENSMUSP00000001304,10090.ENSMUSP00000023677,10090.ENSMUSP00000023851,10090.ENSMUSP00000038463,10090.ENSMUSP00000043543,10090.ENSMUSP00000051222,10090.ENSMUSP00000075953,10090.ENSMUSP00000080995,10090.ENSMUSP00000081021,10090.ENSMUSP00000088029,10090.ENSMUSP00000105796,10090.ENSMUSP00000114705,10090.ENSMUSP00000136313,10090.ENSMUSP00000136649,10090.ENSMUSP00000159138	Ckb,Atp5o,Ndufa5,Ndufc1,Ndufb10,Atp5k,Ndufa3,mt-Atp8,mt-Nd4l,Atp5g1,Ndufa13,Dbi,Ndufa12,Pisd-2,Ndufb1-ps
GO:0043269	Regulation of ion transport	14	784	0.55	0.0085	10090.ENSMUSP00000006991,10090.ENSMUSP00000022819,10090.ENSMUSP00000048460,10090.ENSMUSP00000048857,10090.ENSMUSP00000062284,10090.ENSMUSP00000062539,10090.ENSMUSP00000088196,10090.ENSMUSP00000105736,10090.ENSMUSP00000114705,10090.ENSMUSP00000125407,10090.ENSMUSP00000126656,10090.ENSMUSP00000143401,10090.ENSMUSP00000144932,10090.ENSMUSP00000158788	Hcn1,Jph4,Fxyd1,Calm2,Grin2b,Pcp4,Syt6,Plcb4,Dbi,Nrxn1,Kcnb2,Mef2c,Ndufa4,Calm1
GO:0042775	Mitochondrial ATP synthesis coupled electron transport	5	73	1.14	0.0089	10090.ENSMUSP00000040717,10090.ENSMUSP00000115419,10090.ENSMUSP00000123609,10090.ENSMUSP00000136313,10090.ENSMUSP00000138019	Cox8a,Cox7c,Cox6c,Ndufa12,Cox4i1
GO:0010035	Response to inorganic substance	12	596	0.61	0.0099	10090.ENSMUSP00000005493,10090.ENSMUSP00000006991,10090.ENSMUSP00000024805,10090.ENSMUSP00000034211,10090.ENSMUSP00000034215,10090.ENSMUSP00000048857,10090.ENSMUSP00000049663,10090.ENSMUSP00000066822,10090.ENSMUSP00000088196,10090.ENSMUSP00000125407,10090.ENSMUSP00000143401,10090.ENSMUSP00000158788	Slc1a3,Hcn1,Cpne5,Mt3,Mt1,Calm2,Cpne4,Penk,Syt6,Nrxn1,Mef2c,Calm1
GO:0072655	Establishment of protein localization to mitochondrion	5	77	1.11	0.0108	10090.ENSMUSP00000030851,10090.ENSMUSP00000048857,10090.ENSMUSP00000085981,10090.ENSMUSP00000105796,10090.ENSMUSP00000158788	Tomm7,Calm2,Romo1,Ndufa13,Calm1
GO:0007611	Learning or memory	9	337	0.73	0.0112	10090.ENSMUSP00000022819,10090.ENSMUSP00000028639,10090.ENSMUSP00000060349,10090.ENSMUSP00000062284,10090.ENSMUSP00000070113,10090.ENSMUSP00000114705,10090.ENSMUSP00000125407,10090.ENSMUSP00000133302,10090.ENSMUSP00000143401	Jph4,Meis2,Camk2n1,Grin2b,Nrgn,Dbi,Nrxn1,Apoe,Mef2c
GO:0016043	Cellular component organization	46	5482	0.23	0.0141	10090.ENSMUSP00000006991,10090.ENSMUSP00000009157,10090.ENSMUSP00000020203,10090.ENSMUSP00000022816,10090.ENSMUSP00000023144,10090.ENSMUSP00000023851,10090.ENSMUSP00000030212,10090.ENSMUSP00000030775,10090.ENSMUSP00000030851,10090.ENSMUSP00000034211,10090.ENSMUSP00000037597,10090.ENSMUSP00000038463,10090.ENSMUSP00000043543,10090.ENSMUSP00000044395,10090.ENSMUSP00000047571,10090.ENSMUSP00000048857…	Hcn1,Dynll1,Snrpf,Sub1,Prm1,Ndufa5,Sh3gl2,Chd5,Tomm7,Mt3,Snrpd2,Ndufc1,Ndufb10,H1f3,Hnrnpu,Calm2,H1f4,Bex1,Epha5,Grin2b,Negr1,H3c7,Ndufa3,H2bu2,H4c11,Romo1,Snrpg,Atp5g1,Rps2,Rpl38,Ndufa13,Il1rapl1,Ccsap,Erbb4,Nrxn1,Kcnb2,Rps27,Apoe,Rps28,Ndufa12,Gabra2,Mef2c,Chchd10,Rps14,Calm1,Ndufb1-ps
GO:2000822	Regulation of behavioral fear response	3	14	1.63	0.0145	10090.ENSMUSP00000066822,10090.ENSMUSP00000133302,10090.ENSMUSP00000143401	Penk,Apoe,Mef2c
GO:0007610	Behavior	13	747	0.54	0.0185	10090.ENSMUSP00000005493,10090.ENSMUSP00000022819,10090.ENSMUSP00000028639,10090.ENSMUSP00000045281,10090.ENSMUSP00000060349,10090.ENSMUSP00000062284,10090.ENSMUSP00000066822,10090.ENSMUSP00000070113,10090.ENSMUSP00000073664,10090.ENSMUSP00000114705,10090.ENSMUSP00000125407,10090.ENSMUSP00000133302,10090.ENSMUSP00000143401	Slc1a3,Jph4,Meis2,Pbx3,Camk2n1,Grin2b,Penk,Nrgn,Negr1,Dbi,Nrxn1,Apoe,Mef2c
GO:0008152	Metabolic process	60	8096	0.17	0.0191	10090.ENSMUSP00000000756,10090.ENSMUSP00000001304,10090.ENSMUSP00000005493,10090.ENSMUSP00000008812,10090.ENSMUSP00000020203,10090.ENSMUSP00000022816,10090.ENSMUSP00000023677,10090.ENSMUSP00000023851,10090.ENSMUSP00000030775,10090.ENSMUSP00000033582,10090.ENSMUSP00000034211,10090.ENSMUSP00000036710,10090.ENSMUSP00000037597,10090.ENSMUSP00000038352,10090.ENSMUSP00000038463,10090.ENSMUSP00000040342…	Rpl13,Ckb,Slc1a3,Rps18,Snrpf,Sub1,Atp5o,Ndufa5,Chd5,Cox7b,Mt3,Lars2,Snrpd2,Rps29,Ndufc1,Pcsk1n,Cox8a,Ndufb10,H1f3,Hnrnpu,Calm2,Atp5k,H1f4,Epha5,Adarb2,H3c7,Cox6b1,Ndufa3,mt-Atp8,mt-Nd4l,H4c11,Romo1,Snrpg,Atp5g1,Rps2,Rpl38,Macrod2,Plcb4,Ndufa13,Rpl9,Erbb4,Dbi,Cox7c,Rpl29,Cox6c,Rps13,Runx1t1,Rps27,Apoe,Rps28,Ndufa12,Pisd-2,Cox4i1,Mtln,Mef2c,Chchd10,Polr2f,Rps14,Calm1,Ndufb1-ps
GO:0071248	Cellular response to metal ion	7	212	0.82	0.0201	10090.ENSMUSP00000024805,10090.ENSMUSP00000034211,10090.ENSMUSP00000034215,10090.ENSMUSP00000049663,10090.ENSMUSP00000088196,10090.ENSMUSP00000125407,10090.ENSMUSP00000143401	Cpne5,Mt3,Mt1,Cpne4,Syt6,Nrxn1,Mef2c
GO:0071277	Cellular response to calcium ion	5	91	1.04	0.0207	10090.ENSMUSP00000024805,10090.ENSMUSP00000049663,10090.ENSMUSP00000088196,10090.ENSMUSP00000125407,10090.ENSMUSP00000143401	Cpne5,Cpne4,Syt6,Nrxn1,Mef2c
GO:0051049	Regulation of transport	23	1998	0.36	0.0218	10090.ENSMUSP00000006991,10090.ENSMUSP00000009157,10090.ENSMUSP00000022819,10090.ENSMUSP00000030212,10090.ENSMUSP00000030851,10090.ENSMUSP00000048460,10090.ENSMUSP00000048857,10090.ENSMUSP00000060349,10090.ENSMUSP00000060646,10090.ENSMUSP00000062284,10090.ENSMUSP00000062539,10090.ENSMUSP00000088196,10090.ENSMUSP00000105736,10090.ENSMUSP00000109599,10090.ENSMUSP00000114123,10090.ENSMUSP00000114705…	Hcn1,Dynll1,Jph4,Sh3gl2,Tomm7,Fxyd1,Calm2,Camk2n1,Epha5,Grin2b,Pcp4,Syt6,Plcb4,Il1rapl1,Erbb4,Dbi,Nrxn1,Kcnb2,Apoe,Mef2c,Ndufa4,Chchd10,Calm1
GO:0051284	Positive regulation of sequestering of calcium ion	3	17	1.55	0.0218	10090.ENSMUSP00000048857,10090.ENSMUSP00000141107,10090.ENSMUSP00000158788	Calm2,Mtln,Calm1
GO:0009987	Cellular process	97	16238	0.08	0.0219	10090.ENSMUSP00000000756,10090.ENSMUSP00000001304,10090.ENSMUSP00000004133,10090.ENSMUSP00000005493,10090.ENSMUSP00000006991,10090.ENSMUSP00000008812,10090.ENSMUSP00000009157,10090.ENSMUSP00000020203,10090.ENSMUSP00000022816,10090.ENSMUSP00000023144,10090.ENSMUSP00000023677,10090.ENSMUSP00000023851,10090.ENSMUSP00000024805,10090.ENSMUSP00000030212,10090.ENSMUSP00000030775,10090.ENSMUSP00000030851…	Rpl13,Ckb,Brinp2,Slc1a3,Hcn1,Rps18,Dynll1,Snrpf,Sub1,Prm1,Atp5o,Ndufa5,Cpne5,Sh3gl2,Chd5,Tomm7,Cox7b,Mt3,Mt1,Lars2,Snrpd2,Rps29,Ndufc1,Pcsk1n,Cox8a,Bex2,Ndufb10,H1f3,Pbx3,Hnrnpu,Fxyd1,Calm2,Cpne4,Atp5k,Prokr2,H1f4,Bex1,Epha5,Grin2b,Pcp4,Adarb2,Rgs17,Penk,Nrgn,Negr1,Pdcd4,Ntm,Hspe1,H3c7,Cox6b1,Ndufa3,H2bu2,mt-Atp8,mt-Nd4l,H4c11,Romo1,Snrpg,Atp5g1,Syt6,Hba-a1,Rps2,Ramp1,Rpl38,Macrod2,Plcb4,Ndufa13,…
GO:0065008	Regulation of biological quality	36	3943	0.26	0.0221	10090.ENSMUSP00000001304,10090.ENSMUSP00000005493,10090.ENSMUSP00000006991,10090.ENSMUSP00000009157,10090.ENSMUSP00000022819,10090.ENSMUSP00000030212,10090.ENSMUSP00000030851,10090.ENSMUSP00000034211,10090.ENSMUSP00000034215,10090.ENSMUSP00000036710,10090.ENSMUSP00000040342,10090.ENSMUSP00000047571,10090.ENSMUSP00000048460,10090.ENSMUSP00000048857,10090.ENSMUSP00000060349,10090.ENSMUSP00000060646…	Ckb,Slc1a3,Hcn1,Dynll1,Jph4,Sh3gl2,Tomm7,Mt3,Mt1,Lars2,Pcsk1n,Hnrnpu,Fxyd1,Calm2,Camk2n1,Epha5,Grin2b,Penk,Nrgn,Negr1,Atp5g1,Syt6,Hba-a1,Il1rapl1,Ccsap,Erbb4,Dbi,Nrxn1,Apoe,Mtln,Gabra2,Mef2c,Chchd10,Rps14,Fth1,Calm1
GO:0034645	Cellular macromolecule biosynthetic process	13	781	0.52	0.0259	10090.ENSMUSP00000000756,10090.ENSMUSP00000008812,10090.ENSMUSP00000036710,10090.ENSMUSP00000038352,10090.ENSMUSP00000092502,10090.ENSMUSP00000102209,10090.ENSMUSP00000109399,10090.ENSMUSP00000117834,10090.ENSMUSP00000126294,10090.ENSMUSP00000132102,10090.ENSMUSP00000133302,10090.ENSMUSP00000134615,10090.ENSMUSP00000157948	Rpl13,Rps18,Lars2,Rps29,Rps2,Rpl38,Rpl9,Rpl29,Rps13,Rps27,Apoe,Rps28,Rps14
GO:0009059	Macromolecule biosynthetic process	18	1377	0.42	0.0277	10090.ENSMUSP00000000756,10090.ENSMUSP00000008812,10090.ENSMUSP00000022816,10090.ENSMUSP00000030775,10090.ENSMUSP00000036710,10090.ENSMUSP00000038352,10090.ENSMUSP00000085006,10090.ENSMUSP00000092502,10090.ENSMUSP00000102209,10090.ENSMUSP00000109399,10090.ENSMUSP00000117834,10090.ENSMUSP00000126294,10090.ENSMUSP00000127109,10090.ENSMUSP00000132102,10090.ENSMUSP00000133302,10090.ENSMUSP00000134615…	Rpl13,Rps18,Sub1,Chd5,Lars2,Rps29,H4c11,Rps2,Rpl38,Rpl9,Rpl29,Rps13,Runx1t1,Rps27,Apoe,Rps28,Polr2f,Rps14
GO:0051341	Regulation of oxidoreductase activity	5	100	1	0.029	10090.ENSMUSP00000034211,10090.ENSMUSP00000048857,10090.ENSMUSP00000133302,10090.ENSMUSP00000144932,10090.ENSMUSP00000158788	Mt3,Calm2,Apoe,Ndufa4,Calm1
GO:0006139	Nucleobase-containing compound metabolic process	27	2638	0.31	0.0324	10090.ENSMUSP00000020203,10090.ENSMUSP00000022816,10090.ENSMUSP00000023677,10090.ENSMUSP00000023851,10090.ENSMUSP00000030775,10090.ENSMUSP00000036710,10090.ENSMUSP00000037597,10090.ENSMUSP00000038463,10090.ENSMUSP00000043543,10090.ENSMUSP00000047571,10090.ENSMUSP00000051222,10090.ENSMUSP00000064775,10090.ENSMUSP00000075953,10090.ENSMUSP00000080995,10090.ENSMUSP00000081021,10090.ENSMUSP00000085006…	Snrpf,Sub1,Atp5o,Ndufa5,Chd5,Lars2,Snrpd2,Ndufc1,Ndufb10,Hnrnpu,Atp5k,Adarb2,Ndufa3,mt-Atp8,mt-Nd4l,H4c11,Snrpg,Atp5g1,Macrod2,Ndufa13,Runx1t1,Rps27,Rps28,Ndufa12,Polr2f,Rps14,Ndufb1-ps
GO:0032879	Regulation of localization	25	2366	0.33	0.0361	10090.ENSMUSP00000006991,10090.ENSMUSP00000009157,10090.ENSMUSP00000022819,10090.ENSMUSP00000030212,10090.ENSMUSP00000030851,10090.ENSMUSP00000047571,10090.ENSMUSP00000048460,10090.ENSMUSP00000048857,10090.ENSMUSP00000060349,10090.ENSMUSP00000060646,10090.ENSMUSP00000062284,10090.ENSMUSP00000062539,10090.ENSMUSP00000088196,10090.ENSMUSP00000105736,10090.ENSMUSP00000109599,10090.ENSMUSP00000114123…	Hcn1,Dynll1,Jph4,Sh3gl2,Tomm7,Hnrnpu,Fxyd1,Calm2,Camk2n1,Epha5,Grin2b,Pcp4,Syt6,Plcb4,Il1rapl1,Erbb4,Dbi,Nrxn1,Kcnb2,Apoe,Mtln,Mef2c,Ndufa4,Chchd10,Calm1
GO:0048167	Regulation of synaptic plasticity	7	239	0.77	0.0361	10090.ENSMUSP00000022819,10090.ENSMUSP00000062284,10090.ENSMUSP00000066822,10090.ENSMUSP00000070113,10090.ENSMUSP00000114705,10090.ENSMUSP00000133302,10090.ENSMUSP00000143401	Jph4,Grin2b,Penk,Nrgn,Dbi,Apoe,Mef2c
GO:0051000	Positive regulation of nitric-oxide synthase activity	3	22	1.44	0.0389	10090.ENSMUSP00000048857,10090.ENSMUSP00000133302,10090.ENSMUSP00000158788	Calm2,Apoe,Calm1
GO:1904062	Regulation of cation transmembrane transport	9	420	0.63	0.0435	10090.ENSMUSP00000006991,10090.ENSMUSP00000048460,10090.ENSMUSP00000048857,10090.ENSMUSP00000062284,10090.ENSMUSP00000114705,10090.ENSMUSP00000125407,10090.ENSMUSP00000143401,10090.ENSMUSP00000144932,10090.ENSMUSP00000158788	Hcn1,Fxyd1,Calm2,Grin2b,Dbi,Nrxn1,Mef2c,Ndufa4,Calm1
GO:0007006	Mitochondrial membrane organization	5	112	0.95	0.044	10090.ENSMUSP00000048857,10090.ENSMUSP00000085981,10090.ENSMUSP00000105796,10090.ENSMUSP00000151675,10090.ENSMUSP00000158788	Calm2,Romo1,Ndufa13,Chchd10,Calm1
GO:0051353	Positive regulation of oxidoreductase activity	4	61	1.12	0.0453	10090.ENSMUSP00000048857,10090.ENSMUSP00000133302,10090.ENSMUSP00000144932,10090.ENSMUSP00000158788	Calm2,Apoe,Ndufa4,Calm1
GO:0050806	Positive regulation of synaptic transmission	6	178	0.83	0.0461	10090.ENSMUSP00000005493,10090.ENSMUSP00000062284,10090.ENSMUSP00000070113,10090.ENSMUSP00000114123,10090.ENSMUSP00000114705,10090.ENSMUSP00000125407	Slc1a3,Grin2b,Nrgn,Erbb4,Dbi,Nrxn1

## Sheet: Neuroblast down in Prdm16 cKO
#term ID	term description	observed gene count	background gene count	strength	false discovery rate	matching proteins in your network (IDs)	matching proteins in your network (labels)
GO:0007399	Nervous system development	81	2190	0.63	7.08e-27	10090.ENSMUSP00000000579,10090.ENSMUSP00000002305,10090.ENSMUSP00000003501,10090.ENSMUSP00000018645,10090.ENSMUSP00000021674,10090.ENSMUSP00000021950,10090.ENSMUSP00000022629,10090.ENSMUSP00000024159,10090.ENSMUSP00000025081,10090.ENSMUSP00000025083,10090.ENSMUSP00000027451,10090.ENSMUSP00000027952,10090.ENSMUSP00000028062,10090.ENSMUSP00000028102,10090.ENSMUSP00000028222,10090.ENSMUSP00000028672…	Sox9,Kdm7a,Elavl3,Ncor1,Fos,Dbn1,Dpysl2,Dlx2,Zeb1,Kif5b,Epha4,Plxna2,Vim,Kif5c,Hspa5,Mdk,Trpc4,Dclk2,Draxin,Nr2f2,Nedd4,Sdk2,Irf2bpl,Dlx1,Herc1,Hook3,Sox5,Syne2,Ccdc88a,Arx,Dclk1,Efnb1,Pou3f3,Nfib,Marcksl1,Cd24a,Chd7,Ier2,Ptprs,Nav1,Map1b,Tubb3,Nfia,Pou3f4,Enah,Sox11,Ezh2,Git2,Smarcc1,Pax6,Cttnbp2,Nr2f1,Msi2,Insm1,Pam,Smarca4,Mafb,Sox2,Actb,Myh10,Sox4,Arid1a,Elavl4,Lrp8,Jun,Nfix,Atrx,Klf7,Gsk3b,T…
GO:0048731	System development	104	4105	0.46	4.07e-24	10090.ENSMUSP00000000579,10090.ENSMUSP00000002305,10090.ENSMUSP00000002518,10090.ENSMUSP00000003501,10090.ENSMUSP00000014421,10090.ENSMUSP00000018645,10090.ENSMUSP00000021674,10090.ENSMUSP00000021950,10090.ENSMUSP00000022629,10090.ENSMUSP00000022793,10090.ENSMUSP00000024159,10090.ENSMUSP00000025081,10090.ENSMUSP00000025083,10090.ENSMUSP00000027377,10090.ENSMUSP00000027451,10090.ENSMUSP00000027952…	Sox9,Kdm7a,Tle5,Elavl3,Ankrd17,Ncor1,Fos,Dbn1,Dpysl2,Acin1,Dlx2,Zeb1,Kif5b,Igfbp5,Epha4,Plxna2,Vim,Kif5c,Hspa5,Mdk,Trpc4,Dclk2,Draxin,Nr2f2,Nedd4,Foxn3,Sdk2,Irf2bpl,Dlx1,Herc1,Ogt,Eef2,Akap9,Hook3,Sox5,Hnrnpu,Syne2,Ccdc88a,Arx,Dclk1,Efnb1,Pou3f3,Nfib,Marcksl1,Cd24a,Chd7,Ier2,Irf2bp2,Ptprs,Hmgb2,Rhob,Nav1,Map1b,Egr1,Tubb3,Actg1,Nfia,Pou3f4,Enah,Sox11,Ezh2,Git2,Smarcc1,Pax6,Cttnbp2,Nr2f1,Msi2,Kdm6b…
GO:0007275	Multicellular organism development	108	4513	0.44	1.23e-23	10090.ENSMUSP00000000579,10090.ENSMUSP00000002305,10090.ENSMUSP00000002518,10090.ENSMUSP00000003501,10090.ENSMUSP00000014421,10090.ENSMUSP00000018645,10090.ENSMUSP00000021674,10090.ENSMUSP00000021950,10090.ENSMUSP00000022629,10090.ENSMUSP00000022793,10090.ENSMUSP00000024159,10090.ENSMUSP00000025025,10090.ENSMUSP00000025081,10090.ENSMUSP00000025083,10090.ENSMUSP00000027377,10090.ENSMUSP00000027451…	Sox9,Kdm7a,Tle5,Elavl3,Ankrd17,Ncor1,Fos,Dbn1,Dpysl2,Acin1,Dlx2,Dusp1,Zeb1,Kif5b,Igfbp5,Epha4,Plxna2,Vim,Kif5c,Hspa5,Mdk,Trpc4,Dclk2,Draxin,Nr2f2,Nedd4,Foxn3,Sdk2,Irf2bpl,Dlx1,Herc1,Ogt,Eef2,Akap9,Hook3,Sox5,Hnrnpu,Syne2,Ccdc88a,Arx,Dclk1,Efnb1,Pou3f3,Nfib,Marcksl1,Cd24a,Chd7,Ier2,Irf2bp2,Ptprs,Hmgb2,Rhob,Nav1,Map1b,Egr1,Tubb3,Actg1,Nfia,Pou3f4,Enah,Sox11,Ezh2,Git2,Smarcc1,Pax6,Cttnbp2,Nr2f1,Msi2…
GO:0007417	Central nervous system development	55	1067	0.77	3.23e-23	10090.ENSMUSP00000000579,10090.ENSMUSP00000002305,10090.ENSMUSP00000018645,10090.ENSMUSP00000022629,10090.ENSMUSP00000024159,10090.ENSMUSP00000025081,10090.ENSMUSP00000025083,10090.ENSMUSP00000027451,10090.ENSMUSP00000027952,10090.ENSMUSP00000028062,10090.ENSMUSP00000028222,10090.ENSMUSP00000028672,10090.ENSMUSP00000029311,10090.ENSMUSP00000029719,10090.ENSMUSP00000030862,10090.ENSMUSP00000032768…	Sox9,Kdm7a,Ncor1,Dpysl2,Dlx2,Zeb1,Kif5b,Epha4,Plxna2,Vim,Hspa5,Mdk,Trpc4,Dclk2,Draxin,Nr2f2,Dlx1,Herc1,Hook3,Sox5,Syne2,Arx,Dclk1,Pou3f3,Nfib,Marcksl1,Chd7,Ptprs,Pou3f4,Sox11,Ezh2,Git2,Pax6,Cttnbp2,Nr2f1,Msi2,Pam,Smarca4,Mafb,Sox2,Myh10,Sox4,Arid1a,Elavl4,Lrp8,Nfix,Atrx,Gsk3b,Plxna4,Hnrnpk,B3gnt5,Prox1,Pou3f2,Foxg1,Sox1
GO:0048522	Positive regulation of cellular process	121	5948	0.37	6.48e-22	10090.ENSMUSP00000000080,10090.ENSMUSP00000000188,10090.ENSMUSP00000000579,10090.ENSMUSP00000001809,10090.ENSMUSP00000002305,10090.ENSMUSP00000002518,10090.ENSMUSP00000002825,10090.ENSMUSP00000006911,10090.ENSMUSP00000007216,10090.ENSMUSP00000014421,10090.ENSMUSP00000018645,10090.ENSMUSP00000018851,10090.ENSMUSP00000020268,10090.ENSMUSP00000021514,10090.ENSMUSP00000021674,10090.ENSMUSP00000021950…	Klf6,Ccnd2,Sox9,Pabpc1,Kdm7a,Tle5,Baz1b,Cdk4,Ap2m1,Ankrd17,Ncor1,Dync1h1,Ccar1,Ppm1a,Fos,Dbn1,Dpysl2,Acin1,Dlx2,Dusp1,Zeb1,Kif5b,Maged1,Parp6,Igfbp5,Epha4,Plxna2,Vim,Hspa5,Mdk,Mapre1,Nras,Sfpq,Nr2f2,Maz,Nedd4,Phip,Zfp292,Irf2bpl,Dlx1,Eef1a1,Bclaf1,Smarca5,Ogt,Eef2,Akap9,Sox5,Hnrnpu,Syne2,Ccdc88a,Efnb1,Pou3f3,Nfib,Marcksl1,Gnai2,Cd24a,Chd7,Chd4,Ier2,Ezr,Hmgb2,Rhob,Klf13,Map1b,Pfn2,Ppp1r12a,Egr1,Ac…
GO:0010556	Regulation of macromolecule biosynthetic process	99	4075	0.45	2.13e-21	10090.ENSMUSP00000000080,10090.ENSMUSP00000000579,10090.ENSMUSP00000001809,10090.ENSMUSP00000002305,10090.ENSMUSP00000002518,10090.ENSMUSP00000002825,10090.ENSMUSP00000006911,10090.ENSMUSP00000018645,10090.ENSMUSP00000020268,10090.ENSMUSP00000021514,10090.ENSMUSP00000021674,10090.ENSMUSP00000024159,10090.ENSMUSP00000025025,10090.ENSMUSP00000025081,10090.ENSMUSP00000025955,10090.ENSMUSP00000026142…	Klf6,Sox9,Pabpc1,Kdm7a,Tle5,Baz1b,Cdk4,Ncor1,Ccar1,Ppm1a,Fos,Dlx2,Dusp1,Zeb1,Eif3a,Maged1,Igfbp5,Vim,Mdk,Sfpq,Nr2f2,Maz,Nedd4,Phip,Foxn3,Zfp292,Irf2bpl,Dlx1,Eef1a1,Bclaf1,Smarca5,Ogt,Eef2,Setd5,Sox5,Hnrnpu,Arx,Pou3f3,Nfib,Chd7,Chd4,Ier2,Irf2bp2,Ezr,Hmgb2,Klf13,Ppp1r12a,Egr1,Tle1,Nfia,Pou3f4,Sox11,Ezh2,Rnasel,Smarcc1,Pax6,Nr2f1,Msi2,Kdm6b,Mn1,Insm1,Pam,Smarca4,Tsc22d2,Mafb,Sox2,Actb,Peli1,Cdca7,So…
GO:0019219	Regulation of nucleobase-containing compound metabolic process	99	4173	0.44	1.14e-20	10090.ENSMUSP00000000080,10090.ENSMUSP00000000579,10090.ENSMUSP00000001809,10090.ENSMUSP00000002305,10090.ENSMUSP00000002518,10090.ENSMUSP00000002825,10090.ENSMUSP00000014421,10090.ENSMUSP00000018645,10090.ENSMUSP00000020268,10090.ENSMUSP00000021514,10090.ENSMUSP00000021674,10090.ENSMUSP00000022793,10090.ENSMUSP00000024159,10090.ENSMUSP00000025025,10090.ENSMUSP00000025081,10090.ENSMUSP00000026142…	Klf6,Sox9,Pabpc1,Kdm7a,Tle5,Baz1b,Ankrd17,Ncor1,Ccar1,Ppm1a,Fos,Acin1,Dlx2,Dusp1,Zeb1,Maged1,Vim,Mdk,Sfpq,Nr2f2,Maz,Nedd4,Phip,Foxn3,Zfp292,Irf2bpl,Dlx1,Bclaf1,Smarca5,Ogt,Setd5,Sox5,Hnrnpu,Rbm25,Ccdc88a,Arx,Alkbh5,Pou3f3,Nfib,Chd7,Chd4,Ier2,Irf2bp2,Ezr,Hmgb2,Klf13,Ppp1r12a,Egr1,Tle1,Nfia,Pou3f4,Sox11,Ezh2,Rnasel,Smarcc1,Pax6,Nr2f1,Kdm6b,Mn1,Insm1,Pam,Smarca4,Tsc22d2,Mafb,Sox2,Actb,Peli1,Cdca7,So…
GO:0051252	Regulation of RNA metabolic process	95	3855	0.45	1.14e-20	10090.ENSMUSP00000000080,10090.ENSMUSP00000000579,10090.ENSMUSP00000001809,10090.ENSMUSP00000002305,10090.ENSMUSP00000002518,10090.ENSMUSP00000002825,10090.ENSMUSP00000018645,10090.ENSMUSP00000020268,10090.ENSMUSP00000021514,10090.ENSMUSP00000021674,10090.ENSMUSP00000022793,10090.ENSMUSP00000024159,10090.ENSMUSP00000025081,10090.ENSMUSP00000026142,10090.ENSMUSP00000028062,10090.ENSMUSP00000028672…	Klf6,Sox9,Pabpc1,Kdm7a,Tle5,Baz1b,Ncor1,Ccar1,Ppm1a,Fos,Acin1,Dlx2,Zeb1,Maged1,Vim,Mdk,Sfpq,Nr2f2,Maz,Nedd4,Phip,Foxn3,Zfp292,Irf2bpl,Dlx1,Bclaf1,Smarca5,Ogt,Setd5,Sox5,Hnrnpu,Rbm25,Arx,Alkbh5,Pou3f3,Nfib,Chd7,Chd4,Ier2,Irf2bp2,Ezr,Hmgb2,Klf13,Ppp1r12a,Egr1,Tle1,Nfia,Pou3f4,Sox11,Ezh2,Rnasel,Smarcc1,Pax6,Nr2f1,Kdm6b,Mn1,Insm1,Pam,Smarca4,Tsc22d2,Mafb,Sox2,Actb,Peli1,Cdca7,Sox4,Arid1a,Elavl4,Lrp8,…
GO:0060322	Head development	47	868	0.79	2.21e-20	10090.ENSMUSP00000000579,10090.ENSMUSP00000002305,10090.ENSMUSP00000018645,10090.ENSMUSP00000022629,10090.ENSMUSP00000024159,10090.ENSMUSP00000025081,10090.ENSMUSP00000025083,10090.ENSMUSP00000027952,10090.ENSMUSP00000028222,10090.ENSMUSP00000028672,10090.ENSMUSP00000029719,10090.ENSMUSP00000030862,10090.ENSMUSP00000032768,10090.ENSMUSP00000042413,10090.ENSMUSP00000044801,10090.ENSMUSP00000046788…	Sox9,Kdm7a,Ncor1,Dpysl2,Dlx2,Zeb1,Kif5b,Plxna2,Hspa5,Mdk,Dclk2,Draxin,Nr2f2,Dlx1,Herc1,Hook3,Syne2,Arx,Dclk1,Pou3f3,Nfib,Chd7,Ptprs,Pou3f4,Ezh2,Git2,Pax6,Cttnbp2,Nr2f1,Ankrd11,Smarca4,Mafb,Sox2,Myh10,Arid1a,Elavl4,Lrp8,Nfix,Atrx,Gsk3b,Plxna4,Hnrnpk,B3gnt5,Prox1,Pou3f2,Foxg1,Sox1
GO:0006357	Regulation of transcription by RNA polymerase II	77	2590	0.53	3.63e-20	10090.ENSMUSP00000000080,10090.ENSMUSP00000000579,10090.ENSMUSP00000002305,10090.ENSMUSP00000002518,10090.ENSMUSP00000002825,10090.ENSMUSP00000018645,10090.ENSMUSP00000021674,10090.ENSMUSP00000024159,10090.ENSMUSP00000025081,10090.ENSMUSP00000026142,10090.ENSMUSP00000030623,10090.ENSMUSP00000032768,10090.ENSMUSP00000032916,10090.ENSMUSP00000034740,10090.ENSMUSP00000034787,10090.ENSMUSP00000037233…	Klf6,Sox9,Kdm7a,Tle5,Baz1b,Ncor1,Fos,Dlx2,Zeb1,Maged1,Sfpq,Nr2f2,Maz,Nedd4,Phip,Zfp292,Irf2bpl,Dlx1,Bclaf1,Smarca5,Ogt,Sox5,Hnrnpu,Arx,Pou3f3,Nfib,Chd7,Chd4,Ier2,Irf2bp2,Ezr,Hmgb2,Klf13,Ppp1r12a,Egr1,Tle1,Nfia,Pou3f4,Sox11,Ezh2,Rnasel,Smarcc1,Pax6,Nr2f1,Kdm6b,Insm1,Pam,Smarca4,Tsc22d2,Mafb,Sox2,Actb,Sox4,Arid1a,Txnip,Jun,Tox3,Nfix,Pbrm1,Atrx,Brd3,Klf7,Zbtb20,Gsk3b,Tcf4,Hnrnpk,Hipk2,Pou2f1,Acvr2b,…
GO:0031326	Regulation of cellular biosynthetic process	99	4265	0.43	3.84e-20	10090.ENSMUSP00000000080,10090.ENSMUSP00000000579,10090.ENSMUSP00000001809,10090.ENSMUSP00000002305,10090.ENSMUSP00000002518,10090.ENSMUSP00000002825,10090.ENSMUSP00000006911,10090.ENSMUSP00000018645,10090.ENSMUSP00000020268,10090.ENSMUSP00000021514,10090.ENSMUSP00000021674,10090.ENSMUSP00000024159,10090.ENSMUSP00000025025,10090.ENSMUSP00000025081,10090.ENSMUSP00000025955,10090.ENSMUSP00000026142…	Klf6,Sox9,Pabpc1,Kdm7a,Tle5,Baz1b,Cdk4,Ncor1,Ccar1,Ppm1a,Fos,Dlx2,Dusp1,Zeb1,Eif3a,Maged1,Igfbp5,Vim,Mdk,Sfpq,Nr2f2,Maz,Nedd4,Phip,Foxn3,Zfp292,Irf2bpl,Dlx1,Eef1a1,Bclaf1,Smarca5,Ogt,Eef2,Setd5,Sox5,Hnrnpu,Arx,Pou3f3,Nfib,Chd7,Chd4,Ier2,Irf2bp2,Ezr,Hmgb2,Klf13,Ppp1r12a,Egr1,Tle1,Nfia,Pou3f4,Sox11,Ezh2,Rnasel,Smarcc1,Pax6,Nr2f1,Msi2,Kdm6b,Mn1,Insm1,Pam,Smarca4,Tsc22d2,Mafb,Sox2,Actb,Peli1,Cdca7,So…
GO:0010468	Regulation of gene expression	109	5140	0.39	3.92e-20	10090.ENSMUSP00000000080,10090.ENSMUSP00000000579,10090.ENSMUSP00000001809,10090.ENSMUSP00000002305,10090.ENSMUSP00000002518,10090.ENSMUSP00000002825,10090.ENSMUSP00000006911,10090.ENSMUSP00000018645,10090.ENSMUSP00000020268,10090.ENSMUSP00000021514,10090.ENSMUSP00000021674,10090.ENSMUSP00000022793,10090.ENSMUSP00000024159,10090.ENSMUSP00000025081,10090.ENSMUSP00000025955,10090.ENSMUSP00000026142…	Klf6,Sox9,Pabpc1,Kdm7a,Tle5,Baz1b,Cdk4,Ncor1,Ccar1,Ppm1a,Fos,Acin1,Dlx2,Zeb1,Eif3a,Maged1,Igfbp5,Vim,Mdk,Nras,Sfpq,Nr2f2,Maz,Nedd4,Phip,Foxn3,Zfp292,Irf2bpl,Dlx1,Eef1a1,Bclaf1,Smarca5,Ogt,Eef2,Setd5,Sox5,Hnrnpu,Rbm25,Arx,Alkbh5,Pou3f3,Nfib,Cd24a,Chd7,Chd4,Ier2,Irf2bp2,Ezr,Ptprs,Hmgb2,Klf13,Ppp1r12a,Egr1,Actg1,Tle1,Nfia,Pou3f4,Sox11,Ezh2,Rnasel,Smarcc1,Pax6,Nr2f1,Msi2,Kdm6b,Mn1,Insm1,Pam,Smarca4,T…
GO:0048523	Negative regulation of cellular process	108	5049	0.39	3.92e-20	10090.ENSMUSP00000000188,10090.ENSMUSP00000000579,10090.ENSMUSP00000001809,10090.ENSMUSP00000002518,10090.ENSMUSP00000002825,10090.ENSMUSP00000007216,10090.ENSMUSP00000014421,10090.ENSMUSP00000018645,10090.ENSMUSP00000020268,10090.ENSMUSP00000021514,10090.ENSMUSP00000021950,10090.ENSMUSP00000022469,10090.ENSMUSP00000022793,10090.ENSMUSP00000024159,10090.ENSMUSP00000025025,10090.ENSMUSP00000025081…	Ccnd2,Sox9,Pabpc1,Tle5,Baz1b,Ap2m1,Ankrd17,Ncor1,Ccar1,Ppm1a,Dbn1,Nisch,Acin1,Dlx2,Dusp1,Zeb1,Eif3a,Maged1,Igfbp5,Epha4,Plxna2,Vim,Hspa5,Mdk,Mapre1,Dclk2,Sfpq,Draxin,Nr2f2,Maz,Nedd4,Phip,Foxn3,Irf2bpl,Dlx1,Eef1a1,Bclaf1,Smarca5,Herc1,Ogt,Hook3,Sox5,Hnrnpu,Arx,Dusp8,Dclk1,Pou3f3,Nfib,Gnai2,Cd24a,Chd4,Irf2bp2,Ezr,Ptprs,Hmgb2,Rhob,Klf13,Map1b,Pfn2,Egr1,Tle1,Pou3f4,Sox11,Ezh2,Wnk1,Smarcc1,Pax6,Nr2f1,…
GO:0007420	Brain development	45	810	0.81	5.64e-20	10090.ENSMUSP00000002305,10090.ENSMUSP00000018645,10090.ENSMUSP00000022629,10090.ENSMUSP00000024159,10090.ENSMUSP00000025081,10090.ENSMUSP00000025083,10090.ENSMUSP00000027952,10090.ENSMUSP00000028222,10090.ENSMUSP00000028672,10090.ENSMUSP00000029719,10090.ENSMUSP00000030862,10090.ENSMUSP00000032768,10090.ENSMUSP00000042413,10090.ENSMUSP00000044801,10090.ENSMUSP00000046788,10090.ENSMUSP00000047697…	Kdm7a,Ncor1,Dpysl2,Dlx2,Zeb1,Kif5b,Plxna2,Hspa5,Mdk,Dclk2,Draxin,Nr2f2,Dlx1,Herc1,Hook3,Syne2,Arx,Dclk1,Pou3f3,Nfib,Chd7,Ptprs,Pou3f4,Ezh2,Git2,Pax6,Cttnbp2,Nr2f1,Smarca4,Mafb,Sox2,Myh10,Arid1a,Elavl4,Lrp8,Nfix,Atrx,Gsk3b,Plxna4,Hnrnpk,B3gnt5,Prox1,Pou3f2,Foxg1,Sox1
GO:0045893	Positive regulation of transcription, DNA-templated	64	1791	0.61	5.64e-20	10090.ENSMUSP00000000080,10090.ENSMUSP00000000579,10090.ENSMUSP00000002305,10090.ENSMUSP00000002825,10090.ENSMUSP00000020268,10090.ENSMUSP00000021514,10090.ENSMUSP00000021674,10090.ENSMUSP00000024159,10090.ENSMUSP00000025081,10090.ENSMUSP00000026142,10090.ENSMUSP00000028672,10090.ENSMUSP00000030623,10090.ENSMUSP00000032768,10090.ENSMUSP00000032916,10090.ENSMUSP00000034787,10090.ENSMUSP00000037233…	Klf6,Sox9,Kdm7a,Baz1b,Ccar1,Ppm1a,Fos,Dlx2,Zeb1,Maged1,Mdk,Sfpq,Nr2f2,Maz,Phip,Zfp292,Irf2bpl,Dlx1,Bclaf1,Smarca5,Ogt,Hnrnpu,Pou3f3,Nfib,Chd7,Chd4,Ier2,Hmgb2,Klf13,Ppp1r12a,Egr1,Nfia,Sox11,Rnasel,Smarcc1,Pax6,Nr2f1,Kdm6b,Smarca4,Mafb,Sox2,Actb,Sox4,Arid1a,Jun,Mbtd1,Tox3,Nfix,Pbrm1,Atrx,Klf7,Gsk3b,Tcf4,Hnrnpk,Hipk2,Pou2f1,Zfp219,Tgfb1i1,Prox1,Pou3f2,Sox1,Tet3,Ash1l,Gatad2b
GO:0048518	Positive regulation of biological process	124	6612	0.33	5.64e-20	10090.ENSMUSP00000000080,10090.ENSMUSP00000000188,10090.ENSMUSP00000000579,10090.ENSMUSP00000001809,10090.ENSMUSP00000002305,10090.ENSMUSP00000002518,10090.ENSMUSP00000002825,10090.ENSMUSP00000006911,10090.ENSMUSP00000007216,10090.ENSMUSP00000014421,10090.ENSMUSP00000018645,10090.ENSMUSP00000018851,10090.ENSMUSP00000020268,10090.ENSMUSP00000021514,10090.ENSMUSP00000021674,10090.ENSMUSP00000021950…	Klf6,Ccnd2,Sox9,Pabpc1,Kdm7a,Tle5,Baz1b,Cdk4,Ap2m1,Ankrd17,Ncor1,Dync1h1,Ccar1,Ppm1a,Fos,Dbn1,Dpysl2,Acin1,Dlx2,Dusp1,Zeb1,Kif5b,Maged1,Parp6,Igfbp5,Epha4,Plxna2,Vim,Hspa5,Mdk,Mapre1,Trpc4,Nras,Sfpq,Nr2f2,Maz,Nedd4,Phip,Zfp292,Irf2bpl,Dlx1,Eef1a1,Bclaf1,Smarca5,Ogt,Eef2,Akap9,Sox5,Hnrnpu,Syne2,Ccdc88a,Arx,Efnb1,Pou3f3,Nfib,Marcksl1,Gnai2,Cd24a,Chd7,Chd4,Ier2,Ezr,Hmgb2,Rhob,Klf13,Map1b,Pfn2,Ppp1r1…
GO:0031323	Regulation of cellular metabolic process	116	5853	0.36	6.65e-20	10090.ENSMUSP00000000080,10090.ENSMUSP00000000188,10090.ENSMUSP00000000579,10090.ENSMUSP00000001809,10090.ENSMUSP00000002305,10090.ENSMUSP00000002518,10090.ENSMUSP00000002825,10090.ENSMUSP00000006911,10090.ENSMUSP00000014421,10090.ENSMUSP00000018645,10090.ENSMUSP00000020268,10090.ENSMUSP00000021514,10090.ENSMUSP00000021674,10090.ENSMUSP00000022793,10090.ENSMUSP00000024159,10090.ENSMUSP00000025025…	Klf6,Ccnd2,Sox9,Pabpc1,Kdm7a,Tle5,Baz1b,Cdk4,Ankrd17,Ncor1,Ccar1,Ppm1a,Fos,Acin1,Dlx2,Dusp1,Zeb1,Eif3a,Maged1,Igfbp5,Epha4,Vim,Mdk,Nras,Sfpq,Nr2f2,Maz,Nedd4,Phip,Foxn3,Zfp292,Irf2bpl,Dlx1,Eef1a1,Bclaf1,Smarca5,Herc1,Ogt,Eef2,Akap9,Setd5,Sox5,Hnrnpu,Rbm25,Ccdc88a,Arx,Alkbh5,Pou3f3,Nfib,Gnai2,Cd24a,Chd7,Chd4,Ier2,Irf2bp2,Ezr,Hmgb2,Klf13,Pfn2,Ppp1r12a,Egr1,Tle1,Nfia,Pou3f4,Sox11,Ezh2,Rnasel,Wnk1,Sma…
GO:0006355	Regulation of transcription, DNA-templated	89	3537	0.46	8.58e-20	10090.ENSMUSP00000000080,10090.ENSMUSP00000000579,10090.ENSMUSP00000002305,10090.ENSMUSP00000002518,10090.ENSMUSP00000002825,10090.ENSMUSP00000018645,10090.ENSMUSP00000020268,10090.ENSMUSP00000021514,10090.ENSMUSP00000021674,10090.ENSMUSP00000024159,10090.ENSMUSP00000025081,10090.ENSMUSP00000026142,10090.ENSMUSP00000028672,10090.ENSMUSP00000030623,10090.ENSMUSP00000032768,10090.ENSMUSP00000032916…	Klf6,Sox9,Kdm7a,Tle5,Baz1b,Ncor1,Ccar1,Ppm1a,Fos,Dlx2,Zeb1,Maged1,Mdk,Sfpq,Nr2f2,Maz,Nedd4,Phip,Foxn3,Zfp292,Irf2bpl,Dlx1,Bclaf1,Smarca5,Ogt,Setd5,Sox5,Hnrnpu,Arx,Pou3f3,Nfib,Chd7,Chd4,Ier2,Irf2bp2,Ezr,Hmgb2,Klf13,Ppp1r12a,Egr1,Tle1,Nfia,Pou3f4,Sox11,Ezh2,Rnasel,Smarcc1,Pax6,Nr2f1,Kdm6b,Mn1,Insm1,Pam,Smarca4,Tsc22d2,Mafb,Sox2,Actb,Peli1,Cdca7,Sox4,Arid1a,Lrp8,Txnip,Jun,Mbtd1,Tox3,Nfix,Pbrm1,Atrx,…
GO:0048856	Anatomical structure development	112	5513	0.37	9.37e-20	10090.ENSMUSP00000000579,10090.ENSMUSP00000001566,10090.ENSMUSP00000002305,10090.ENSMUSP00000002518,10090.ENSMUSP00000003501,10090.ENSMUSP00000006911,10090.ENSMUSP00000014421,10090.ENSMUSP00000018645,10090.ENSMUSP00000021674,10090.ENSMUSP00000021950,10090.ENSMUSP00000022629,10090.ENSMUSP00000022793,10090.ENSMUSP00000024159,10090.ENSMUSP00000025025,10090.ENSMUSP00000025081,10090.ENSMUSP00000025083…	Sox9,Tubb5,Kdm7a,Tle5,Elavl3,Cdk4,Ankrd17,Ncor1,Fos,Dbn1,Dpysl2,Acin1,Dlx2,Dusp1,Zeb1,Kif5b,Igfbp5,Epha4,Plxna2,Vim,Kif5c,Hspa5,Mdk,Trpc4,Dclk2,Draxin,Nr2f2,Nedd4,Foxn3,Sdk2,Irf2bpl,Dlx1,Herc1,Ogt,Eef2,Akap9,Hook3,Sox5,Hnrnpu,Syne2,Ccdc88a,Arx,Dclk1,Efnb1,Pou3f3,Nfib,Marcksl1,Cd24a,Chd7,Ier2,Irf2bp2,Ezr,Ptprs,Hmgb2,Rhob,Nav1,Map1b,Egr1,Tubb3,Actg1,Nfia,Pou3f4,Enah,Sox11,Ezh2,Git2,Smarcc1,Pax6,Ctt…
GO:0051173	Positive regulation of nitrogen compound metabolic process	86	3325	0.47	9.69e-20	10090.ENSMUSP00000000080,10090.ENSMUSP00000000188,10090.ENSMUSP00000000579,10090.ENSMUSP00000001809,10090.ENSMUSP00000002305,10090.ENSMUSP00000002825,10090.ENSMUSP00000006911,10090.ENSMUSP00000018645,10090.ENSMUSP00000020268,10090.ENSMUSP00000021514,10090.ENSMUSP00000021674,10090.ENSMUSP00000024159,10090.ENSMUSP00000025081,10090.ENSMUSP00000026142,10090.ENSMUSP00000027451,10090.ENSMUSP00000028062…	Klf6,Ccnd2,Sox9,Pabpc1,Kdm7a,Baz1b,Cdk4,Ncor1,Ccar1,Ppm1a,Fos,Dlx2,Zeb1,Maged1,Epha4,Vim,Hspa5,Mdk,Sfpq,Nr2f2,Maz,Nedd4,Phip,Zfp292,Irf2bpl,Dlx1,Bclaf1,Smarca5,Ogt,Eef2,Akap9,Hnrnpu,Ccdc88a,Pou3f3,Nfib,Cd24a,Chd7,Chd4,Ier2,Ezr,Hmgb2,Klf13,Pfn2,Ppp1r12a,Egr1,Nfia,Sox11,Ezh2,Rnasel,Wnk1,Smarcc1,Pax6,Nr2f1,Kdm6b,Mtch1,Smarca4,Mafb,Sox2,Actb,Peli1,Sox4,Arid1a,Lrp8,Jun,Mbtd1,Tox3,Nfix,Pbrm1,Atrx,Klf7,…
GO:0010557	Positive regulation of macromolecule biosynthetic process	67	2016	0.58	1e-19	10090.ENSMUSP00000000080,10090.ENSMUSP00000000579,10090.ENSMUSP00000002305,10090.ENSMUSP00000002825,10090.ENSMUSP00000006911,10090.ENSMUSP00000020268,10090.ENSMUSP00000021514,10090.ENSMUSP00000021674,10090.ENSMUSP00000024159,10090.ENSMUSP00000025081,10090.ENSMUSP00000026142,10090.ENSMUSP00000028062,10090.ENSMUSP00000028672,10090.ENSMUSP00000030623,10090.ENSMUSP00000032768,10090.ENSMUSP00000032916…	Klf6,Sox9,Kdm7a,Baz1b,Cdk4,Ccar1,Ppm1a,Fos,Dlx2,Zeb1,Maged1,Vim,Mdk,Sfpq,Nr2f2,Maz,Phip,Zfp292,Irf2bpl,Dlx1,Bclaf1,Smarca5,Ogt,Eef2,Hnrnpu,Pou3f3,Nfib,Chd7,Chd4,Ier2,Hmgb2,Klf13,Ppp1r12a,Egr1,Nfia,Sox11,Rnasel,Smarcc1,Pax6,Nr2f1,Kdm6b,Smarca4,Mafb,Sox2,Actb,Sox4,Arid1a,Jun,Mbtd1,Tox3,Nfix,Pbrm1,Atrx,Klf7,Gsk3b,Tcf4,Hnrnpk,Hipk2,Pou2f1,Zfp219,Tgfb1i1,Prox1,Pou3f2,Sox1,Tet3,Ash1l,Gatad2b
GO:0032502	Developmental process	117	6028	0.35	1.51e-19	10090.ENSMUSP00000000579,10090.ENSMUSP00000001566,10090.ENSMUSP00000002305,10090.ENSMUSP00000002518,10090.ENSMUSP00000003501,10090.ENSMUSP00000006911,10090.ENSMUSP00000014421,10090.ENSMUSP00000018645,10090.ENSMUSP00000021674,10090.ENSMUSP00000021950,10090.ENSMUSP00000022629,10090.ENSMUSP00000022793,10090.ENSMUSP00000024159,10090.ENSMUSP00000025025,10090.ENSMUSP00000025081,10090.ENSMUSP00000025083…	Sox9,Tubb5,Kdm7a,Tle5,Elavl3,Cdk4,Ankrd17,Ncor1,Fos,Dbn1,Dpysl2,Acin1,Dlx2,Dusp1,Zeb1,Kif5b,Igfbp5,Epha4,Plxna2,Vim,Kif5c,Hspa5,Mdk,Trpc4,Dclk2,Draxin,Nr2f2,Nedd4,Foxn3,Sdk2,Irf2bpl,Dlx1,Eef1a1,Smc1a,Herc1,Ogt,Eef2,Akap9,Hook3,Sox5,Hnrnpu,Syne2,Ccdc88a,Arx,Alkbh5,Dclk1,Efnb1,Pou3f3,Nfib,Marcksl1,Cd24a,Chd7,Ier2,Irf2bp2,Ezr,Ptprs,Hmgb2,Rhob,Nav1,Map1b,Egr1,Tubb3,Actg1,Nfia,Pou3f4,Enah,Sox11,Ezh2,R…
GO:0010604	Positive regulation of macromolecule metabolic process	91	3742	0.45	1.54e-19	10090.ENSMUSP00000000080,10090.ENSMUSP00000000188,10090.ENSMUSP00000000579,10090.ENSMUSP00000001809,10090.ENSMUSP00000002305,10090.ENSMUSP00000002825,10090.ENSMUSP00000006911,10090.ENSMUSP00000018645,10090.ENSMUSP00000020268,10090.ENSMUSP00000021514,10090.ENSMUSP00000021674,10090.ENSMUSP00000024159,10090.ENSMUSP00000025081,10090.ENSMUSP00000026142,10090.ENSMUSP00000027451,10090.ENSMUSP00000028062…	Klf6,Ccnd2,Sox9,Pabpc1,Kdm7a,Baz1b,Cdk4,Ncor1,Ccar1,Ppm1a,Fos,Dlx2,Zeb1,Maged1,Epha4,Vim,Hspa5,Mdk,Nras,Sfpq,Nr2f2,Maz,Nedd4,Phip,Zfp292,Irf2bpl,Dlx1,Bclaf1,Smarca5,Ogt,Eef2,Akap9,Hnrnpu,Ccdc88a,Arx,Pou3f3,Nfib,Cd24a,Chd7,Chd4,Ier2,Ezr,Hmgb2,Klf13,Pfn2,Ppp1r12a,Egr1,Actg1,Tle1,Nfia,Sox11,Ezh2,Rnasel,Wnk1,Smarcc1,Pax6,Nr2f1,Kdm6b,Mtch1,Smarca4,Mafb,Sox2,Actb,Peli1,Sox4,Arid1a,Elavl4,Lrp8,Jun,Mbtd1…
GO:0030900	Forebrain development	35	454	0.95	1.79e-19	10090.ENSMUSP00000018645,10090.ENSMUSP00000024159,10090.ENSMUSP00000025081,10090.ENSMUSP00000025083,10090.ENSMUSP00000028672,10090.ENSMUSP00000029719,10090.ENSMUSP00000030862,10090.ENSMUSP00000032768,10090.ENSMUSP00000042413,10090.ENSMUSP00000046788,10090.ENSMUSP00000047697,10090.ENSMUSP00000049039,10090.ENSMUSP00000050034,10090.ENSMUSP00000052088,10090.ENSMUSP00000052863,10090.ENSMUSP00000059079…	Ncor1,Dlx2,Zeb1,Kif5b,Mdk,Dclk2,Draxin,Nr2f2,Dlx1,Hook3,Syne2,Arx,Dclk1,Pou3f3,Nfib,Chd7,Ptprs,Pou3f4,Ezh2,Pax6,Nr2f1,Smarca4,Sox2,Myh10,Arid1a,Elavl4,Lrp8,Atrx,Gsk3b,Plxna4,Hnrnpk,Prox1,Pou3f2,Foxg1,Sox1
GO:0051171	Regulation of nitrogen compound metabolic process	116	5973	0.35	2.51e-19	10090.ENSMUSP00000000080,10090.ENSMUSP00000000188,10090.ENSMUSP00000000579,10090.ENSMUSP00000001809,10090.ENSMUSP00000002305,10090.ENSMUSP00000002518,10090.ENSMUSP00000002825,10090.ENSMUSP00000006911,10090.ENSMUSP00000014421,10090.ENSMUSP00000018645,10090.ENSMUSP00000020268,10090.ENSMUSP00000021514,10090.ENSMUSP00000021674,10090.ENSMUSP00000022793,10090.ENSMUSP00000024159,10090.ENSMUSP00000025025…	Klf6,Ccnd2,Sox9,Pabpc1,Kdm7a,Tle5,Baz1b,Cdk4,Ankrd17,Ncor1,Ccar1,Ppm1a,Fos,Acin1,Dlx2,Dusp1,Zeb1,Eif3a,Maged1,Igfbp5,Epha4,Vim,Hspa5,Mdk,Nras,Sfpq,Nr2f2,Maz,Nedd4,Phip,Foxn3,Zfp292,Irf2bpl,Dlx1,Eef1a1,Bclaf1,Smarca5,Ogt,Eef2,Akap9,Setd5,Sox5,Hnrnpu,Rbm25,Ccdc88a,Arx,Alkbh5,Pou3f3,Nfib,Gnai2,Cd24a,Chd7,Chd4,Ier2,Irf2bp2,Ezr,Hmgb2,Klf13,Pfn2,Ppp1r12a,Egr1,Tle1,Nfia,Pou3f4,Sox11,Ezh2,Rnasel,Wnk1,Sma…
GO:0051254	Positive regulation of RNA metabolic process	65	1937	0.59	2.81e-19	10090.ENSMUSP00000000080,10090.ENSMUSP00000000579,10090.ENSMUSP00000001809,10090.ENSMUSP00000002305,10090.ENSMUSP00000002825,10090.ENSMUSP00000020268,10090.ENSMUSP00000021514,10090.ENSMUSP00000021674,10090.ENSMUSP00000024159,10090.ENSMUSP00000025081,10090.ENSMUSP00000026142,10090.ENSMUSP00000028672,10090.ENSMUSP00000030623,10090.ENSMUSP00000032768,10090.ENSMUSP00000032916,10090.ENSMUSP00000034787…	Klf6,Sox9,Pabpc1,Kdm7a,Baz1b,Ccar1,Ppm1a,Fos,Dlx2,Zeb1,Maged1,Mdk,Sfpq,Nr2f2,Maz,Phip,Zfp292,Irf2bpl,Dlx1,Bclaf1,Smarca5,Ogt,Hnrnpu,Pou3f3,Nfib,Chd7,Chd4,Ier2,Hmgb2,Klf13,Ppp1r12a,Egr1,Nfia,Sox11,Rnasel,Smarcc1,Pax6,Nr2f1,Kdm6b,Smarca4,Mafb,Sox2,Actb,Sox4,Arid1a,Jun,Mbtd1,Tox3,Nfix,Pbrm1,Atrx,Klf7,Gsk3b,Tcf4,Hnrnpk,Hipk2,Pou2f1,Zfp219,Tgfb1i1,Prox1,Pou3f2,Sox1,Tet3,Ash1l,Gatad2b
GO:0022008	Neurogenesis	56	1448	0.65	8.43e-19	10090.ENSMUSP00000000579,10090.ENSMUSP00000021950,10090.ENSMUSP00000022629,10090.ENSMUSP00000024159,10090.ENSMUSP00000025083,10090.ENSMUSP00000027451,10090.ENSMUSP00000027952,10090.ENSMUSP00000028062,10090.ENSMUSP00000028102,10090.ENSMUSP00000028222,10090.ENSMUSP00000028672,10090.ENSMUSP00000029311,10090.ENSMUSP00000029719,10090.ENSMUSP00000030862,10090.ENSMUSP00000032768,10090.ENSMUSP00000034740…	Sox9,Dbn1,Dpysl2,Dlx2,Kif5b,Epha4,Plxna2,Vim,Kif5c,Hspa5,Mdk,Trpc4,Dclk2,Draxin,Nr2f2,Nedd4,Sdk2,Dlx1,Herc1,Sox5,Syne2,Arx,Dclk1,Efnb1,Nfib,Cd24a,Ier2,Nav1,Map1b,Tubb3,Pou3f4,Enah,Sox11,Pax6,Nr2f1,Insm1,Smarca4,Sox2,Actb,Myh10,Sox4,Elavl4,Lrp8,Jun,Nfix,Klf7,Gsk3b,Plxna4,Dpysl3,Raph1,Hipk2,Prox1,Pou3f2,Foxg1,Sox1,Map4k4
GO:0009891	Positive regulation of biosynthetic process	68	2189	0.55	1.29e-18	10090.ENSMUSP00000000080,10090.ENSMUSP00000000579,10090.ENSMUSP00000002305,10090.ENSMUSP00000002825,10090.ENSMUSP00000006911,10090.ENSMUSP00000020268,10090.ENSMUSP00000021514,10090.ENSMUSP00000021674,10090.ENSMUSP00000024159,10090.ENSMUSP00000025081,10090.ENSMUSP00000026142,10090.ENSMUSP00000028062,10090.ENSMUSP00000028672,10090.ENSMUSP00000030623,10090.ENSMUSP00000032768,10090.ENSMUSP00000032916…	Klf6,Sox9,Kdm7a,Baz1b,Cdk4,Ccar1,Ppm1a,Fos,Dlx2,Zeb1,Maged1,Vim,Mdk,Sfpq,Nr2f2,Maz,Phip,Zfp292,Irf2bpl,Dlx1,Bclaf1,Smarca5,Ogt,Eef2,Hnrnpu,Pou3f3,Nfib,Chd7,Chd4,Ier2,Hmgb2,Klf13,Ppp1r12a,Egr1,Nfia,Sox11,Rnasel,Smarcc1,Pax6,Nr2f1,Kdm6b,Smarca4,Mafb,Sox2,Actb,Sox4,Arid1a,Jun,Mbtd1,Tox3,Nfix,Pbrm1,Atrx,Klf7,Zbtb20,Gsk3b,Tcf4,Hnrnpk,Hipk2,Pou2f1,Zfp219,Tgfb1i1,Prox1,Pou3f2,Sox1,Tet3,Ash1l,Gatad2b
GO:0031328	Positive regulation of cellular biosynthetic process	67	2139	0.56	1.8e-18	10090.ENSMUSP00000000080,10090.ENSMUSP00000000579,10090.ENSMUSP00000002305,10090.ENSMUSP00000002825,10090.ENSMUSP00000006911,10090.ENSMUSP00000020268,10090.ENSMUSP00000021514,10090.ENSMUSP00000021674,10090.ENSMUSP00000024159,10090.ENSMUSP00000025081,10090.ENSMUSP00000026142,10090.ENSMUSP00000028062,10090.ENSMUSP00000028672,10090.ENSMUSP00000030623,10090.ENSMUSP00000032768,10090.ENSMUSP00000032916…	Klf6,Sox9,Kdm7a,Baz1b,Cdk4,Ccar1,Ppm1a,Fos,Dlx2,Zeb1,Maged1,Vim,Mdk,Sfpq,Nr2f2,Maz,Phip,Zfp292,Irf2bpl,Dlx1,Bclaf1,Smarca5,Ogt,Eef2,Hnrnpu,Pou3f3,Nfib,Chd7,Chd4,Ier2,Hmgb2,Klf13,Ppp1r12a,Egr1,Nfia,Sox11,Rnasel,Smarcc1,Pax6,Nr2f1,Kdm6b,Smarca4,Mafb,Sox2,Actb,Sox4,Arid1a,Jun,Mbtd1,Tox3,Nfix,Pbrm1,Atrx,Klf7,Gsk3b,Tcf4,Hnrnpk,Hipk2,Pou2f1,Zfp219,Tgfb1i1,Prox1,Pou3f2,Sox1,Tet3,Ash1l,Gatad2b
GO:0048699	Generation of neurons	52	1259	0.68	1.92e-18	10090.ENSMUSP00000000579,10090.ENSMUSP00000021950,10090.ENSMUSP00000022629,10090.ENSMUSP00000024159,10090.ENSMUSP00000025083,10090.ENSMUSP00000027451,10090.ENSMUSP00000027952,10090.ENSMUSP00000028062,10090.ENSMUSP00000028102,10090.ENSMUSP00000028222,10090.ENSMUSP00000029719,10090.ENSMUSP00000030862,10090.ENSMUSP00000032768,10090.ENSMUSP00000034740,10090.ENSMUSP00000038972,10090.ENSMUSP00000042413…	Sox9,Dbn1,Dpysl2,Dlx2,Kif5b,Epha4,Plxna2,Vim,Kif5c,Hspa5,Dclk2,Draxin,Nr2f2,Nedd4,Sdk2,Dlx1,Herc1,Sox5,Arx,Dclk1,Efnb1,Nfib,Cd24a,Ier2,Nav1,Map1b,Tubb3,Pou3f4,Enah,Sox11,Pax6,Nr2f1,Insm1,Sox2,Actb,Myh10,Sox4,Elavl4,Lrp8,Jun,Nfix,Klf7,Gsk3b,Plxna4,Dpysl3,Raph1,Hipk2,Prox1,Pou3f2,Foxg1,Sox1,Map4k4
GO:0009893	Positive regulation of metabolic process	93	4079	0.42	2.75e-18	10090.ENSMUSP00000000080,10090.ENSMUSP00000000188,10090.ENSMUSP00000000579,10090.ENSMUSP00000001809,10090.ENSMUSP00000002305,10090.ENSMUSP00000002825,10090.ENSMUSP00000006911,10090.ENSMUSP00000018645,10090.ENSMUSP00000018851,10090.ENSMUSP00000020268,10090.ENSMUSP00000021514,10090.ENSMUSP00000021674,10090.ENSMUSP00000024159,10090.ENSMUSP00000025081,10090.ENSMUSP00000026142,10090.ENSMUSP00000027451…	Klf6,Ccnd2,Sox9,Pabpc1,Kdm7a,Baz1b,Cdk4,Ncor1,Dync1h1,Ccar1,Ppm1a,Fos,Dlx2,Zeb1,Maged1,Epha4,Vim,Hspa5,Mdk,Nras,Sfpq,Nr2f2,Maz,Nedd4,Phip,Zfp292,Irf2bpl,Dlx1,Bclaf1,Smarca5,Ogt,Eef2,Akap9,Hnrnpu,Ccdc88a,Arx,Pou3f3,Nfib,Gnai2,Cd24a,Chd7,Chd4,Ier2,Ezr,Hmgb2,Klf13,Pfn2,Ppp1r12a,Egr1,Actg1,Tle1,Nfia,Sox11,Ezh2,Rnasel,Wnk1,Smarcc1,Pax6,Nr2f1,Kdm6b,Mtch1,Smarca4,Mafb,Sox2,Actb,Peli1,Sox4,Arid1a,Elavl4,…
GO:0080090	Regulation of primary metabolic process	116	6158	0.34	2.88e-18	10090.ENSMUSP00000000080,10090.ENSMUSP00000000188,10090.ENSMUSP00000000579,10090.ENSMUSP00000001809,10090.ENSMUSP00000002305,10090.ENSMUSP00000002518,10090.ENSMUSP00000002825,10090.ENSMUSP00000006911,10090.ENSMUSP00000014421,10090.ENSMUSP00000018645,10090.ENSMUSP00000020268,10090.ENSMUSP00000021514,10090.ENSMUSP00000021674,10090.ENSMUSP00000022793,10090.ENSMUSP00000024159,10090.ENSMUSP00000025025…	Klf6,Ccnd2,Sox9,Pabpc1,Kdm7a,Tle5,Baz1b,Cdk4,Ankrd17,Ncor1,Ccar1,Ppm1a,Fos,Acin1,Dlx2,Dusp1,Zeb1,Eif3a,Maged1,Igfbp5,Epha4,Vim,Hspa5,Mdk,Nras,Sfpq,Nr2f2,Maz,Nedd4,Phip,Foxn3,Zfp292,Irf2bpl,Dlx1,Eef1a1,Bclaf1,Smarca5,Ogt,Eef2,Akap9,Setd5,Sox5,Hnrnpu,Rbm25,Ccdc88a,Arx,Alkbh5,Pou3f3,Nfib,Gnai2,Cd24a,Chd7,Chd4,Ier2,Irf2bp2,Ezr,Hmgb2,Klf13,Pfn2,Ppp1r12a,Egr1,Tle1,Nfia,Pou3f4,Sox11,Ezh2,Rnasel,Wnk1,Sma…
GO:0060255	Regulation of macromolecule metabolic process	120	6569	0.32	3.36e-18	10090.ENSMUSP00000000080,10090.ENSMUSP00000000188,10090.ENSMUSP00000000579,10090.ENSMUSP00000001809,10090.ENSMUSP00000002305,10090.ENSMUSP00000002518,10090.ENSMUSP00000002825,10090.ENSMUSP00000006911,10090.ENSMUSP00000014421,10090.ENSMUSP00000018645,10090.ENSMUSP00000020268,10090.ENSMUSP00000021514,10090.ENSMUSP00000021674,10090.ENSMUSP00000022793,10090.ENSMUSP00000024159,10090.ENSMUSP00000025025…	Klf6,Ccnd2,Sox9,Pabpc1,Kdm7a,Tle5,Baz1b,Cdk4,Ankrd17,Ncor1,Ccar1,Ppm1a,Fos,Acin1,Dlx2,Dusp1,Zeb1,Eif3a,Maged1,Igfbp5,Epha4,Vim,Hspa5,Mdk,Nras,Sfpq,Nr2f2,Maz,Nedd4,Phip,Foxn3,Zfp292,Irf2bpl,Dlx1,Eef1a1,Bclaf1,Smarca5,Ogt,Eef2,Akap9,Setd5,Sox5,Hnrnpu,Rbm25,Ccdc88a,Arx,Alkbh5,Pou3f3,Nfib,Gnai2,Cd24a,Chd7,Chd4,Ier2,Irf2bp2,Ezr,Ptprs,Hmgb2,Klf13,Pfn2,Ppp1r12a,Egr1,Actg1,Tle1,Nfia,Pou3f4,Sox11,Ezh2,Rna…
GO:0048519	Negative regulation of biological process	111	5717	0.35	4.91e-18	10090.ENSMUSP00000000188,10090.ENSMUSP00000000579,10090.ENSMUSP00000001809,10090.ENSMUSP00000002518,10090.ENSMUSP00000002825,10090.ENSMUSP00000007216,10090.ENSMUSP00000014421,10090.ENSMUSP00000018645,10090.ENSMUSP00000020268,10090.ENSMUSP00000021514,10090.ENSMUSP00000021950,10090.ENSMUSP00000022469,10090.ENSMUSP00000022793,10090.ENSMUSP00000024159,10090.ENSMUSP00000025025,10090.ENSMUSP00000025081…	Ccnd2,Sox9,Pabpc1,Tle5,Baz1b,Ap2m1,Ankrd17,Ncor1,Ccar1,Ppm1a,Dbn1,Nisch,Acin1,Dlx2,Dusp1,Zeb1,Eif3a,Maged1,Igfbp5,Epha4,Plxna2,Vim,Hspa5,Mdk,Mapre1,Nras,Dclk2,Sfpq,Draxin,Nr2f2,Maz,Nedd4,Phip,Foxn3,Irf2bpl,Dlx1,Eef1a1,Bclaf1,Smarca5,Herc1,Ogt,Hook3,Sox5,Hnrnpu,Arx,Dusp8,Dclk1,Pou3f3,Nfib,Gnai2,Cd24a,Chd4,Irf2bp2,Ezr,Ptprs,Hmgb2,Rhob,Klf13,Map1b,Pfn2,Egr1,Tle1,Pou3f4,Sox11,Ezh2,Rnasel,Wnk1,Smarcc1…
GO:0051253	Negative regulation of RNA metabolic process	56	1535	0.62	9.53e-18	10090.ENSMUSP00000000579,10090.ENSMUSP00000001809,10090.ENSMUSP00000002518,10090.ENSMUSP00000018645,10090.ENSMUSP00000020268,10090.ENSMUSP00000022793,10090.ENSMUSP00000024159,10090.ENSMUSP00000025081,10090.ENSMUSP00000026142,10090.ENSMUSP00000030623,10090.ENSMUSP00000032768,10090.ENSMUSP00000032916,10090.ENSMUSP00000034740,10090.ENSMUSP00000036035,10090.ENSMUSP00000041070,10090.ENSMUSP00000042413…	Sox9,Pabpc1,Tle5,Ncor1,Ccar1,Acin1,Dlx2,Zeb1,Maged1,Sfpq,Nr2f2,Maz,Nedd4,Foxn3,Irf2bpl,Dlx1,Bclaf1,Smarca5,Ogt,Sox5,Hnrnpu,Arx,Pou3f3,Nfib,Chd4,Irf2bp2,Ezr,Hmgb2,Egr1,Tle1,Sox11,Ezh2,Pax6,Nr2f1,Insm1,Smarca4,Sox2,Arid1a,Elavl4,Txnip,Jun,Mbtd1,Nfix,Atrx,Klf7,Zbtb20,Tcf4,Hnrnpk,Hipk2,Pou2f1,Acvr2b,Zfp219,Prox1,Foxg1,Sox1,Gatad2b
GO:0030154	Cell differentiation	90	3918	0.42	1.04e-17	10090.ENSMUSP00000000579,10090.ENSMUSP00000001566,10090.ENSMUSP00000003501,10090.ENSMUSP00000018645,10090.ENSMUSP00000021674,10090.ENSMUSP00000021950,10090.ENSMUSP00000022629,10090.ENSMUSP00000022793,10090.ENSMUSP00000024159,10090.ENSMUSP00000025081,10090.ENSMUSP00000025083,10090.ENSMUSP00000027377,10090.ENSMUSP00000027451,10090.ENSMUSP00000027952,10090.ENSMUSP00000028062,10090.ENSMUSP00000028102…	Sox9,Tubb5,Elavl3,Ncor1,Fos,Dbn1,Dpysl2,Acin1,Dlx2,Zeb1,Kif5b,Igfbp5,Epha4,Plxna2,Vim,Kif5c,Hspa5,Mdk,Trpc4,Dclk2,Draxin,Nr2f2,Nedd4,Sdk2,Dlx1,Herc1,Eef2,Akap9,Sox5,Hnrnpu,Syne2,Arx,Alkbh5,Dclk1,Efnb1,Pou3f3,Nfib,Cd24a,Chd7,Ier2,Irf2bp2,Ezr,Ptprs,Hmgb2,Rhob,Nav1,Map1b,Egr1,Tubb3,Actg1,Pou3f4,Enah,Sox11,Ezh2,Rnasel,Pax6,Ddx3y,Nr2f1,Msi2,Kdm6b,Insm1,Smarca4,Mafb,Sox2,Actb,Myh10,Sox4,Arid1a,Elavl4,L…
GO:0045935	Positive regulation of nucleobase-containing compound metabolic process	66	2156	0.55	1.07e-17	10090.ENSMUSP00000000080,10090.ENSMUSP00000000579,10090.ENSMUSP00000001809,10090.ENSMUSP00000002305,10090.ENSMUSP00000002825,10090.ENSMUSP00000020268,10090.ENSMUSP00000021514,10090.ENSMUSP00000021674,10090.ENSMUSP00000024159,10090.ENSMUSP00000025081,10090.ENSMUSP00000026142,10090.ENSMUSP00000028672,10090.ENSMUSP00000030623,10090.ENSMUSP00000032768,10090.ENSMUSP00000032916,10090.ENSMUSP00000034787…	Klf6,Sox9,Pabpc1,Kdm7a,Baz1b,Ccar1,Ppm1a,Fos,Dlx2,Zeb1,Maged1,Mdk,Sfpq,Nr2f2,Maz,Phip,Zfp292,Irf2bpl,Dlx1,Bclaf1,Smarca5,Ogt,Hnrnpu,Pou3f3,Nfib,Chd7,Chd4,Ier2,Hmgb2,Klf13,Ppp1r12a,Egr1,Nfia,Sox11,Rnasel,Smarcc1,Pax6,Nr2f1,Kdm6b,Smarca4,Mafb,Sox2,Actb,Sox4,Arid1a,Jun,Mbtd1,Tox3,Nfix,Pbrm1,Atrx,Klf7,Zbtb20,Gsk3b,Tcf4,Hnrnpk,Hipk2,Pou2f1,Zfp219,Tgfb1i1,Prox1,Pou3f2,Sox1,Tet3,Ash1l,Gatad2b
GO:0045934	Negative regulation of nucleobase-containing compound metabolic process	58	1671	0.6	1.52e-17	10090.ENSMUSP00000000579,10090.ENSMUSP00000001809,10090.ENSMUSP00000002518,10090.ENSMUSP00000018645,10090.ENSMUSP00000020268,10090.ENSMUSP00000022793,10090.ENSMUSP00000024159,10090.ENSMUSP00000025025,10090.ENSMUSP00000025081,10090.ENSMUSP00000026142,10090.ENSMUSP00000030623,10090.ENSMUSP00000032768,10090.ENSMUSP00000032916,10090.ENSMUSP00000034740,10090.ENSMUSP00000036035,10090.ENSMUSP00000041070…	Sox9,Pabpc1,Tle5,Ncor1,Ccar1,Acin1,Dlx2,Dusp1,Zeb1,Maged1,Sfpq,Nr2f2,Maz,Nedd4,Foxn3,Irf2bpl,Dlx1,Bclaf1,Smarca5,Ogt,Sox5,Hnrnpu,Arx,Pou3f3,Nfib,Chd4,Irf2bp2,Ezr,Hmgb2,Egr1,Tle1,Sox11,Ezh2,Pax6,Nr2f1,Insm1,Smarca4,Sox2,Arid1a,Elavl4,Txnip,Jun,Mbtd1,Nfix,Atrx,Klf7,Zbtb20,Tcf4,Hnrnpk,Hipk2,Pou2f1,Acvr2b,Zfp219,Prox1,Foxg1,Sox1,H1f0,Gatad2b
GO:0000122	Negative regulation of transcription by RNA polymerase II	46	1024	0.71	1.96e-17	10090.ENSMUSP00000000579,10090.ENSMUSP00000002518,10090.ENSMUSP00000018645,10090.ENSMUSP00000024159,10090.ENSMUSP00000025081,10090.ENSMUSP00000026142,10090.ENSMUSP00000030623,10090.ENSMUSP00000032768,10090.ENSMUSP00000032916,10090.ENSMUSP00000034740,10090.ENSMUSP00000041070,10090.ENSMUSP00000042413,10090.ENSMUSP00000045409,10090.ENSMUSP00000047571,10090.ENSMUSP00000049039,10090.ENSMUSP00000052088…	Sox9,Tle5,Ncor1,Dlx2,Zeb1,Maged1,Sfpq,Nr2f2,Maz,Nedd4,Irf2bpl,Dlx1,Ogt,Hnrnpu,Arx,Pou3f3,Nfib,Chd4,Irf2bp2,Ezr,Hmgb2,Egr1,Tle1,Sox11,Ezh2,Pax6,Nr2f1,Insm1,Smarca4,Sox2,Arid1a,Txnip,Jun,Nfix,Atrx,Klf7,Zbtb20,Tcf4,Hnrnpk,Hipk2,Acvr2b,Zfp219,Prox1,Foxg1,Sox1,Gatad2b
GO:0030182	Neuron differentiation	49	1180	0.68	2.13e-17	10090.ENSMUSP00000000579,10090.ENSMUSP00000021950,10090.ENSMUSP00000022629,10090.ENSMUSP00000024159,10090.ENSMUSP00000025083,10090.ENSMUSP00000027451,10090.ENSMUSP00000027952,10090.ENSMUSP00000028062,10090.ENSMUSP00000028102,10090.ENSMUSP00000028222,10090.ENSMUSP00000029719,10090.ENSMUSP00000030862,10090.ENSMUSP00000034740,10090.ENSMUSP00000038972,10090.ENSMUSP00000042413,10090.ENSMUSP00000044801…	Sox9,Dbn1,Dpysl2,Dlx2,Kif5b,Epha4,Plxna2,Vim,Kif5c,Hspa5,Dclk2,Draxin,Nedd4,Sdk2,Dlx1,Herc1,Sox5,Arx,Dclk1,Efnb1,Nfib,Cd24a,Ier2,Map1b,Tubb3,Pou3f4,Enah,Sox11,Pax6,Insm1,Sox2,Actb,Myh10,Sox4,Elavl4,Lrp8,Jun,Nfix,Klf7,Gsk3b,Plxna4,Dpysl3,Raph1,Hipk2,Prox1,Pou3f2,Foxg1,Sox1,Map4k4
GO:0045944	Positive regulation of transcription by RNA polymerase II	52	1353	0.65	3.03e-17	10090.ENSMUSP00000000080,10090.ENSMUSP00000000579,10090.ENSMUSP00000002825,10090.ENSMUSP00000021674,10090.ENSMUSP00000024159,10090.ENSMUSP00000025081,10090.ENSMUSP00000030623,10090.ENSMUSP00000032768,10090.ENSMUSP00000032916,10090.ENSMUSP00000034787,10090.ENSMUSP00000037233,10090.ENSMUSP00000041070,10090.ENSMUSP00000042413,10090.ENSMUSP00000043583,10090.ENSMUSP00000044361,10090.ENSMUSP00000045409…	Klf6,Sox9,Baz1b,Fos,Dlx2,Zeb1,Sfpq,Nr2f2,Maz,Phip,Zfp292,Irf2bpl,Dlx1,Bclaf1,Smarca5,Ogt,Hnrnpu,Pou3f3,Nfib,Chd7,Ier2,Hmgb2,Klf13,Ppp1r12a,Egr1,Nfia,Sox11,Rnasel,Smarcc1,Pax6,Nr2f1,Kdm6b,Smarca4,Mafb,Sox2,Sox4,Jun,Tox3,Nfix,Atrx,Klf7,Gsk3b,Tcf4,Hnrnpk,Hipk2,Pou2f1,Zfp219,Prox1,Pou3f2,Sox1,Tet3,Ash1l
GO:0045892	Negative regulation of transcription, DNA-templated	53	1422	0.63	4.44e-17	10090.ENSMUSP00000000579,10090.ENSMUSP00000002518,10090.ENSMUSP00000018645,10090.ENSMUSP00000020268,10090.ENSMUSP00000024159,10090.ENSMUSP00000025081,10090.ENSMUSP00000026142,10090.ENSMUSP00000030623,10090.ENSMUSP00000032768,10090.ENSMUSP00000032916,10090.ENSMUSP00000034740,10090.ENSMUSP00000036035,10090.ENSMUSP00000041070,10090.ENSMUSP00000042413,10090.ENSMUSP00000043583,10090.ENSMUSP00000044361…	Sox9,Tle5,Ncor1,Ccar1,Dlx2,Zeb1,Maged1,Sfpq,Nr2f2,Maz,Nedd4,Foxn3,Irf2bpl,Dlx1,Bclaf1,Smarca5,Ogt,Sox5,Hnrnpu,Arx,Pou3f3,Nfib,Chd4,Irf2bp2,Ezr,Hmgb2,Egr1,Tle1,Sox11,Ezh2,Pax6,Nr2f1,Insm1,Smarca4,Sox2,Arid1a,Txnip,Jun,Mbtd1,Nfix,Atrx,Klf7,Zbtb20,Tcf4,Hnrnpk,Hipk2,Pou2f1,Acvr2b,Zfp219,Prox1,Foxg1,Sox1,Gatad2b
GO:0019222	Regulation of metabolic process	123	7094	0.3	4.46e-17	10090.ENSMUSP00000000080,10090.ENSMUSP00000000188,10090.ENSMUSP00000000579,10090.ENSMUSP00000001809,10090.ENSMUSP00000002305,10090.ENSMUSP00000002518,10090.ENSMUSP00000002825,10090.ENSMUSP00000006911,10090.ENSMUSP00000014421,10090.ENSMUSP00000018645,10090.ENSMUSP00000018851,10090.ENSMUSP00000020268,10090.ENSMUSP00000021514,10090.ENSMUSP00000021674,10090.ENSMUSP00000022793,10090.ENSMUSP00000024159…	Klf6,Ccnd2,Sox9,Pabpc1,Kdm7a,Tle5,Baz1b,Cdk4,Ankrd17,Ncor1,Dync1h1,Ccar1,Ppm1a,Fos,Acin1,Dlx2,Dusp1,Zeb1,Eif3a,Maged1,Igfbp5,Epha4,Vim,Hspa5,Mdk,Nras,Sfpq,Nr2f2,Maz,Nedd4,Phip,Foxn3,Zfp292,Irf2bpl,Dlx1,Eef1a1,Bclaf1,Smarca5,Herc1,Ogt,Eef2,Akap9,Setd5,Sox5,Hnrnpu,Rbm25,Ccdc88a,Arx,Alkbh5,Pou3f3,Nfib,Gnai2,Cd24a,Chd7,Chd4,Ier2,Irf2bp2,Ezr,Ptprs,Hmgb2,Klf13,Pfn2,Ppp1r12a,Egr1,Actg1,Tle1,Nfia,Pou3f4,…
GO:0050793	Regulation of developmental process	74	2777	0.49	4.46e-17	10090.ENSMUSP00000000188,10090.ENSMUSP00000000579,10090.ENSMUSP00000006911,10090.ENSMUSP00000014421,10090.ENSMUSP00000018645,10090.ENSMUSP00000021674,10090.ENSMUSP00000021950,10090.ENSMUSP00000022577,10090.ENSMUSP00000022629,10090.ENSMUSP00000022793,10090.ENSMUSP00000024159,10090.ENSMUSP00000025081,10090.ENSMUSP00000026142,10090.ENSMUSP00000026267,10090.ENSMUSP00000026699,10090.ENSMUSP00000027377…	Ccnd2,Sox9,Cdk4,Ankrd17,Ncor1,Fos,Dbn1,Zc3h13,Dpysl2,Acin1,Dlx2,Zeb1,Maged1,Parp6,Mkln1,Igfbp5,Epha4,Plxna2,Vim,Hspa5,Mdk,Nras,Draxin,Nedd4,Phip,Dlx1,Ogt,Hook3,Sox5,Hnrnpu,Arx,Nfib,Cd24a,Chd7,Chd4,Ezr,Ptprs,Hmgb2,Rhob,Klf13,Map1b,Tiam2,Prpf40a,Sox11,Ezh2,Smarcc1,Pax6,Insm1,Smarca4,Mafb,Sox2,Actb,Myh10,Sox4,Arid1a,Elavl4,Lrp8,Jun,Pbrm1,Klf7,Gsk3b,Tcf4,Plxna4,Hnrnpk,Hipk2,Acvr2b,Zfp219,Tgfb1i1,Prox…
GO:0031325	Positive regulation of cellular metabolic process	81	3304	0.45	4.64e-17	10090.ENSMUSP00000000080,10090.ENSMUSP00000000188,10090.ENSMUSP00000000579,10090.ENSMUSP00000001809,10090.ENSMUSP00000002305,10090.ENSMUSP00000002825,10090.ENSMUSP00000006911,10090.ENSMUSP00000020268,10090.ENSMUSP00000021514,10090.ENSMUSP00000021674,10090.ENSMUSP00000024159,10090.ENSMUSP00000025081,10090.ENSMUSP00000026142,10090.ENSMUSP00000027451,10090.ENSMUSP00000028062,10090.ENSMUSP00000028672…	Klf6,Ccnd2,Sox9,Pabpc1,Kdm7a,Baz1b,Cdk4,Ccar1,Ppm1a,Fos,Dlx2,Zeb1,Maged1,Epha4,Vim,Mdk,Sfpq,Nr2f2,Maz,Phip,Zfp292,Irf2bpl,Dlx1,Bclaf1,Smarca5,Ogt,Eef2,Akap9,Hnrnpu,Ccdc88a,Pou3f3,Nfib,Gnai2,Cd24a,Chd7,Chd4,Ier2,Hmgb2,Klf13,Pfn2,Ppp1r12a,Egr1,Nfia,Sox11,Ezh2,Rnasel,Wnk1,Smarcc1,Pax6,Nr2f1,Kdm6b,Smarca4,Mafb,Sox2,Actb,Sox4,Arid1a,Lrp8,Jun,Mbtd1,Tox3,Nfix,Pbrm1,Atrx,Klf7,Zbtb20,Gsk3b,Tcf4,Hnrnpk,Csn…
GO:0010558	Negative regulation of macromolecule biosynthetic process	55	1643	0.59	7.41e-16	10090.ENSMUSP00000000579,10090.ENSMUSP00000002518,10090.ENSMUSP00000018645,10090.ENSMUSP00000020268,10090.ENSMUSP00000024159,10090.ENSMUSP00000025025,10090.ENSMUSP00000025081,10090.ENSMUSP00000026142,10090.ENSMUSP00000027377,10090.ENSMUSP00000030623,10090.ENSMUSP00000032768,10090.ENSMUSP00000032916,10090.ENSMUSP00000034740,10090.ENSMUSP00000036035,10090.ENSMUSP00000041070,10090.ENSMUSP00000042413…	Sox9,Tle5,Ncor1,Ccar1,Dlx2,Dusp1,Zeb1,Maged1,Igfbp5,Sfpq,Nr2f2,Maz,Nedd4,Foxn3,Irf2bpl,Dlx1,Bclaf1,Smarca5,Ogt,Sox5,Hnrnpu,Arx,Pou3f3,Nfib,Chd4,Irf2bp2,Ezr,Hmgb2,Egr1,Tle1,Sox11,Ezh2,Pax6,Nr2f1,Insm1,Smarca4,Sox2,Arid1a,Txnip,Jun,Mbtd1,Nfix,Atrx,Klf7,Zbtb20,Tcf4,Hnrnpk,Hipk2,Pou2f1,Acvr2b,Zfp219,Prox1,Foxg1,Sox1,Gatad2b
GO:0048513	Animal organ development	82	3588	0.42	1.67e-15	10090.ENSMUSP00000000579,10090.ENSMUSP00000002305,10090.ENSMUSP00000006911,10090.ENSMUSP00000018645,10090.ENSMUSP00000021674,10090.ENSMUSP00000022629,10090.ENSMUSP00000022793,10090.ENSMUSP00000024159,10090.ENSMUSP00000025081,10090.ENSMUSP00000025083,10090.ENSMUSP00000027377,10090.ENSMUSP00000027451,10090.ENSMUSP00000027952,10090.ENSMUSP00000028062,10090.ENSMUSP00000028222,10090.ENSMUSP00000028672…	Sox9,Kdm7a,Cdk4,Ncor1,Fos,Dpysl2,Acin1,Dlx2,Zeb1,Kif5b,Igfbp5,Epha4,Plxna2,Vim,Hspa5,Mdk,Dclk2,Draxin,Nr2f2,Nedd4,Foxn3,Sdk2,Dlx1,Herc1,Ogt,Eef2,Akap9,Hook3,Sox5,Hnrnpu,Syne2,Arx,Dclk1,Efnb1,Pou3f3,Nfib,Cd24a,Chd7,Irf2bp2,Ptprs,Hmgb2,Egr1,Tubb3,Nfia,Pou3f4,Sox11,Ezh2,Git2,Smarcc1,Pax6,Cttnbp2,Nr2f1,Kdm6b,Insm1,Pam,Ankrd11,Smarca4,Mafb,Sox2,Myh10,Sox4,Arid1a,Elavl4,Lrp8,Txnip,Jun,Nfix,Pbrm1,Atrx,G…
GO:0031324	Negative regulation of cellular metabolic process	66	2403	0.5	2.03e-15	10090.ENSMUSP00000000579,10090.ENSMUSP00000001809,10090.ENSMUSP00000002518,10090.ENSMUSP00000018645,10090.ENSMUSP00000020268,10090.ENSMUSP00000022793,10090.ENSMUSP00000024159,10090.ENSMUSP00000025025,10090.ENSMUSP00000025081,10090.ENSMUSP00000026142,10090.ENSMUSP00000027377,10090.ENSMUSP00000030623,10090.ENSMUSP00000032768,10090.ENSMUSP00000032916,10090.ENSMUSP00000034740,10090.ENSMUSP00000036035…	Sox9,Pabpc1,Tle5,Ncor1,Ccar1,Acin1,Dlx2,Dusp1,Zeb1,Maged1,Igfbp5,Sfpq,Nr2f2,Maz,Nedd4,Foxn3,Irf2bpl,Dlx1,Eef1a1,Bclaf1,Smarca5,Herc1,Ogt,Sox5,Hnrnpu,Arx,Pou3f3,Nfib,Gnai2,Chd4,Irf2bp2,Ezr,Hmgb2,Egr1,Tle1,Sox11,Ezh2,Wnk1,Smarcc1,Pax6,Nr2f1,Insm1,Smarca4,Sox2,Actb,Arid1a,Elavl4,Txnip,Jun,Mbtd1,Nfix,Atrx,Klf7,Zbtb20,Gsk3b,Tcf4,Hnrnpk,Hipk2,Pou2f1,Acvr2b,Zfp219,Prox1,Foxg1,Sox1,H1f0,Gatad2b
GO:0009890	Negative regulation of biosynthetic process	56	1752	0.57	2.39e-15	10090.ENSMUSP00000000579,10090.ENSMUSP00000002518,10090.ENSMUSP00000018645,10090.ENSMUSP00000020268,10090.ENSMUSP00000024159,10090.ENSMUSP00000025025,10090.ENSMUSP00000025081,10090.ENSMUSP00000026142,10090.ENSMUSP00000027377,10090.ENSMUSP00000030623,10090.ENSMUSP00000032768,10090.ENSMUSP00000032916,10090.ENSMUSP00000034740,10090.ENSMUSP00000036035,10090.ENSMUSP00000041070,10090.ENSMUSP00000042413…	Sox9,Tle5,Ncor1,Ccar1,Dlx2,Dusp1,Zeb1,Maged1,Igfbp5,Sfpq,Nr2f2,Maz,Nedd4,Foxn3,Irf2bpl,Dlx1,Eef1a1,Bclaf1,Smarca5,Ogt,Sox5,Hnrnpu,Arx,Pou3f3,Nfib,Chd4,Irf2bp2,Ezr,Hmgb2,Egr1,Tle1,Sox11,Ezh2,Pax6,Nr2f1,Insm1,Smarca4,Sox2,Arid1a,Txnip,Jun,Mbtd1,Nfix,Atrx,Klf7,Zbtb20,Tcf4,Hnrnpk,Hipk2,Pou2f1,Acvr2b,Zfp219,Prox1,Foxg1,Sox1,Gatad2b
GO:0031327	Negative regulation of cellular biosynthetic process	55	1708	0.57	3.68e-15	10090.ENSMUSP00000000579,10090.ENSMUSP00000002518,10090.ENSMUSP00000018645,10090.ENSMUSP00000020268,10090.ENSMUSP00000024159,10090.ENSMUSP00000025025,10090.ENSMUSP00000025081,10090.ENSMUSP00000026142,10090.ENSMUSP00000027377,10090.ENSMUSP00000030623,10090.ENSMUSP00000032768,10090.ENSMUSP00000032916,10090.ENSMUSP00000034740,10090.ENSMUSP00000036035,10090.ENSMUSP00000041070,10090.ENSMUSP00000042413…	Sox9,Tle5,Ncor1,Ccar1,Dlx2,Dusp1,Zeb1,Maged1,Igfbp5,Sfpq,Nr2f2,Maz,Nedd4,Foxn3,Irf2bpl,Dlx1,Bclaf1,Smarca5,Ogt,Sox5,Hnrnpu,Arx,Pou3f3,Nfib,Chd4,Irf2bp2,Ezr,Hmgb2,Egr1,Tle1,Sox11,Ezh2,Pax6,Nr2f1,Insm1,Smarca4,Sox2,Arid1a,Txnip,Jun,Mbtd1,Nfix,Atrx,Klf7,Zbtb20,Tcf4,Hnrnpk,Hipk2,Pou2f1,Acvr2b,Zfp219,Prox1,Foxg1,Sox1,Gatad2b
GO:0051094	Positive regulation of developmental process	52	1529	0.59	3.91e-15	10090.ENSMUSP00000000188,10090.ENSMUSP00000000579,10090.ENSMUSP00000021674,10090.ENSMUSP00000021950,10090.ENSMUSP00000022793,10090.ENSMUSP00000024159,10090.ENSMUSP00000025081,10090.ENSMUSP00000026142,10090.ENSMUSP00000026267,10090.ENSMUSP00000027451,10090.ENSMUSP00000027952,10090.ENSMUSP00000028062,10090.ENSMUSP00000028222,10090.ENSMUSP00000028672,10090.ENSMUSP00000029445,10090.ENSMUSP00000042413…	Ccnd2,Sox9,Fos,Dbn1,Acin1,Dlx2,Zeb1,Maged1,Parp6,Epha4,Plxna2,Vim,Hspa5,Mdk,Nras,Dlx1,Ogt,Sox5,Hnrnpu,Arx,Cd24a,Chd7,Ezr,Hmgb2,Rhob,Map1b,Tiam2,Sox11,Ezh2,Smarcc1,Pax6,Insm1,Smarca4,Sox2,Actb,Sox4,Arid1a,Elavl4,Lrp8,Jun,Pbrm1,Gsk3b,Tcf4,Plxna4,Hnrnpk,Hipk2,Acvr2b,Zfp219,Tgfb1i1,Prox1,Pou3f2,Foxg1
GO:0009653	Anatomical structure morphogenesis	65	2406	0.49	8.47e-15	10090.ENSMUSP00000000579,10090.ENSMUSP00000021950,10090.ENSMUSP00000022629,10090.ENSMUSP00000024159,10090.ENSMUSP00000025025,10090.ENSMUSP00000025081,10090.ENSMUSP00000025083,10090.ENSMUSP00000027377,10090.ENSMUSP00000027451,10090.ENSMUSP00000027952,10090.ENSMUSP00000028102,10090.ENSMUSP00000028222,10090.ENSMUSP00000028672,10090.ENSMUSP00000030862,10090.ENSMUSP00000032768,10090.ENSMUSP00000034740…	Sox9,Dbn1,Dpysl2,Dlx2,Dusp1,Zeb1,Kif5b,Igfbp5,Epha4,Plxna2,Kif5c,Hspa5,Mdk,Draxin,Nr2f2,Nedd4,Foxn3,Sdk2,Dlx1,Herc1,Sox5,Arx,Dclk1,Efnb1,Nfib,Chd7,Rhob,Map1b,Tubb3,Actg1,Pou3f4,Enah,Sox11,Smarcc1,Pax6,Kdm6b,Pam,Ankrd11,Smarca4,Mafb,Sox2,Actb,Myh10,Sox4,Arid1a,Elavl4,Lrp8,Jun,Nfix,Pbrm1,Atrx,Klf7,Gsk3b,Plxna4,Raph1,Hipk2,Pou2f1,Acvr2b,Zfp219,Tgfb1i1,Prox1,Foxg1,Sox1,Ash1l,Map4k4
GO:0045595	Regulation of cell differentiation	55	1782	0.55	2.15e-14	10090.ENSMUSP00000000188,10090.ENSMUSP00000000579,10090.ENSMUSP00000014421,10090.ENSMUSP00000021674,10090.ENSMUSP00000021950,10090.ENSMUSP00000022629,10090.ENSMUSP00000022793,10090.ENSMUSP00000024159,10090.ENSMUSP00000025081,10090.ENSMUSP00000026267,10090.ENSMUSP00000027377,10090.ENSMUSP00000027451,10090.ENSMUSP00000027952,10090.ENSMUSP00000028062,10090.ENSMUSP00000028672,10090.ENSMUSP00000030862…	Ccnd2,Sox9,Ankrd17,Fos,Dbn1,Dpysl2,Acin1,Dlx2,Zeb1,Parp6,Igfbp5,Epha4,Plxna2,Vim,Mdk,Draxin,Dlx1,Hook3,Sox5,Hnrnpu,Cd24a,Chd7,Chd4,Ptprs,Hmgb2,Klf13,Map1b,Tiam2,Sox11,Ezh2,Smarcc1,Pax6,Insm1,Smarca4,Mafb,Sox2,Actb,Sox4,Arid1a,Lrp8,Jun,Pbrm1,Klf7,Gsk3b,Tcf4,Plxna4,Acvr2b,Zfp219,Tgfb1i1,Prox1,Pou3f2,Foxg1,Sox1,Gatad2b,Ttc3
GO:0051239	Regulation of multicellular organismal process	73	3060	0.44	2.98e-14	10090.ENSMUSP00000000080,10090.ENSMUSP00000000188,10090.ENSMUSP00000000579,10090.ENSMUSP00000006911,10090.ENSMUSP00000018645,10090.ENSMUSP00000018851,10090.ENSMUSP00000021674,10090.ENSMUSP00000021950,10090.ENSMUSP00000022577,10090.ENSMUSP00000022793,10090.ENSMUSP00000024159,10090.ENSMUSP00000025081,10090.ENSMUSP00000026142,10090.ENSMUSP00000026267,10090.ENSMUSP00000027377,10090.ENSMUSP00000027451…	Klf6,Ccnd2,Sox9,Cdk4,Ncor1,Dync1h1,Fos,Dbn1,Zc3h13,Acin1,Dlx2,Zeb1,Maged1,Parp6,Igfbp5,Epha4,Plxna2,Vim,Hspa5,Mdk,Nras,Draxin,Nr2f2,Dlx1,Ogt,Akap9,Hook3,Sox5,Arx,Nfib,Gnai2,Cd24a,Chd7,Ezr,Ptprs,Hmgb2,Rhob,Klf13,Map1b,Pfn2,Egr1,Tiam2,Sox11,Ezh2,Wnk1,Smarcc1,Pax6,Kdm6b,Smarca4,Mafb,Sox2,Actb,Peli1,Sox4,Arid1a,Lrp8,Jun,Syt11,Pbrm1,Klf7,Zbtb20,Gsk3b,Tcf4,Plxna4,Hnrnpk,Hipk2,Acvr2b,Zfp219,Tgfb1i1,Prox…
GO:0021537	Telencephalon development	24	300	0.96	2.16e-13	10090.ENSMUSP00000024159,10090.ENSMUSP00000025083,10090.ENSMUSP00000028672,10090.ENSMUSP00000029719,10090.ENSMUSP00000030862,10090.ENSMUSP00000042413,10090.ENSMUSP00000047697,10090.ENSMUSP00000049039,10090.ENSMUSP00000052088,10090.ENSMUSP00000052863,10090.ENSMUSP00000059079,10090.ENSMUSP00000064048,10090.ENSMUSP00000080419,10090.ENSMUSP00000087870,10090.ENSMUSP00000089036,10090.ENSMUSP00000096755…	Dlx2,Kif5b,Mdk,Dclk2,Draxin,Dlx1,Syne2,Arx,Pou3f3,Nfib,Chd7,Ptprs,Ezh2,Pax6,Nr2f1,Sox2,Myh10,Lrp8,Gsk3b,Plxna4,Hnrnpk,Prox1,Pou3f2,Foxg1
GO:0009888	Tissue development	55	1902	0.52	3.18e-13	10090.ENSMUSP00000000579,10090.ENSMUSP00000001566,10090.ENSMUSP00000006911,10090.ENSMUSP00000014421,10090.ENSMUSP00000018645,10090.ENSMUSP00000021674,10090.ENSMUSP00000024159,10090.ENSMUSP00000025025,10090.ENSMUSP00000025081,10090.ENSMUSP00000027377,10090.ENSMUSP00000027451,10090.ENSMUSP00000027952,10090.ENSMUSP00000028062,10090.ENSMUSP00000032768,10090.ENSMUSP00000034740,10090.ENSMUSP00000046129…	Sox9,Tubb5,Cdk4,Ankrd17,Ncor1,Fos,Dlx2,Dusp1,Zeb1,Igfbp5,Epha4,Plxna2,Vim,Nr2f2,Nedd4,Akap9,Sox5,Hnrnpu,Arx,Efnb1,Pou3f3,Nfib,Cd24a,Chd7,Ezr,Ptprs,Rhob,Map1b,Egr1,Tubb3,Actg1,Enah,Sox11,Ezh2,Pax6,Kdm6b,Insm1,Smarca4,Mafb,Sox2,Actb,Myh10,Sox4,Arid1a,Txnip,Jun,Pbrm1,Atrx,Gsk3b,Plxna4,Acvr2b,Tgfb1i1,Prox1,Pou3f2,Ash1l
GO:0051172	Negative regulation of nitrogen compound metabolic process	65	2603	0.46	3.52e-13	10090.ENSMUSP00000000579,10090.ENSMUSP00000001809,10090.ENSMUSP00000002518,10090.ENSMUSP00000018645,10090.ENSMUSP00000020268,10090.ENSMUSP00000022793,10090.ENSMUSP00000024159,10090.ENSMUSP00000025025,10090.ENSMUSP00000025081,10090.ENSMUSP00000026142,10090.ENSMUSP00000027377,10090.ENSMUSP00000027451,10090.ENSMUSP00000030623,10090.ENSMUSP00000032768,10090.ENSMUSP00000032916,10090.ENSMUSP00000034740…	Sox9,Pabpc1,Tle5,Ncor1,Ccar1,Acin1,Dlx2,Dusp1,Zeb1,Maged1,Igfbp5,Epha4,Sfpq,Nr2f2,Maz,Nedd4,Foxn3,Irf2bpl,Dlx1,Bclaf1,Smarca5,Ogt,Sox5,Hnrnpu,Arx,Pou3f3,Nfib,Gnai2,Chd4,Irf2bp2,Ezr,Hmgb2,Egr1,Tle1,Sox11,Ezh2,Smarcc1,Pax6,Nr2f1,Insm1,Smarca4,Sox2,Actb,Sox4,Arid1a,Elavl4,Txnip,Jun,Mbtd1,Nfix,Atrx,Klf7,Zbtb20,Gsk3b,Tcf4,Hnrnpk,Hipk2,Pou2f1,Acvr2b,Zfp219,Prox1,Foxg1,Sox1,H1f0,Gatad2b
GO:0032501	Multicellular organismal process	123	7908	0.25	4.55e-13	10090.ENSMUSP00000000188,10090.ENSMUSP00000000579,10090.ENSMUSP00000002305,10090.ENSMUSP00000002518,10090.ENSMUSP00000003501,10090.ENSMUSP00000014421,10090.ENSMUSP00000018645,10090.ENSMUSP00000021674,10090.ENSMUSP00000021950,10090.ENSMUSP00000022469,10090.ENSMUSP00000022629,10090.ENSMUSP00000022793,10090.ENSMUSP00000024159,10090.ENSMUSP00000025025,10090.ENSMUSP00000025081,10090.ENSMUSP00000025083…	Ccnd2,Sox9,Kdm7a,Tle5,Elavl3,Ankrd17,Ncor1,Fos,Dbn1,Nisch,Dpysl2,Acin1,Dlx2,Dusp1,Zeb1,Kif5b,Maged1,Igfbp5,Epha4,Plxna2,Vim,Kif5c,Hspa5,Mdk,Trpc4,Dclk2,Draxin,Nr2f2,Nedd4,Foxn3,Sdk2,Irf2bpl,Dlx1,Smc1a,Herc1,Ogt,Eef2,Akap9,Hook3,Setd5,Sox5,Hnrnpu,Syne2,Ccdc88a,Arx,Alkbh5,Dclk1,Efnb1,Pou3f3,Nfib,Marcksl1,Gnai2,Cd24a,Chd7,Ier2,Irf2bp2,Ezr,Ptprs,Hmgb2,Rhob,Nav1,Map1b,Egr1,Tubb3,Actg1,Nfia,Pou3f4,Enah…
GO:0050794	Regulation of cellular process	158	12265	0.17	7.15e-13	10090.ENSMUSP00000000080,10090.ENSMUSP00000000188,10090.ENSMUSP00000000579,10090.ENSMUSP00000001566,10090.ENSMUSP00000001809,10090.ENSMUSP00000002305,10090.ENSMUSP00000002518,10090.ENSMUSP00000002825,10090.ENSMUSP00000006911,10090.ENSMUSP00000007216,10090.ENSMUSP00000014421,10090.ENSMUSP00000018645,10090.ENSMUSP00000018851,10090.ENSMUSP00000020268,10090.ENSMUSP00000021514,10090.ENSMUSP00000021674…	Klf6,Ccnd2,Sox9,Tubb5,Pabpc1,Kdm7a,Tle5,Baz1b,Cdk4,Ap2m1,Ankrd17,Ncor1,Dync1h1,Ccar1,Ppm1a,Fos,Dbn1,Nisch,Dpysl2,Acin1,Dlx2,Dusp1,Zeb1,Kif5b,Eif3a,Maged1,Parp6,Mkln1,Igfbp5,Epha4,Plxna2,Vim,Hspa5,Mdk,Mapre1,Nras,Dclk2,Sfpq,Draxin,Nr2f2,Maz,Nedd4,Phip,Foxn3,Zfp292,Irf2bpl,Dlx1,Eef1a1,Bclaf1,Smarca5,Herc1,Ogt,Eef2,Akap9,Hook3,Setd5,Sox5,Hnrnpu,Syne2,Rbm25,Ccdc88a,Arx,Alkbh5,Dusp8,Trim2,Dclk1,Efnb1,…
GO:0010605	Negative regulation of macromolecule metabolic process	69	2984	0.42	1.38e-12	10090.ENSMUSP00000000579,10090.ENSMUSP00000001809,10090.ENSMUSP00000002518,10090.ENSMUSP00000018645,10090.ENSMUSP00000020268,10090.ENSMUSP00000022793,10090.ENSMUSP00000024159,10090.ENSMUSP00000025025,10090.ENSMUSP00000025081,10090.ENSMUSP00000026142,10090.ENSMUSP00000027377,10090.ENSMUSP00000027451,10090.ENSMUSP00000030623,10090.ENSMUSP00000032768,10090.ENSMUSP00000032916,10090.ENSMUSP00000034740…	Sox9,Pabpc1,Tle5,Ncor1,Ccar1,Acin1,Dlx2,Dusp1,Zeb1,Maged1,Igfbp5,Epha4,Sfpq,Nr2f2,Maz,Nedd4,Foxn3,Irf2bpl,Dlx1,Bclaf1,Smarca5,Ogt,Sox5,Hnrnpu,Arx,Pou3f3,Nfib,Gnai2,Cd24a,Chd4,Irf2bp2,Ezr,Ptprs,Hmgb2,Egr1,Tle1,Sox11,Ezh2,Smarcc1,Pax6,Nr2f1,Insm1,Smarca4,Sox2,Actb,Sox4,Arid1a,Elavl4,Txnip,Jun,Syt11,Mbtd1,Nfix,Atrx,Klf7,Zbtb20,Gsk3b,Tcf4,Hnrnpk,Hipk2,Pou2f1,Acvr2b,Zfp219,Prox1,Pou3f2,Foxg1,Sox1,H1f0…
GO:0009892	Negative regulation of metabolic process	72	3224	0.41	1.51e-12	10090.ENSMUSP00000000579,10090.ENSMUSP00000001809,10090.ENSMUSP00000002518,10090.ENSMUSP00000018645,10090.ENSMUSP00000020268,10090.ENSMUSP00000022793,10090.ENSMUSP00000024159,10090.ENSMUSP00000025025,10090.ENSMUSP00000025081,10090.ENSMUSP00000026142,10090.ENSMUSP00000027377,10090.ENSMUSP00000027451,10090.ENSMUSP00000030623,10090.ENSMUSP00000032768,10090.ENSMUSP00000032916,10090.ENSMUSP00000034740…	Sox9,Pabpc1,Tle5,Ncor1,Ccar1,Acin1,Dlx2,Dusp1,Zeb1,Maged1,Igfbp5,Epha4,Sfpq,Nr2f2,Maz,Nedd4,Foxn3,Irf2bpl,Dlx1,Eef1a1,Bclaf1,Smarca5,Herc1,Ogt,Sox5,Hnrnpu,Arx,Pou3f3,Nfib,Gnai2,Cd24a,Chd4,Irf2bp2,Ezr,Ptprs,Hmgb2,Egr1,Tle1,Sox11,Ezh2,Wnk1,Smarcc1,Pax6,Nr2f1,Insm1,Smarca4,Sox2,Actb,Sox4,Arid1a,Elavl4,Txnip,Jun,Syt11,Mbtd1,Nfix,Atrx,Klf7,Zbtb20,Gsk3b,Tcf4,Hnrnpk,Hipk2,Pou2f1,Acvr2b,Zfp219,Prox1,Pou3…
GO:0045597	Positive regulation of cell differentiation	39	1007	0.65	1.53e-12	10090.ENSMUSP00000000579,10090.ENSMUSP00000021674,10090.ENSMUSP00000021950,10090.ENSMUSP00000022793,10090.ENSMUSP00000024159,10090.ENSMUSP00000025081,10090.ENSMUSP00000026267,10090.ENSMUSP00000027451,10090.ENSMUSP00000027952,10090.ENSMUSP00000028062,10090.ENSMUSP00000028672,10090.ENSMUSP00000042413,10090.ENSMUSP00000047567,10090.ENSMUSP00000047571,10090.ENSMUSP00000057983,10090.ENSMUSP00000065940…	Sox9,Fos,Dbn1,Acin1,Dlx2,Zeb1,Parp6,Epha4,Plxna2,Vim,Mdk,Dlx1,Sox5,Hnrnpu,Cd24a,Hmgb2,Map1b,Tiam2,Sox11,Ezh2,Smarcc1,Pax6,Insm1,Smarca4,Sox2,Actb,Sox4,Arid1a,Lrp8,Jun,Pbrm1,Gsk3b,Tcf4,Plxna4,Acvr2b,Zfp219,Tgfb1i1,Prox1,Foxg1
GO:0021953	Central nervous system neuron differentiation	20	208	1.04	2.23e-12	10090.ENSMUSP00000024159,10090.ENSMUSP00000027451,10090.ENSMUSP00000029719,10090.ENSMUSP00000030862,10090.ENSMUSP00000042413,10090.ENSMUSP00000044801,10090.ENSMUSP00000047567,10090.ENSMUSP00000049039,10090.ENSMUSP00000050034,10090.ENSMUSP00000052863,10090.ENSMUSP00000077354,10090.ENSMUSP00000087870,10090.ENSMUSP00000096755,10090.ENSMUSP00000100013,10090.ENSMUSP00000102207,10090.ENSMUSP00000105386…	Dlx2,Epha4,Dclk2,Draxin,Dlx1,Herc1,Sox5,Arx,Dclk1,Nfib,Pou3f4,Pax6,Sox2,Sox4,Elavl4,Nfix,Plxna4,Prox1,Foxg1,Sox1
GO:0051128	Regulation of cellular component organization	62	2546	0.45	5.94e-12	10090.ENSMUSP00000000579,10090.ENSMUSP00000001566,10090.ENSMUSP00000002825,10090.ENSMUSP00000007216,10090.ENSMUSP00000018851,10090.ENSMUSP00000021514,10090.ENSMUSP00000021950,10090.ENSMUSP00000022629,10090.ENSMUSP00000025025,10090.ENSMUSP00000025083,10090.ENSMUSP00000026267,10090.ENSMUSP00000026699,10090.ENSMUSP00000027377,10090.ENSMUSP00000027451,10090.ENSMUSP00000027952,10090.ENSMUSP00000028062…	Sox9,Tubb5,Baz1b,Ap2m1,Dync1h1,Ppm1a,Dbn1,Dpysl2,Dusp1,Kif5b,Parp6,Mkln1,Igfbp5,Epha4,Plxna2,Vim,Hspa5,Mdk,Mapre1,Sfpq,Draxin,Nedd4,Phip,Eef1a1,Smarca5,Akap9,Setd5,Hnrnpu,Syne2,Ccdc88a,Cd24a,Ezr,Ptprs,Rhob,Map1b,Pfn2,Actg1,Tiam2,Ezh2,Smarcc1,Pax6,Cttnbp2,Nr2f1,Insm1,Pam,Smarca4,Actb,Myh10,Arid1a,Elavl4,Lrp8,Syt11,Pbrm1,Atrx,Gsk3b,Plxna4,Hnrnpk,Dpysl3,Arhgap21,Prox1,Pou3f2,Map4k4
GO:2000026	Regulation of multicellular organismal development	48	1595	0.54	7.17e-12	10090.ENSMUSP00000000188,10090.ENSMUSP00000000579,10090.ENSMUSP00000021674,10090.ENSMUSP00000021950,10090.ENSMUSP00000022793,10090.ENSMUSP00000024159,10090.ENSMUSP00000025081,10090.ENSMUSP00000026267,10090.ENSMUSP00000027451,10090.ENSMUSP00000027952,10090.ENSMUSP00000028062,10090.ENSMUSP00000028222,10090.ENSMUSP00000028672,10090.ENSMUSP00000029445,10090.ENSMUSP00000030862,10090.ENSMUSP00000042413…	Ccnd2,Sox9,Fos,Dbn1,Acin1,Dlx2,Zeb1,Parp6,Epha4,Plxna2,Vim,Hspa5,Mdk,Nras,Draxin,Dlx1,Hook3,Sox5,Cd24a,Chd7,Ptprs,Hmgb2,Rhob,Klf13,Map1b,Tiam2,Sox11,Ezh2,Smarcc1,Pax6,Smarca4,Mafb,Sox2,Actb,Sox4,Arid1a,Lrp8,Jun,Pbrm1,Klf7,Gsk3b,Tcf4,Plxna4,Hipk2,Acvr2b,Zfp219,Prox1,Foxg1
GO:0051240	Positive regulation of multicellular organismal process	50	1733	0.52	8.72e-12	10090.ENSMUSP00000000080,10090.ENSMUSP00000000188,10090.ENSMUSP00000000579,10090.ENSMUSP00000018851,10090.ENSMUSP00000021674,10090.ENSMUSP00000021950,10090.ENSMUSP00000022793,10090.ENSMUSP00000026142,10090.ENSMUSP00000026267,10090.ENSMUSP00000027451,10090.ENSMUSP00000027952,10090.ENSMUSP00000028062,10090.ENSMUSP00000028222,10090.ENSMUSP00000028672,10090.ENSMUSP00000029445,10090.ENSMUSP00000045409…	Klf6,Ccnd2,Sox9,Dync1h1,Fos,Dbn1,Acin1,Maged1,Parp6,Epha4,Plxna2,Vim,Hspa5,Mdk,Nras,Ogt,Sox5,Arx,Gnai2,Chd7,Ezr,Hmgb2,Rhob,Map1b,Egr1,Tiam2,Sox11,Ezh2,Smarcc1,Pax6,Kdm6b,Smarca4,Sox2,Actb,Peli1,Sox4,Arid1a,Lrp8,Jun,Pbrm1,Zbtb20,Gsk3b,Plxna4,Hipk2,Acvr2b,Zfp219,Tgfb1i1,Prox1,Pou3f2,Foxg1
GO:0070887	Cellular response to chemical stimulus	65	2827	0.42	1.47e-11	10090.ENSMUSP00000000080,10090.ENSMUSP00000000579,10090.ENSMUSP00000001280,10090.ENSMUSP00000001480,10090.ENSMUSP00000006911,10090.ENSMUSP00000018645,10090.ENSMUSP00000021514,10090.ENSMUSP00000021674,10090.ENSMUSP00000021950,10090.ENSMUSP00000025025,10090.ENSMUSP00000025081,10090.ENSMUSP00000025083,10090.ENSMUSP00000027377,10090.ENSMUSP00000027451,10090.ENSMUSP00000028062,10090.ENSMUSP00000028222…	Klf6,Sox9,Gramd1a,Npepps,Cdk4,Ncor1,Ppm1a,Fos,Dbn1,Dusp1,Zeb1,Kif5b,Igfbp5,Epha4,Vim,Hspa5,Mdk,Nedd4,Phip,Dlx1,Eef1a1,Bclaf1,Smarca5,Ogt,Akap9,Sox5,Hnrnpu,Trim2,Gnai2,Ezr,Hmgb2,Rhob,Map1b,Ppp1r12a,Egr1,Actg1,Enah,Ezh2,Wnk1,Smarcc1,Pax6,Kdm6b,Sox2,Actb,Sox4,Arid1a,Elavl4,Lrp8,Jun,Elavl2,Syt11,Atrx,Zbtb20,Gsk3b,Plxna4,Hnrnpk,Dpysl3,Csnk1e,Nlk,Hipk2,Ro60,Acvr2b,Gnb1,Pou3f2,Sox1
GO:0021543	Pallium development	19	204	1.03	1.7e-11	10090.ENSMUSP00000024159,10090.ENSMUSP00000025083,10090.ENSMUSP00000028672,10090.ENSMUSP00000029719,10090.ENSMUSP00000042413,10090.ENSMUSP00000047697,10090.ENSMUSP00000049039,10090.ENSMUSP00000052088,10090.ENSMUSP00000064048,10090.ENSMUSP00000080419,10090.ENSMUSP00000087870,10090.ENSMUSP00000089036,10090.ENSMUSP00000096755,10090.ENSMUSP00000102342,10090.ENSMUSP00000110398,10090.ENSMUSP00000112104…	Dlx2,Kif5b,Mdk,Dclk2,Dlx1,Syne2,Arx,Pou3f3,Ptprs,Ezh2,Pax6,Nr2f1,Sox2,Lrp8,Gsk3b,Hnrnpk,Prox1,Pou3f2,Foxg1
GO:0050789	Regulation of biological process	160	13021	0.15	4.77e-11	10090.ENSMUSP00000000080,10090.ENSMUSP00000000188,10090.ENSMUSP00000000579,10090.ENSMUSP00000001566,10090.ENSMUSP00000001809,10090.ENSMUSP00000002305,10090.ENSMUSP00000002518,10090.ENSMUSP00000002825,10090.ENSMUSP00000006911,10090.ENSMUSP00000007216,10090.ENSMUSP00000014421,10090.ENSMUSP00000018645,10090.ENSMUSP00000018851,10090.ENSMUSP00000020268,10090.ENSMUSP00000021514,10090.ENSMUSP00000021674…	Klf6,Ccnd2,Sox9,Tubb5,Pabpc1,Kdm7a,Tle5,Baz1b,Cdk4,Ap2m1,Ankrd17,Ncor1,Dync1h1,Ccar1,Ppm1a,Fos,Dbn1,Nisch,Zc3h13,Dpysl2,Acin1,Dlx2,Dusp1,Zeb1,Kif5b,Eif3a,Maged1,Parp6,Mkln1,Igfbp5,Epha4,Plxna2,Vim,Hspa5,Mdk,Mapre1,Trpc4,Nras,Dclk2,Sfpq,Draxin,Nr2f2,Maz,Nedd4,Phip,Foxn3,Zfp292,Irf2bpl,Dlx1,Eef1a1,Bclaf1,Smarca5,Herc1,Ogt,Eef2,Akap9,Hook3,Setd5,Sox5,Hnrnpu,Syne2,Rbm25,Ccdc88a,Arx,Alkbh5,Dusp8,Trim2…
GO:0048666	Neuron development	35	943	0.63	1.36e-10	10090.ENSMUSP00000021950,10090.ENSMUSP00000022629,10090.ENSMUSP00000025083,10090.ENSMUSP00000027451,10090.ENSMUSP00000027952,10090.ENSMUSP00000028062,10090.ENSMUSP00000028102,10090.ENSMUSP00000029719,10090.ENSMUSP00000030862,10090.ENSMUSP00000034740,10090.ENSMUSP00000044801,10090.ENSMUSP00000049039,10090.ENSMUSP00000050034,10090.ENSMUSP00000050716,10090.ENSMUSP00000052863,10090.ENSMUSP00000057983…	Dbn1,Dpysl2,Kif5b,Epha4,Plxna2,Vim,Kif5c,Dclk2,Draxin,Nedd4,Herc1,Arx,Dclk1,Efnb1,Nfib,Cd24a,Map1b,Tubb3,Enah,Pax6,Insm1,Actb,Myh10,Elavl4,Lrp8,Jun,Klf7,Gsk3b,Plxna4,Dpysl3,Raph1,Pou3f2,Foxg1,Sox1,Map4k4
GO:0050767	Regulation of neurogenesis	25	462	0.79	1.77e-10	10090.ENSMUSP00000021950,10090.ENSMUSP00000024159,10090.ENSMUSP00000026267,10090.ENSMUSP00000027451,10090.ENSMUSP00000027952,10090.ENSMUSP00000028062,10090.ENSMUSP00000028672,10090.ENSMUSP00000030862,10090.ENSMUSP00000042413,10090.ENSMUSP00000046788,10090.ENSMUSP00000057983,10090.ENSMUSP00000059079,10090.ENSMUSP00000064048,10090.ENSMUSP00000065940,10090.ENSMUSP00000068374,10090.ENSMUSP00000072020…	Dbn1,Dlx2,Parp6,Epha4,Plxna2,Vim,Mdk,Draxin,Dlx1,Hook3,Cd24a,Chd7,Ptprs,Hmgb2,Map1b,Tiam2,Sox11,Ezh2,Pax6,Sox2,Lrp8,Gsk3b,Plxna4,Prox1,Foxg1
GO:0065007	Biological regulation	163	13744	0.13	5.53e-10	10090.ENSMUSP00000000080,10090.ENSMUSP00000000188,10090.ENSMUSP00000000579,10090.ENSMUSP00000001566,10090.ENSMUSP00000001809,10090.ENSMUSP00000002305,10090.ENSMUSP00000002518,10090.ENSMUSP00000002825,10090.ENSMUSP00000006911,10090.ENSMUSP00000007216,10090.ENSMUSP00000014421,10090.ENSMUSP00000018645,10090.ENSMUSP00000018851,10090.ENSMUSP00000020268,10090.ENSMUSP00000021514,10090.ENSMUSP00000021674…	Klf6,Ccnd2,Sox9,Tubb5,Pabpc1,Kdm7a,Tle5,Baz1b,Cdk4,Ap2m1,Ankrd17,Ncor1,Dync1h1,Ccar1,Ppm1a,Fos,Dbn1,Nisch,Zc3h13,Dpysl2,Acin1,Dlx2,Dusp1,Zeb1,Kif5b,Eif3a,Maged1,Parp6,Mkln1,Igfbp5,Epha4,Plxna2,Vim,Hspa5,Mdk,Mapre1,Trpc4,Nbea,Nras,Dclk2,Sfpq,Draxin,Nr2f2,Maz,Nedd4,Phip,Foxn3,Zfp292,Irf2bpl,Dlx1,Eef1a1,Bclaf1,Smarca5,Herc1,Ogt,Eef2,Akap9,Hook3,Setd5,Sox5,Hnrnpu,Syne2,Rbm25,Ccdc88a,Arx,Alkbh5,Dusp8,…
GO:0048858	Cell projection morphogenesis	26	538	0.74	6.67e-10	10090.ENSMUSP00000021950,10090.ENSMUSP00000022629,10090.ENSMUSP00000025083,10090.ENSMUSP00000027451,10090.ENSMUSP00000027952,10090.ENSMUSP00000028102,10090.ENSMUSP00000028672,10090.ENSMUSP00000030862,10090.ENSMUSP00000049039,10090.ENSMUSP00000050034,10090.ENSMUSP00000050716,10090.ENSMUSP00000052863,10090.ENSMUSP00000068374,10090.ENSMUSP00000071134,10090.ENSMUSP00000077781,10090.ENSMUSP00000087870…	Dbn1,Dpysl2,Kif5b,Epha4,Plxna2,Kif5c,Mdk,Draxin,Arx,Dclk1,Efnb1,Nfib,Map1b,Tubb3,Enah,Pax6,Actb,Myh10,Elavl4,Lrp8,Klf7,Gsk3b,Plxna4,Raph1,Foxg1,Map4k4
GO:0060429	Epithelium development	39	1237	0.56	6.88e-10	10090.ENSMUSP00000000579,10090.ENSMUSP00000001566,10090.ENSMUSP00000027377,10090.ENSMUSP00000027451,10090.ENSMUSP00000027952,10090.ENSMUSP00000028062,10090.ENSMUSP00000032768,10090.ENSMUSP00000046129,10090.ENSMUSP00000049039,10090.ENSMUSP00000052088,10090.ENSMUSP00000052863,10090.ENSMUSP00000057983,10090.ENSMUSP00000059079,10090.ENSMUSP00000063734,10090.ENSMUSP00000064048,10090.ENSMUSP00000067013…	Sox9,Tubb5,Igfbp5,Epha4,Plxna2,Vim,Nr2f2,Akap9,Arx,Pou3f3,Nfib,Cd24a,Chd7,Ezr,Ptprs,Rhob,Map1b,Actg1,Enah,Sox11,Ezh2,Pax6,Kdm6b,Insm1,Smarca4,Mafb,Sox2,Actb,Sox4,Arid1a,Txnip,Jun,Pbrm1,Atrx,Plxna4,Acvr2b,Tgfb1i1,Prox1,Pou3f2
GO:0016043	Cellular component organization	92	5482	0.29	9.12e-10	10090.ENSMUSP00000000579,10090.ENSMUSP00000001280,10090.ENSMUSP00000001566,10090.ENSMUSP00000002305,10090.ENSMUSP00000002825,10090.ENSMUSP00000006911,10090.ENSMUSP00000007216,10090.ENSMUSP00000018645,10090.ENSMUSP00000018851,10090.ENSMUSP00000021950,10090.ENSMUSP00000022469,10090.ENSMUSP00000022629,10090.ENSMUSP00000022793,10090.ENSMUSP00000025083,10090.ENSMUSP00000025955,10090.ENSMUSP00000026699…	Sox9,Gramd1a,Tubb5,Kdm7a,Baz1b,Cdk4,Ap2m1,Ncor1,Dync1h1,Dbn1,Nisch,Dpysl2,Acin1,Kif5b,Eif3a,Mkln1,Epha4,Plxna2,Vim,Kif5c,Mdk,Mapre1,Dclk2,Sfpq,Draxin,Nedd4,Phip,Sdk2,Smarca5,Smc1a,Herc1,Ogt,Akap9,Hook3,Setd5,Hnrnpu,Syne2,Ccdc88a,Arx,Dclk1,Efnb1,Nfib,Marcksl1,Cd24a,Chd7,Chd4,Ezr,Ptprs,Hmgb2,Rhob,Nav1,Map1b,Pfn2,Ppp1r12a,Tubb3,Actg1,Nfia,Prpf40a,Enah,Ezh2,Smarcc1,Pax6,Kdm6b,Smarca4,Mafb,Actb,Myh10,…
GO:0042127	Regulation of cell population proliferation	48	1834	0.48	9.12e-10	10090.ENSMUSP00000000188,10090.ENSMUSP00000000579,10090.ENSMUSP00000006911,10090.ENSMUSP00000018645,10090.ENSMUSP00000020268,10090.ENSMUSP00000025025,10090.ENSMUSP00000025081,10090.ENSMUSP00000026142,10090.ENSMUSP00000027377,10090.ENSMUSP00000027451,10090.ENSMUSP00000028062,10090.ENSMUSP00000028672,10090.ENSMUSP00000029445,10090.ENSMUSP00000032768,10090.ENSMUSP00000032916,10090.ENSMUSP00000034787…	Ccnd2,Sox9,Cdk4,Ncor1,Ccar1,Dusp1,Zeb1,Maged1,Igfbp5,Epha4,Vim,Mdk,Nras,Nr2f2,Maz,Phip,Hnrnpu,Ccdc88a,Arx,Efnb1,Pou3f3,Nfib,Marcksl1,Gnai2,Cd24a,Hmgb2,Klf13,Egr1,Sox11,Ezh2,Smarcc1,Pax6,Mn1,Insm1,Smarca4,Sox2,Actb,Peli1,Cdca7,Sox4,Txnip,Jun,Pbrm1,Gsk3b,Hipk2,Prox1,Pou3f2,Foxg1
GO:0048468	Cell development	51	2044	0.46	9.12e-10	10090.ENSMUSP00000000579,10090.ENSMUSP00000021950,10090.ENSMUSP00000022629,10090.ENSMUSP00000025083,10090.ENSMUSP00000027451,10090.ENSMUSP00000027952,10090.ENSMUSP00000028062,10090.ENSMUSP00000028102,10090.ENSMUSP00000028672,10090.ENSMUSP00000029719,10090.ENSMUSP00000030862,10090.ENSMUSP00000034740,10090.ENSMUSP00000044801,10090.ENSMUSP00000046129,10090.ENSMUSP00000047571,10090.ENSMUSP00000049039…	Sox9,Dbn1,Dpysl2,Kif5b,Epha4,Plxna2,Vim,Kif5c,Mdk,Dclk2,Draxin,Nedd4,Herc1,Akap9,Hnrnpu,Arx,Dclk1,Efnb1,Nfib,Cd24a,Ezr,Ptprs,Hmgb2,Map1b,Tubb3,Actg1,Enah,Sox11,Ezh2,Pax6,Msi2,Insm1,Smarca4,Actb,Myh10,Sox4,Elavl4,Lrp8,Jun,Pbrm1,Atrx,Klf7,Gsk3b,Plxna4,Dpysl3,Raph1,Prox1,Pou3f2,Foxg1,Sox1,Map4k4
GO:0071310	Cellular response to organic substance	53	2191	0.44	9.48e-10	10090.ENSMUSP00000000080,10090.ENSMUSP00000000579,10090.ENSMUSP00000001280,10090.ENSMUSP00000006911,10090.ENSMUSP00000021514,10090.ENSMUSP00000021674,10090.ENSMUSP00000021950,10090.ENSMUSP00000025025,10090.ENSMUSP00000025081,10090.ENSMUSP00000025083,10090.ENSMUSP00000027377,10090.ENSMUSP00000027451,10090.ENSMUSP00000028062,10090.ENSMUSP00000028222,10090.ENSMUSP00000034740,10090.ENSMUSP00000034787…	Klf6,Sox9,Gramd1a,Cdk4,Ppm1a,Fos,Dbn1,Dusp1,Zeb1,Kif5b,Igfbp5,Epha4,Vim,Hspa5,Nedd4,Phip,Dlx1,Eef1a1,Bclaf1,Smarca5,Ogt,Akap9,Sox5,Hnrnpu,Trim2,Ezr,Hmgb2,Map1b,Egr1,Actg1,Enah,Ezh2,Wnk1,Smarcc1,Pax6,Actb,Sox4,Arid1a,Elavl4,Lrp8,Jun,Elavl2,Zbtb20,Gsk3b,Hnrnpk,Dpysl3,Csnk1e,Nlk,Hipk2,Ro60,Acvr2b,Pou3f2,Sox1
GO:0006325	Chromatin organization	27	599	0.71	1.07e-09	10090.ENSMUSP00000000579,10090.ENSMUSP00000002305,10090.ENSMUSP00000002825,10090.ENSMUSP00000018645,10090.ENSMUSP00000044361,10090.ENSMUSP00000045409,10090.ENSMUSP00000047398,10090.ENSMUSP00000047571,10090.ENSMUSP00000059079,10090.ENSMUSP00000060054,10090.ENSMUSP00000080419,10090.ENSMUSP00000086094,10090.ENSMUSP00000087870,10090.ENSMUSP00000091620,10090.ENSMUSP00000096547,10090.ENSMUSP00000098066…	Sox9,Kdm7a,Baz1b,Ncor1,Smarca5,Ogt,Setd5,Hnrnpu,Chd7,Chd4,Ezh2,Smarcc1,Pax6,Kdm6b,Smarca4,Actb,Arid1a,Mbtd1,Pbrm1,Atrx,Brd3,Gsk3b,Ubn2,H1f0,Tet3,Ash1l,Gatad2b
GO:0008284	Positive regulation of cell population proliferation	36	1091	0.58	1.45e-09	10090.ENSMUSP00000000188,10090.ENSMUSP00000000579,10090.ENSMUSP00000006911,10090.ENSMUSP00000018645,10090.ENSMUSP00000020268,10090.ENSMUSP00000027377,10090.ENSMUSP00000027451,10090.ENSMUSP00000028062,10090.ENSMUSP00000028672,10090.ENSMUSP00000029445,10090.ENSMUSP00000032916,10090.ENSMUSP00000034787,10090.ENSMUSP00000047571,10090.ENSMUSP00000050716,10090.ENSMUSP00000052088,10090.ENSMUSP00000055637…	Ccnd2,Sox9,Cdk4,Ncor1,Ccar1,Igfbp5,Epha4,Vim,Mdk,Nras,Maz,Phip,Hnrnpu,Efnb1,Pou3f3,Marcksl1,Gnai2,Cd24a,Hmgb2,Egr1,Sox11,Ezh2,Smarcc1,Pax6,Insm1,Smarca4,Sox2,Actb,Peli1,Sox4,Jun,Gsk3b,Hipk2,Prox1,Pou3f2,Foxg1
GO:0010975	Regulation of neuron projection development	26	562	0.73	1.54e-09	10090.ENSMUSP00000021950,10090.ENSMUSP00000022629,10090.ENSMUSP00000026267,10090.ENSMUSP00000027451,10090.ENSMUSP00000027952,10090.ENSMUSP00000028062,10090.ENSMUSP00000028222,10090.ENSMUSP00000028672,10090.ENSMUSP00000030862,10090.ENSMUSP00000034740,10090.ENSMUSP00000042457,10090.ENSMUSP00000048978,10090.ENSMUSP00000057983,10090.ENSMUSP00000064048,10090.ENSMUSP00000068374,10090.ENSMUSP00000072020…	Dbn1,Dpysl2,Parp6,Epha4,Plxna2,Vim,Hspa5,Mdk,Draxin,Nedd4,Eef1a1,Ccdc88a,Cd24a,Ptprs,Map1b,Tiam2,Ezh2,Pax6,Nr2f1,Elavl4,Lrp8,Gsk3b,Plxna4,Hnrnpk,Dpysl3,Pou3f2
GO:0010033	Response to organic substance	66	3234	0.37	1.65e-09	10090.ENSMUSP00000000080,10090.ENSMUSP00000000579,10090.ENSMUSP00000001280,10090.ENSMUSP00000002518,10090.ENSMUSP00000006911,10090.ENSMUSP00000018645,10090.ENSMUSP00000021514,10090.ENSMUSP00000021674,10090.ENSMUSP00000021950,10090.ENSMUSP00000025025,10090.ENSMUSP00000025081,10090.ENSMUSP00000025083,10090.ENSMUSP00000027121,10090.ENSMUSP00000027377,10090.ENSMUSP00000027451,10090.ENSMUSP00000028062…	Klf6,Sox9,Gramd1a,Tle5,Cdk4,Ncor1,Ppm1a,Fos,Dbn1,Dusp1,Zeb1,Kif5b,Rftn2,Igfbp5,Epha4,Vim,Hspa5,Mdk,Nr2f2,Nedd4,Phip,Dlx1,Eef1a1,Bclaf1,Smarca5,Ogt,Akap9,Sox5,Hnrnpu,Trim2,Gnai2,Cd24a,Ier2,Ezr,Hmgb2,Map1b,Egr1,Actg1,Enah,Ezh2,Wnk1,Smarcc1,Pax6,Pam,Sox2,Actb,Peli1,Sox4,Arid1a,Elavl4,Lrp8,Txnip,Jun,Elavl2,Atrx,Zbtb20,Gsk3b,Hnrnpk,Dpysl3,Csnk1e,Nlk,Hipk2,Ro60,Acvr2b,Pou3f2,Sox1
GO:0031175	Neuron projection development	30	763	0.66	1.65e-09	10090.ENSMUSP00000021950,10090.ENSMUSP00000022629,10090.ENSMUSP00000025083,10090.ENSMUSP00000027451,10090.ENSMUSP00000027952,10090.ENSMUSP00000028062,10090.ENSMUSP00000028102,10090.ENSMUSP00000030862,10090.ENSMUSP00000034740,10090.ENSMUSP00000044801,10090.ENSMUSP00000049039,10090.ENSMUSP00000050034,10090.ENSMUSP00000050716,10090.ENSMUSP00000052863,10090.ENSMUSP00000057983,10090.ENSMUSP00000068374…	Dbn1,Dpysl2,Kif5b,Epha4,Plxna2,Vim,Kif5c,Draxin,Nedd4,Herc1,Arx,Dclk1,Efnb1,Nfib,Cd24a,Map1b,Tubb3,Enah,Pax6,Actb,Myh10,Elavl4,Lrp8,Jun,Klf7,Gsk3b,Plxna4,Raph1,Foxg1,Map4k4
GO:0048812	Neuron projection morphogenesis	25	525	0.74	2.15e-09	10090.ENSMUSP00000021950,10090.ENSMUSP00000022629,10090.ENSMUSP00000025083,10090.ENSMUSP00000027451,10090.ENSMUSP00000027952,10090.ENSMUSP00000028102,10090.ENSMUSP00000030862,10090.ENSMUSP00000049039,10090.ENSMUSP00000050034,10090.ENSMUSP00000050716,10090.ENSMUSP00000052863,10090.ENSMUSP00000068374,10090.ENSMUSP00000071134,10090.ENSMUSP00000077781,10090.ENSMUSP00000087870,10090.ENSMUSP00000098066…	Dbn1,Dpysl2,Kif5b,Epha4,Plxna2,Kif5c,Draxin,Arx,Dclk1,Efnb1,Nfib,Map1b,Tubb3,Enah,Pax6,Actb,Myh10,Elavl4,Lrp8,Klf7,Gsk3b,Plxna4,Raph1,Foxg1,Map4k4
GO:0071840	Cellular component organization or biogenesis	93	5681	0.27	2.39e-09	10090.ENSMUSP00000000579,10090.ENSMUSP00000001280,10090.ENSMUSP00000001566,10090.ENSMUSP00000002305,10090.ENSMUSP00000002825,10090.ENSMUSP00000006911,10090.ENSMUSP00000007216,10090.ENSMUSP00000018645,10090.ENSMUSP00000018851,10090.ENSMUSP00000021950,10090.ENSMUSP00000022469,10090.ENSMUSP00000022629,10090.ENSMUSP00000022793,10090.ENSMUSP00000025083,10090.ENSMUSP00000025955,10090.ENSMUSP00000026699…	Sox9,Gramd1a,Tubb5,Kdm7a,Baz1b,Cdk4,Ap2m1,Ncor1,Dync1h1,Dbn1,Nisch,Dpysl2,Acin1,Kif5b,Eif3a,Mkln1,Epha4,Plxna2,Vim,Kif5c,Mdk,Mapre1,Dclk2,Sfpq,Draxin,Nedd4,Phip,Sdk2,Smarca5,Smc1a,Herc1,Ogt,Akap9,Hook3,Setd5,Hnrnpu,Syne2,Ccdc88a,Arx,Dclk1,Efnb1,Nfib,Marcksl1,Cd24a,Chd7,Chd4,Ezr,Ptprs,Hmgb2,Rhob,Nav1,Map1b,Pfn2,Ppp1r12a,Tubb3,Actg1,Nfia,Prpf40a,Enah,Ezh2,Rnasel,Smarcc1,Pax6,Kdm6b,Smarca4,Mafb,Actb…
GO:0032989	Cellular component morphogenesis	28	678	0.68	2.74e-09	10090.ENSMUSP00000021950,10090.ENSMUSP00000022629,10090.ENSMUSP00000025083,10090.ENSMUSP00000027451,10090.ENSMUSP00000027952,10090.ENSMUSP00000028102,10090.ENSMUSP00000028672,10090.ENSMUSP00000030862,10090.ENSMUSP00000049039,10090.ENSMUSP00000050034,10090.ENSMUSP00000050716,10090.ENSMUSP00000052863,10090.ENSMUSP00000068374,10090.ENSMUSP00000071134,10090.ENSMUSP00000071486,10090.ENSMUSP00000077781…	Dbn1,Dpysl2,Kif5b,Epha4,Plxna2,Kif5c,Mdk,Draxin,Arx,Dclk1,Efnb1,Nfib,Map1b,Tubb3,Actg1,Enah,Pax6,Actb,Myh10,Elavl4,Lrp8,Klf7,Gsk3b,Plxna4,Raph1,Prox1,Foxg1,Map4k4
GO:0006996	Organelle organization	68	3482	0.35	4.64e-09	10090.ENSMUSP00000000579,10090.ENSMUSP00000001566,10090.ENSMUSP00000002305,10090.ENSMUSP00000002825,10090.ENSMUSP00000007216,10090.ENSMUSP00000018645,10090.ENSMUSP00000018851,10090.ENSMUSP00000021950,10090.ENSMUSP00000022469,10090.ENSMUSP00000022629,10090.ENSMUSP00000022793,10090.ENSMUSP00000025083,10090.ENSMUSP00000026699,10090.ENSMUSP00000028062,10090.ENSMUSP00000028672,10090.ENSMUSP00000028981…	Sox9,Tubb5,Kdm7a,Baz1b,Ap2m1,Ncor1,Dync1h1,Dbn1,Nisch,Dpysl2,Acin1,Kif5b,Mkln1,Vim,Mdk,Mapre1,Dclk2,Sfpq,Phip,Smarca5,Smc1a,Ogt,Akap9,Hook3,Setd5,Hnrnpu,Syne2,Ccdc88a,Dclk1,Marcksl1,Cd24a,Chd7,Chd4,Ezr,Hmgb2,Rhob,Nav1,Map1b,Pfn2,Ppp1r12a,Tubb3,Actg1,Prpf40a,Enah,Ezh2,Smarcc1,Pax6,Kdm6b,Smarca4,Actb,Myh10,Arid1a,Jun,Syt11,Mbtd1,Pbrm1,Atrx,Brd3,Gsk3b,Dpysl3,Arhgap21,Ubn2,Ro60,Prox1,H1f0,Tet3,Ash1l,…
GO:0060284	Regulation of cell development	26	603	0.7	6.2e-09	10090.ENSMUSP00000021950,10090.ENSMUSP00000024159,10090.ENSMUSP00000026267,10090.ENSMUSP00000027451,10090.ENSMUSP00000027952,10090.ENSMUSP00000028062,10090.ENSMUSP00000028672,10090.ENSMUSP00000030862,10090.ENSMUSP00000042413,10090.ENSMUSP00000046788,10090.ENSMUSP00000057983,10090.ENSMUSP00000059079,10090.ENSMUSP00000064048,10090.ENSMUSP00000065940,10090.ENSMUSP00000068374,10090.ENSMUSP00000072020…	Dbn1,Dlx2,Parp6,Epha4,Plxna2,Vim,Mdk,Draxin,Dlx1,Hook3,Cd24a,Chd7,Ptprs,Hmgb2,Map1b,Tiam2,Sox11,Ezh2,Pax6,Sox2,Lrp8,Gsk3b,Plxna4,Prox1,Foxg1,Ttc3
GO:0120035	Regulation of plasma membrane bounded cell projection organization	29	766	0.64	8.17e-09	10090.ENSMUSP00000021950,10090.ENSMUSP00000022629,10090.ENSMUSP00000026267,10090.ENSMUSP00000027451,10090.ENSMUSP00000027952,10090.ENSMUSP00000028062,10090.ENSMUSP00000028222,10090.ENSMUSP00000028672,10090.ENSMUSP00000030862,10090.ENSMUSP00000034740,10090.ENSMUSP00000042457,10090.ENSMUSP00000047697,10090.ENSMUSP00000048978,10090.ENSMUSP00000057983,10090.ENSMUSP00000063734,10090.ENSMUSP00000064048…	Dbn1,Dpysl2,Parp6,Epha4,Plxna2,Vim,Hspa5,Mdk,Draxin,Nedd4,Eef1a1,Syne2,Ccdc88a,Cd24a,Ezr,Ptprs,Map1b,Pfn2,Tiam2,Ezh2,Pax6,Nr2f1,Elavl4,Lrp8,Gsk3b,Plxna4,Hnrnpk,Dpysl3,Pou3f2
GO:0007409	Axonogenesis	21	387	0.8	9.94e-09	10090.ENSMUSP00000022629,10090.ENSMUSP00000025083,10090.ENSMUSP00000027451,10090.ENSMUSP00000027952,10090.ENSMUSP00000028102,10090.ENSMUSP00000030862,10090.ENSMUSP00000049039,10090.ENSMUSP00000050034,10090.ENSMUSP00000050716,10090.ENSMUSP00000052863,10090.ENSMUSP00000068374,10090.ENSMUSP00000071134,10090.ENSMUSP00000077781,10090.ENSMUSP00000087870,10090.ENSMUSP00000098066,10090.ENSMUSP00000099671…	Dpysl2,Kif5b,Epha4,Plxna2,Kif5c,Draxin,Arx,Dclk1,Efnb1,Nfib,Map1b,Tubb3,Enah,Pax6,Actb,Myh10,Klf7,Gsk3b,Plxna4,Raph1,Foxg1
GO:0061564	Axon development	22	431	0.77	1.03e-08	10090.ENSMUSP00000022629,10090.ENSMUSP00000025083,10090.ENSMUSP00000027451,10090.ENSMUSP00000027952,10090.ENSMUSP00000028102,10090.ENSMUSP00000030862,10090.ENSMUSP00000049039,10090.ENSMUSP00000050034,10090.ENSMUSP00000050716,10090.ENSMUSP00000052863,10090.ENSMUSP00000068374,10090.ENSMUSP00000071134,10090.ENSMUSP00000077781,10090.ENSMUSP00000087870,10090.ENSMUSP00000098066,10090.ENSMUSP00000099671…	Dpysl2,Kif5b,Epha4,Plxna2,Kif5c,Draxin,Arx,Dclk1,Efnb1,Nfib,Map1b,Tubb3,Enah,Pax6,Actb,Myh10,Jun,Klf7,Gsk3b,Plxna4,Raph1,Foxg1
GO:0007010	Cytoskeleton organization	37	1243	0.53	1.08e-08	10090.ENSMUSP00000000579,10090.ENSMUSP00000001566,10090.ENSMUSP00000018645,10090.ENSMUSP00000018851,10090.ENSMUSP00000021950,10090.ENSMUSP00000022469,10090.ENSMUSP00000022629,10090.ENSMUSP00000026699,10090.ENSMUSP00000028062,10090.ENSMUSP00000028672,10090.ENSMUSP00000028981,10090.ENSMUSP00000029719,10090.ENSMUSP00000034787,10090.ENSMUSP00000044645,10090.ENSMUSP00000046129,10090.ENSMUSP00000046788…	Sox9,Tubb5,Ncor1,Dync1h1,Dbn1,Nisch,Dpysl2,Mkln1,Vim,Mdk,Mapre1,Dclk2,Phip,Smc1a,Akap9,Hook3,Syne2,Ccdc88a,Dclk1,Marcksl1,Ezr,Rhob,Nav1,Map1b,Pfn2,Ppp1r12a,Tubb3,Actg1,Prpf40a,Enah,Pax6,Actb,Myh10,Atrx,Gsk3b,Dpysl3,Prox1
GO:0048667	Cell morphogenesis involved in neuron differentiation	23	485	0.74	1.44e-08	10090.ENSMUSP00000022629,10090.ENSMUSP00000025083,10090.ENSMUSP00000027451,10090.ENSMUSP00000027952,10090.ENSMUSP00000028102,10090.ENSMUSP00000030862,10090.ENSMUSP00000049039,10090.ENSMUSP00000050034,10090.ENSMUSP00000050716,10090.ENSMUSP00000052863,10090.ENSMUSP00000068374,10090.ENSMUSP00000071134,10090.ENSMUSP00000077781,10090.ENSMUSP00000087870,10090.ENSMUSP00000098066,10090.ENSMUSP00000099671…	Dpysl2,Kif5b,Epha4,Plxna2,Kif5c,Draxin,Arx,Dclk1,Efnb1,Nfib,Map1b,Tubb3,Enah,Pax6,Actb,Myh10,Elavl4,Lrp8,Klf7,Gsk3b,Plxna4,Raph1,Foxg1
GO:0051276	Chromosome organization	32	962	0.58	1.7e-08	10090.ENSMUSP00000000579,10090.ENSMUSP00000002305,10090.ENSMUSP00000002825,10090.ENSMUSP00000018645,10090.ENSMUSP00000022793,10090.ENSMUSP00000028981,10090.ENSMUSP00000030623,10090.ENSMUSP00000044361,10090.ENSMUSP00000044645,10090.ENSMUSP00000045409,10090.ENSMUSP00000047398,10090.ENSMUSP00000047571,10090.ENSMUSP00000059079,10090.ENSMUSP00000060054,10090.ENSMUSP00000065940,10090.ENSMUSP00000080419…	Sox9,Kdm7a,Baz1b,Ncor1,Acin1,Mapre1,Sfpq,Smarca5,Smc1a,Ogt,Setd5,Hnrnpu,Chd7,Chd4,Hmgb2,Ezh2,Smarcc1,Pax6,Kdm6b,Smarca4,Actb,Arid1a,Mbtd1,Pbrm1,Atrx,Brd3,Gsk3b,Ubn2,H1f0,Tet3,Ash1l,Gatad2b
GO:0030855	Epithelial cell differentiation	27	696	0.65	2.26e-08	10090.ENSMUSP00000000579,10090.ENSMUSP00000001566,10090.ENSMUSP00000028062,10090.ENSMUSP00000032768,10090.ENSMUSP00000046129,10090.ENSMUSP00000049039,10090.ENSMUSP00000052863,10090.ENSMUSP00000057983,10090.ENSMUSP00000063734,10090.ENSMUSP00000064048,10090.ENSMUSP00000068374,10090.ENSMUSP00000078070,10090.ENSMUSP00000080419,10090.ENSMUSP00000087870,10090.ENSMUSP00000091620,10090.ENSMUSP00000092048…	Sox9,Tubb5,Vim,Nr2f2,Akap9,Arx,Nfib,Cd24a,Ezr,Ptprs,Map1b,Sox11,Ezh2,Pax6,Kdm6b,Insm1,Smarca4,Mafb,Sox4,Txnip,Jun,Pbrm1,Atrx,Acvr2b,Tgfb1i1,Prox1,Pou3f2
GO:0051093	Negative regulation of developmental process	34	1094	0.55	2.31e-08	10090.ENSMUSP00000000188,10090.ENSMUSP00000000579,10090.ENSMUSP00000014421,10090.ENSMUSP00000024159,10090.ENSMUSP00000025081,10090.ENSMUSP00000027377,10090.ENSMUSP00000027451,10090.ENSMUSP00000028672,10090.ENSMUSP00000029445,10090.ENSMUSP00000030862,10090.ENSMUSP00000042413,10090.ENSMUSP00000045409,10090.ENSMUSP00000046788,10090.ENSMUSP00000047571,10090.ENSMUSP00000052863,10090.ENSMUSP00000057983…	Ccnd2,Sox9,Ankrd17,Dlx2,Zeb1,Igfbp5,Epha4,Mdk,Nras,Draxin,Dlx1,Ogt,Hook3,Hnrnpu,Nfib,Cd24a,Ptprs,Klf13,Sox11,Ezh2,Smarcc1,Pax6,Smarca4,Mafb,Sox2,Actb,Klf7,Gsk3b,Tcf4,Hnrnpk,Tgfb1i1,Prox1,Foxg1,Ttc3
GO:0009719	Response to endogenous stimulus	40	1478	0.49	2.42e-08	10090.ENSMUSP00000000579,10090.ENSMUSP00000006911,10090.ENSMUSP00000021514,10090.ENSMUSP00000021674,10090.ENSMUSP00000021950,10090.ENSMUSP00000025081,10090.ENSMUSP00000027377,10090.ENSMUSP00000027451,10090.ENSMUSP00000028062,10090.ENSMUSP00000028222,10090.ENSMUSP00000028672,10090.ENSMUSP00000034740,10090.ENSMUSP00000034787,10090.ENSMUSP00000042413,10090.ENSMUSP00000042457,10090.ENSMUSP00000044645…	Sox9,Cdk4,Ppm1a,Fos,Dbn1,Zeb1,Igfbp5,Epha4,Vim,Hspa5,Mdk,Nedd4,Phip,Dlx1,Eef1a1,Smc1a,Ogt,Akap9,Sox5,Hnrnpu,Cd24a,Ier2,Ezr,Hmgb2,Map1b,Egr1,Ezh2,Smarcc1,Pam,Actb,Arid1a,Elavl4,Txnip,Jun,Gsk3b,Hnrnpk,Csnk1e,Nlk,Hipk2,Acvr2b
GO:0042063	Gliogenesis	18	293	0.85	3.48e-08	10090.ENSMUSP00000000579,10090.ENSMUSP00000024159,10090.ENSMUSP00000027451,10090.ENSMUSP00000028062,10090.ENSMUSP00000028672,10090.ENSMUSP00000029311,10090.ENSMUSP00000042413,10090.ENSMUSP00000047567,10090.ENSMUSP00000047697,10090.ENSMUSP00000052863,10090.ENSMUSP00000078070,10090.ENSMUSP00000087870,10090.ENSMUSP00000096547,10090.ENSMUSP00000100013,10090.ENSMUSP00000102342,10090.ENSMUSP00000105386…	Sox9,Dlx2,Epha4,Vim,Mdk,Trpc4,Dlx1,Sox5,Syne2,Nfib,Sox11,Pax6,Smarca4,Sox4,Lrp8,Nfix,Pou3f2,Foxg1
GO:0010941	Regulation of cell death	45	1869	0.44	5.47e-08	10090.ENSMUSP00000000188,10090.ENSMUSP00000000579,10090.ENSMUSP00000002518,10090.ENSMUSP00000006911,10090.ENSMUSP00000020268,10090.ENSMUSP00000021674,10090.ENSMUSP00000022793,10090.ENSMUSP00000025025,10090.ENSMUSP00000026142,10090.ENSMUSP00000028222,10090.ENSMUSP00000028672,10090.ENSMUSP00000030623,10090.ENSMUSP00000030862,10090.ENSMUSP00000032916,10090.ENSMUSP00000034787,10090.ENSMUSP00000042413…	Ccnd2,Sox9,Tle5,Cdk4,Ccar1,Fos,Acin1,Dusp1,Maged1,Hspa5,Mdk,Sfpq,Draxin,Maz,Phip,Dlx1,Eef1a1,Bclaf1,Ogt,Rbm25,Trim2,Pou3f3,Gnai2,Cd24a,Hmgb2,Rhob,Egr1,Tle1,Pou3f4,Sox11,Pax6,Mtch1,Smarca4,Actb,Peli1,Sox4,Lrp8,Txnip,Jun,Mbtd1,Tox3,Gsk3b,Hnrnpk,Hipk2,Map4k4
GO:0021987	Cerebral cortex development	13	132	1.05	5.86e-08	10090.ENSMUSP00000028672,10090.ENSMUSP00000047697,10090.ENSMUSP00000049039,10090.ENSMUSP00000052088,10090.ENSMUSP00000064048,10090.ENSMUSP00000087870,10090.ENSMUSP00000089036,10090.ENSMUSP00000096755,10090.ENSMUSP00000102342,10090.ENSMUSP00000110398,10090.ENSMUSP00000112104,10090.ENSMUSP00000136147,10090.ENSMUSP00000136372	Mdk,Syne2,Arx,Pou3f3,Ptprs,Pax6,Nr2f1,Sox2,Lrp8,Gsk3b,Hnrnpk,Pou3f2,Foxg1
GO:0000902	Cell morphogenesis	28	794	0.61	7.63e-08	10090.ENSMUSP00000021950,10090.ENSMUSP00000022629,10090.ENSMUSP00000025083,10090.ENSMUSP00000027451,10090.ENSMUSP00000027952,10090.ENSMUSP00000028102,10090.ENSMUSP00000028672,10090.ENSMUSP00000030862,10090.ENSMUSP00000049039,10090.ENSMUSP00000050034,10090.ENSMUSP00000050716,10090.ENSMUSP00000052863,10090.ENSMUSP00000068374,10090.ENSMUSP00000071134,10090.ENSMUSP00000077781,10090.ENSMUSP00000087870…	Dbn1,Dpysl2,Kif5b,Epha4,Plxna2,Kif5c,Mdk,Draxin,Arx,Dclk1,Efnb1,Nfib,Map1b,Tubb3,Enah,Pax6,Smarca4,Actb,Myh10,Elavl4,Lrp8,Klf7,Gsk3b,Plxna4,Raph1,Prox1,Foxg1,Map4k4
GO:0045664	Regulation of neuron differentiation	16	238	0.89	1.02e-07	10090.ENSMUSP00000000579,10090.ENSMUSP00000022629,10090.ENSMUSP00000024159,10090.ENSMUSP00000025081,10090.ENSMUSP00000042413,10090.ENSMUSP00000047567,10090.ENSMUSP00000057983,10090.ENSMUSP00000068374,10090.ENSMUSP00000078070,10090.ENSMUSP00000087870,10090.ENSMUSP00000096755,10090.ENSMUSP00000110398,10090.ENSMUSP00000110636,10090.ENSMUSP00000135703,10090.ENSMUSP00000136372,10090.ENSMUSP00000156151	Sox9,Dpysl2,Dlx2,Zeb1,Dlx1,Sox5,Cd24a,Map1b,Sox11,Pax6,Sox2,Gsk3b,Tcf4,Prox1,Foxg1,Ttc3
GO:0045596	Negative regulation of cell differentiation	28	807	0.6	1.07e-07	10090.ENSMUSP00000000188,10090.ENSMUSP00000000579,10090.ENSMUSP00000014421,10090.ENSMUSP00000024159,10090.ENSMUSP00000025081,10090.ENSMUSP00000027377,10090.ENSMUSP00000027451,10090.ENSMUSP00000028672,10090.ENSMUSP00000030862,10090.ENSMUSP00000042413,10090.ENSMUSP00000046788,10090.ENSMUSP00000047571,10090.ENSMUSP00000057983,10090.ENSMUSP00000064048,10090.ENSMUSP00000067680,10090.ENSMUSP00000078070…	Ccnd2,Sox9,Ankrd17,Dlx2,Zeb1,Igfbp5,Epha4,Mdk,Draxin,Dlx1,Hook3,Hnrnpu,Cd24a,Ptprs,Klf13,Sox11,Ezh2,Smarcc1,Pax6,Smarca4,Mafb,Sox2,Actb,Gsk3b,Tgfb1i1,Prox1,Foxg1,Ttc3
GO:0042221	Response to chemical	85	5335	0.26	1.36e-07	10090.ENSMUSP00000000080,10090.ENSMUSP00000000579,10090.ENSMUSP00000001280,10090.ENSMUSP00000001480,10090.ENSMUSP00000002518,10090.ENSMUSP00000006911,10090.ENSMUSP00000018645,10090.ENSMUSP00000021514,10090.ENSMUSP00000021674,10090.ENSMUSP00000021950,10090.ENSMUSP00000022629,10090.ENSMUSP00000025025,10090.ENSMUSP00000025081,10090.ENSMUSP00000025083,10090.ENSMUSP00000027121,10090.ENSMUSP00000027377…	Klf6,Sox9,Gramd1a,Npepps,Tle5,Cdk4,Ncor1,Ppm1a,Fos,Dbn1,Dpysl2,Dusp1,Zeb1,Kif5b,Rftn2,Igfbp5,Epha4,Plxna2,Vim,Kif5c,Hspa5,Mdk,Draxin,Nr2f2,Nedd4,Phip,Dlx1,Eef1a1,Bclaf1,Smarca5,Ogt,Akap9,Sox5,Hnrnpu,Arx,Trim2,Efnb1,Nfib,Gnai2,Cd24a,Chd7,Ier2,Ezr,Hmgb2,Rhob,Map1b,Ppp1r12a,Egr1,Tubb3,Actg1,Enah,Ezh2,Wnk1,Smarcc1,Pax6,Kdm6b,Pam,Sox2,Actb,Peli1,Myh10,Sox4,Arid1a,Elavl4,Lrp8,Txnip,Jun,Elavl2,Syt11,Atr…
GO:0007411	Axon guidance	16	244	0.88	1.4e-07	10090.ENSMUSP00000022629,10090.ENSMUSP00000025083,10090.ENSMUSP00000027451,10090.ENSMUSP00000027952,10090.ENSMUSP00000028102,10090.ENSMUSP00000030862,10090.ENSMUSP00000049039,10090.ENSMUSP00000050716,10090.ENSMUSP00000052863,10090.ENSMUSP00000071134,10090.ENSMUSP00000077781,10090.ENSMUSP00000087870,10090.ENSMUSP00000099671,10090.ENSMUSP00000109720,10090.ENSMUSP00000110748,10090.ENSMUSP00000136372	Dpysl2,Kif5b,Epha4,Plxna2,Kif5c,Draxin,Arx,Efnb1,Nfib,Tubb3,Enah,Pax6,Myh10,Klf7,Plxna4,Foxg1
GO:0006338	Chromatin remodeling	17	284	0.84	1.51e-07	10090.ENSMUSP00000000579,10090.ENSMUSP00000002825,10090.ENSMUSP00000044361,10090.ENSMUSP00000059079,10090.ENSMUSP00000060054,10090.ENSMUSP00000080419,10090.ENSMUSP00000086094,10090.ENSMUSP00000087870,10090.ENSMUSP00000091620,10090.ENSMUSP00000096547,10090.ENSMUSP00000098066,10090.ENSMUSP00000101517,10090.ENSMUSP00000107727,10090.ENSMUSP00000109203,10090.ENSMUSP00000109574,10090.ENSMUSP00000137309…	Sox9,Baz1b,Smarca5,Chd7,Chd4,Ezh2,Smarcc1,Pax6,Kdm6b,Smarca4,Actb,Arid1a,Pbrm1,Atrx,Brd3,H1f0,Gatad2b
GO:0010646	Regulation of cell communication	64	3447	0.33	1.57e-07	10090.ENSMUSP00000000579,10090.ENSMUSP00000002518,10090.ENSMUSP00000006911,10090.ENSMUSP00000014421,10090.ENSMUSP00000018645,10090.ENSMUSP00000021514,10090.ENSMUSP00000021950,10090.ENSMUSP00000022469,10090.ENSMUSP00000024159,10090.ENSMUSP00000025025,10090.ENSMUSP00000025081,10090.ENSMUSP00000025083,10090.ENSMUSP00000025955,10090.ENSMUSP00000026142,10090.ENSMUSP00000027377,10090.ENSMUSP00000027451…	Sox9,Tle5,Cdk4,Ankrd17,Ncor1,Ppm1a,Dbn1,Nisch,Dlx2,Dusp1,Zeb1,Kif5b,Eif3a,Maged1,Igfbp5,Epha4,Hspa5,Mdk,Sfpq,Draxin,Maz,Nedd4,Phip,Dlx1,Bclaf1,Ogt,Akap9,Ccdc88a,Dusp8,Gnai2,Cd24a,Chd7,Ezr,Ptprs,Hmgb2,Map1b,Pfn2,Egr1,Tle1,Sox11,Ezh2,Git2,Wnk1,Pax6,Mn1,Smarca4,Sox2,Peli1,Sox4,Elavl4,Lrp8,Jun,Klf7,Gsk3b,Tcf4,Hnrnpk,Csnk1e,Nlk,Hipk2,Acvr2b,Tgfb1i1,Prox1,Ash1l,Map4k4
GO:0023051	Regulation of signaling	64	3456	0.33	1.73e-07	10090.ENSMUSP00000000579,10090.ENSMUSP00000002518,10090.ENSMUSP00000006911,10090.ENSMUSP00000014421,10090.ENSMUSP00000018645,10090.ENSMUSP00000021514,10090.ENSMUSP00000021950,10090.ENSMUSP00000022469,10090.ENSMUSP00000024159,10090.ENSMUSP00000025025,10090.ENSMUSP00000025081,10090.ENSMUSP00000025083,10090.ENSMUSP00000025955,10090.ENSMUSP00000026142,10090.ENSMUSP00000027377,10090.ENSMUSP00000027451…	Sox9,Tle5,Cdk4,Ankrd17,Ncor1,Ppm1a,Dbn1,Nisch,Dlx2,Dusp1,Zeb1,Kif5b,Eif3a,Maged1,Igfbp5,Epha4,Hspa5,Mdk,Sfpq,Draxin,Maz,Nedd4,Phip,Dlx1,Bclaf1,Ogt,Akap9,Ccdc88a,Dusp8,Gnai2,Cd24a,Chd7,Ezr,Ptprs,Hmgb2,Map1b,Pfn2,Egr1,Tle1,Sox11,Ezh2,Git2,Wnk1,Pax6,Mn1,Smarca4,Sox2,Peli1,Sox4,Elavl4,Lrp8,Jun,Klf7,Gsk3b,Tcf4,Hnrnpk,Csnk1e,Nlk,Hipk2,Acvr2b,Tgfb1i1,Prox1,Ash1l,Map4k4
GO:0030030	Cell projection organization	35	1259	0.5	1.89e-07	10090.ENSMUSP00000021950,10090.ENSMUSP00000022629,10090.ENSMUSP00000025083,10090.ENSMUSP00000027451,10090.ENSMUSP00000027952,10090.ENSMUSP00000028062,10090.ENSMUSP00000028102,10090.ENSMUSP00000028672,10090.ENSMUSP00000028981,10090.ENSMUSP00000030862,10090.ENSMUSP00000034740,10090.ENSMUSP00000044801,10090.ENSMUSP00000048978,10090.ENSMUSP00000049039,10090.ENSMUSP00000050034,10090.ENSMUSP00000050716…	Dbn1,Dpysl2,Kif5b,Epha4,Plxna2,Vim,Kif5c,Mdk,Mapre1,Draxin,Nedd4,Herc1,Ccdc88a,Arx,Dclk1,Efnb1,Nfib,Cd24a,Ezr,Map1b,Tubb3,Enah,Pax6,Actb,Myh10,Elavl4,Lrp8,Jun,Klf7,Gsk3b,Plxna4,Raph1,Ro60,Foxg1,Map4k4
GO:0071495	Cellular response to endogenous stimulus	33	1133	0.52	1.94e-07	10090.ENSMUSP00000000579,10090.ENSMUSP00000006911,10090.ENSMUSP00000021514,10090.ENSMUSP00000021674,10090.ENSMUSP00000021950,10090.ENSMUSP00000025081,10090.ENSMUSP00000027377,10090.ENSMUSP00000027451,10090.ENSMUSP00000028062,10090.ENSMUSP00000028222,10090.ENSMUSP00000034740,10090.ENSMUSP00000034787,10090.ENSMUSP00000042413,10090.ENSMUSP00000042457,10090.ENSMUSP00000044645,10090.ENSMUSP00000046129…	Sox9,Cdk4,Ppm1a,Fos,Dbn1,Zeb1,Igfbp5,Epha4,Vim,Hspa5,Nedd4,Phip,Dlx1,Eef1a1,Smc1a,Akap9,Sox5,Hnrnpu,Ezr,Map1b,Egr1,Ezh2,Smarcc1,Actb,Arid1a,Elavl4,Jun,Gsk3b,Hnrnpk,Csnk1e,Nlk,Hipk2,Acvr2b
GO:0000904	Cell morphogenesis involved in differentiation	24	620	0.65	2.33e-07	10090.ENSMUSP00000022629,10090.ENSMUSP00000025083,10090.ENSMUSP00000027451,10090.ENSMUSP00000027952,10090.ENSMUSP00000028102,10090.ENSMUSP00000030862,10090.ENSMUSP00000049039,10090.ENSMUSP00000050034,10090.ENSMUSP00000050716,10090.ENSMUSP00000052863,10090.ENSMUSP00000068374,10090.ENSMUSP00000071134,10090.ENSMUSP00000077781,10090.ENSMUSP00000087870,10090.ENSMUSP00000098066,10090.ENSMUSP00000099671…	Dpysl2,Kif5b,Epha4,Plxna2,Kif5c,Draxin,Arx,Dclk1,Efnb1,Nfib,Map1b,Tubb3,Enah,Pax6,Actb,Myh10,Elavl4,Lrp8,Klf7,Gsk3b,Plxna4,Raph1,Prox1,Foxg1
GO:0043010	Camera-type eye development	19	379	0.76	2.4e-07	10090.ENSMUSP00000000579,10090.ENSMUSP00000025081,10090.ENSMUSP00000028062,10090.ENSMUSP00000038972,10090.ENSMUSP00000050034,10090.ENSMUSP00000059079,10090.ENSMUSP00000078070,10090.ENSMUSP00000087870,10090.ENSMUSP00000096547,10090.ENSMUSP00000096755,10090.ENSMUSP00000099671,10090.ENSMUSP00000101517,10090.ENSMUSP00000102711,10090.ENSMUSP00000124133,10090.ENSMUSP00000124738,10090.ENSMUSP00000126108…	Sox9,Zeb1,Vim,Sdk2,Dclk1,Chd7,Sox11,Pax6,Smarca4,Sox2,Myh10,Arid1a,Jun,Hipk2,Pou2f1,Acvr2b,Gnb1,Prox1,Sox1
GO:0120036	Plasma membrane bounded cell projection organization	34	1210	0.51	2.51e-07	10090.ENSMUSP00000021950,10090.ENSMUSP00000022629,10090.ENSMUSP00000025083,10090.ENSMUSP00000027451,10090.ENSMUSP00000027952,10090.ENSMUSP00000028062,10090.ENSMUSP00000028102,10090.ENSMUSP00000028981,10090.ENSMUSP00000030862,10090.ENSMUSP00000034740,10090.ENSMUSP00000044801,10090.ENSMUSP00000048978,10090.ENSMUSP00000049039,10090.ENSMUSP00000050034,10090.ENSMUSP00000050716,10090.ENSMUSP00000052863…	Dbn1,Dpysl2,Kif5b,Epha4,Plxna2,Vim,Kif5c,Mapre1,Draxin,Nedd4,Herc1,Ccdc88a,Arx,Dclk1,Efnb1,Nfib,Cd24a,Ezr,Map1b,Tubb3,Enah,Pax6,Actb,Myh10,Elavl4,Lrp8,Jun,Klf7,Gsk3b,Plxna4,Raph1,Ro60,Foxg1,Map4k4
GO:0009887	Animal organ morphogenesis	32	1091	0.53	2.93e-07	10090.ENSMUSP00000000579,10090.ENSMUSP00000024159,10090.ENSMUSP00000025081,10090.ENSMUSP00000027377,10090.ENSMUSP00000034740,10090.ENSMUSP00000036035,10090.ENSMUSP00000038972,10090.ENSMUSP00000042413,10090.ENSMUSP00000047567,10090.ENSMUSP00000052863,10090.ENSMUSP00000059079,10090.ENSMUSP00000077354,10090.ENSMUSP00000078070,10090.ENSMUSP00000086094,10090.ENSMUSP00000087870,10090.ENSMUSP00000095228…	Sox9,Dlx2,Zeb1,Igfbp5,Nedd4,Foxn3,Sdk2,Dlx1,Sox5,Nfib,Chd7,Pou3f4,Sox11,Smarcc1,Pax6,Pam,Ankrd11,Smarca4,Mafb,Sox2,Sox4,Arid1a,Jun,Pbrm1,Gsk3b,Hipk2,Pou2f1,Acvr2b,Prox1,Foxg1,Sox1,Ash1l
GO:0009790	Embryo development	34	1243	0.5	4.79e-07	10090.ENSMUSP00000000579,10090.ENSMUSP00000018645,10090.ENSMUSP00000021950,10090.ENSMUSP00000024159,10090.ENSMUSP00000025025,10090.ENSMUSP00000025081,10090.ENSMUSP00000027952,10090.ENSMUSP00000032768,10090.ENSMUSP00000042413,10090.ENSMUSP00000047567,10090.ENSMUSP00000050716,10090.ENSMUSP00000059079,10090.ENSMUSP00000077354,10090.ENSMUSP00000077781,10090.ENSMUSP00000078070,10090.ENSMUSP00000087870…	Sox9,Ncor1,Dbn1,Dlx2,Dusp1,Zeb1,Plxna2,Nr2f2,Dlx1,Sox5,Efnb1,Chd7,Pou3f4,Enah,Sox11,Pax6,Kdm6b,Ankrd11,Smarca4,Mafb,Sox2,Myh10,Sox4,Arid1a,Mbtd1,Pbrm1,Plxna4,Hipk2,Pou2f1,Acvr2b,Tgfb1i1,Prox1,Foxg1,Tet3
GO:0008283	Cell population proliferation	28	878	0.56	5.74e-07	10090.ENSMUSP00000000579,10090.ENSMUSP00000021950,10090.ENSMUSP00000025081,10090.ENSMUSP00000027377,10090.ENSMUSP00000034787,10090.ENSMUSP00000046788,10090.ENSMUSP00000047567,10090.ENSMUSP00000049039,10090.ENSMUSP00000050716,10090.ENSMUSP00000052088,10090.ENSMUSP00000052863,10090.ENSMUSP00000055637,10090.ENSMUSP00000057543,10090.ENSMUSP00000057983,10090.ENSMUSP00000069616,10090.ENSMUSP00000078070…	Sox9,Dbn1,Zeb1,Igfbp5,Phip,Hook3,Sox5,Arx,Efnb1,Pou3f3,Nfib,Marcksl1,Gnai2,Cd24a,Egr1,Sox11,Pax6,Insm1,Sox2,Peli1,Myh10,Sox4,Jun,Hipk2,Gnb1,Prox1,Pou3f2,Foxg1
GO:0009987	Cellular process	173	16238	0.09	6.81e-07	10090.ENSMUSP00000000080,10090.ENSMUSP00000000188,10090.ENSMUSP00000000579,10090.ENSMUSP00000001280,10090.ENSMUSP00000001480,10090.ENSMUSP00000001566,10090.ENSMUSP00000001809,10090.ENSMUSP00000002305,10090.ENSMUSP00000002518,10090.ENSMUSP00000002825,10090.ENSMUSP00000003501,10090.ENSMUSP00000006911,10090.ENSMUSP00000007216,10090.ENSMUSP00000008350,10090.ENSMUSP00000018645,10090.ENSMUSP00000018851…	Klf6,Ccnd2,Sox9,Gramd1a,Npepps,Tubb5,Pabpc1,Kdm7a,Tle5,Baz1b,Elavl3,Cdk4,Ap2m1,Cers4,Ncor1,Dync1h1,Ccar1,Pnn,Ppm1a,Fos,Dbn1,Nisch,Zc3h13,Dpysl2,Acin1,Dlx2,Dusp1,Zeb1,Kif5b,Eif3a,Maged1,Mkln1,Igfbp5,Epha4,Plxna2,Vim,Kif5c,Hspa5,Mdk,Mapre1,Trpc4,Nbea,Nras,Dclk2,Ptp4a2,Sfpq,Draxin,Nr2f2,Maz,Nedd4,Phip,Nktr,Foxn3,Ube2r2,Sdk2,Dlx1,Eef1a1,Bclaf1,Smarca5,Smc1a,Herc1,Ogt,Eef2,Akap9,Hook3,Setd5,Sox5,Hnrnp…
GO:0043067	Regulation of programmed cell death	40	1683	0.44	7.92e-07	10090.ENSMUSP00000000188,10090.ENSMUSP00000000579,10090.ENSMUSP00000002518,10090.ENSMUSP00000006911,10090.ENSMUSP00000020268,10090.ENSMUSP00000022793,10090.ENSMUSP00000025025,10090.ENSMUSP00000026142,10090.ENSMUSP00000028222,10090.ENSMUSP00000028672,10090.ENSMUSP00000030623,10090.ENSMUSP00000030862,10090.ENSMUSP00000032916,10090.ENSMUSP00000034787,10090.ENSMUSP00000042413,10090.ENSMUSP00000043583…	Ccnd2,Sox9,Tle5,Cdk4,Ccar1,Acin1,Dusp1,Maged1,Hspa5,Mdk,Sfpq,Draxin,Maz,Phip,Dlx1,Bclaf1,Rbm25,Trim2,Pou3f3,Gnai2,Cd24a,Hmgb2,Rhob,Egr1,Tle1,Pou3f4,Mtch1,Smarca4,Actb,Peli1,Sox4,Lrp8,Txnip,Jun,Mbtd1,Tox3,Gsk3b,Hnrnpk,Hipk2,Map4k4
GO:0042981	Regulation of apoptotic process	39	1652	0.43	1.51e-06	10090.ENSMUSP00000000188,10090.ENSMUSP00000000579,10090.ENSMUSP00000002518,10090.ENSMUSP00000006911,10090.ENSMUSP00000020268,10090.ENSMUSP00000022793,10090.ENSMUSP00000025025,10090.ENSMUSP00000026142,10090.ENSMUSP00000028222,10090.ENSMUSP00000028672,10090.ENSMUSP00000030623,10090.ENSMUSP00000030862,10090.ENSMUSP00000032916,10090.ENSMUSP00000034787,10090.ENSMUSP00000042413,10090.ENSMUSP00000043583…	Ccnd2,Sox9,Tle5,Cdk4,Ccar1,Acin1,Dusp1,Maged1,Hspa5,Mdk,Sfpq,Draxin,Maz,Phip,Dlx1,Bclaf1,Rbm25,Trim2,Pou3f3,Gnai2,Cd24a,Hmgb2,Rhob,Egr1,Tle1,Pou3f4,Mtch1,Smarca4,Actb,Sox4,Lrp8,Txnip,Jun,Mbtd1,Tox3,Gsk3b,Hnrnpk,Hipk2,Map4k4
GO:0070848	Response to growth factor	21	529	0.66	1.58e-06	10090.ENSMUSP00000000579,10090.ENSMUSP00000021514,10090.ENSMUSP00000021674,10090.ENSMUSP00000021950,10090.ENSMUSP00000025081,10090.ENSMUSP00000028222,10090.ENSMUSP00000042413,10090.ENSMUSP00000042457,10090.ENSMUSP00000047567,10090.ENSMUSP00000060275,10090.ENSMUSP00000068374,10090.ENSMUSP00000069616,10090.ENSMUSP00000096755,10090.ENSMUSP00000102207,10090.ENSMUSP00000102342,10090.ENSMUSP00000102711…	Sox9,Ppm1a,Fos,Dbn1,Zeb1,Hspa5,Dlx1,Eef1a1,Sox5,Ier2,Map1b,Egr1,Sox2,Elavl4,Lrp8,Jun,Gsk3b,Csnk1e,Nlk,Hipk2,Acvr2b
GO:0048583	Regulation of response to stimulus	68	4029	0.29	1.72e-06	10090.ENSMUSP00000000579,10090.ENSMUSP00000002518,10090.ENSMUSP00000002825,10090.ENSMUSP00000006911,10090.ENSMUSP00000014421,10090.ENSMUSP00000018645,10090.ENSMUSP00000021514,10090.ENSMUSP00000021950,10090.ENSMUSP00000024159,10090.ENSMUSP00000025025,10090.ENSMUSP00000025081,10090.ENSMUSP00000025955,10090.ENSMUSP00000026142,10090.ENSMUSP00000027377,10090.ENSMUSP00000027451,10090.ENSMUSP00000028222…	Sox9,Tle5,Baz1b,Cdk4,Ankrd17,Ncor1,Ppm1a,Dbn1,Dlx2,Dusp1,Zeb1,Eif3a,Maged1,Igfbp5,Epha4,Hspa5,Mdk,Nras,Sfpq,Draxin,Maz,Nedd4,Phip,Dlx1,Bclaf1,Smarca5,Ogt,Akap9,Ccdc88a,Dusp8,Gnai2,Cd24a,Ezr,Ptprs,Hmgb2,Egr1,Actg1,Tle1,Sox11,Ezh2,Git2,Wnk1,Smarcc1,Mn1,Smarca4,Sox2,Actb,Peli1,Sox4,Arid1a,Lrp8,Jun,Syt11,Mbtd1,Pbrm1,Klf7,Gsk3b,Tcf4,Plxna4,Hnrnpk,Csnk1e,Nlk,Hipk2,Acvr2b,Tgfb1i1,Prox1,Ash1l,Map4k4
GO:0030334	Regulation of cell migration	29	1007	0.52	2.48e-06	10090.ENSMUSP00000000579,10090.ENSMUSP00000020268,10090.ENSMUSP00000022469,10090.ENSMUSP00000025025,10090.ENSMUSP00000027377,10090.ENSMUSP00000027451,10090.ENSMUSP00000027952,10090.ENSMUSP00000028062,10090.ENSMUSP00000028222,10090.ENSMUSP00000028672,10090.ENSMUSP00000032768,10090.ENSMUSP00000032916,10090.ENSMUSP00000045409,10090.ENSMUSP00000047697,10090.ENSMUSP00000057543,10090.ENSMUSP00000067013…	Sox9,Ccar1,Nisch,Dusp1,Igfbp5,Epha4,Plxna2,Vim,Hspa5,Mdk,Nr2f2,Maz,Ogt,Syne2,Gnai2,Rhob,Pfn2,Egr1,Actg1,Wnk1,Pax6,Insm1,Smarca4,Jun,Gsk3b,Plxna4,Dpysl3,Prox1,Map4k4
GO:0048870	Cell motility	31	1140	0.49	2.72e-06	10090.ENSMUSP00000027451,10090.ENSMUSP00000027952,10090.ENSMUSP00000028672,10090.ENSMUSP00000028981,10090.ENSMUSP00000032768,10090.ENSMUSP00000047697,10090.ENSMUSP00000048978,10090.ENSMUSP00000049039,10090.ENSMUSP00000050034,10090.ENSMUSP00000050716,10090.ENSMUSP00000052088,10090.ENSMUSP00000057983,10090.ENSMUSP00000060275,10090.ENSMUSP00000065940,10090.ENSMUSP00000067013,10090.ENSMUSP00000067241…	Epha4,Plxna2,Mdk,Mapre1,Nr2f2,Syne2,Ccdc88a,Arx,Dclk1,Efnb1,Pou3f3,Cd24a,Ier2,Hmgb2,Rhob,Nav1,Prpf40a,Enah,Wnk1,Pax6,Nr2f1,Insm1,Actb,Myh10,Lrp8,Gsk3b,Prox1,Pou3f2,Foxg1,Sox1,Ash1l
GO:0010001	Glial cell differentiation	14	227	0.85	2.78e-06	10090.ENSMUSP00000000579,10090.ENSMUSP00000024159,10090.ENSMUSP00000028062,10090.ENSMUSP00000028672,10090.ENSMUSP00000029311,10090.ENSMUSP00000042413,10090.ENSMUSP00000047567,10090.ENSMUSP00000052863,10090.ENSMUSP00000078070,10090.ENSMUSP00000087870,10090.ENSMUSP00000096547,10090.ENSMUSP00000100013,10090.ENSMUSP00000105386,10090.ENSMUSP00000136147	Sox9,Dlx2,Vim,Mdk,Trpc4,Dlx1,Sox5,Nfib,Sox11,Pax6,Smarca4,Sox4,Nfix,Pou3f2
GO:0007423	Sensory organ development	23	658	0.6	2.86e-06	10090.ENSMUSP00000000579,10090.ENSMUSP00000025081,10090.ENSMUSP00000027451,10090.ENSMUSP00000028062,10090.ENSMUSP00000038972,10090.ENSMUSP00000050034,10090.ENSMUSP00000059079,10090.ENSMUSP00000077354,10090.ENSMUSP00000078070,10090.ENSMUSP00000087870,10090.ENSMUSP00000096547,10090.ENSMUSP00000096728,10090.ENSMUSP00000096755,10090.ENSMUSP00000099671,10090.ENSMUSP00000101517,10090.ENSMUSP00000102711…	Sox9,Zeb1,Epha4,Vim,Sdk2,Dclk1,Chd7,Pou3f4,Sox11,Pax6,Smarca4,Mafb,Sox2,Myh10,Arid1a,Jun,Hipk2,Pou2f1,Acvr2b,Gnb1,Prox1,Foxg1,Sox1
GO:0045165	Cell fate commitment	15	268	0.81	2.91e-06	10090.ENSMUSP00000000579,10090.ENSMUSP00000024159,10090.ENSMUSP00000032768,10090.ENSMUSP00000042413,10090.ENSMUSP00000047567,10090.ENSMUSP00000049039,10090.ENSMUSP00000087870,10090.ENSMUSP00000091620,10090.ENSMUSP00000096547,10090.ENSMUSP00000096755,10090.ENSMUSP00000132100,10090.ENSMUSP00000135703,10090.ENSMUSP00000136147,10090.ENSMUSP00000136372,10090.ENSMUSP00000137203	Sox9,Dlx2,Nr2f2,Dlx1,Sox5,Arx,Pax6,Kdm6b,Smarca4,Sox2,Tgfb1i1,Prox1,Pou3f2,Foxg1,Sox1
GO:0021879	Forebrain neuron differentiation	8	48	1.28	2.92e-06	10090.ENSMUSP00000024159,10090.ENSMUSP00000029719,10090.ENSMUSP00000042413,10090.ENSMUSP00000077354,10090.ENSMUSP00000087870,10090.ENSMUSP00000096755,10090.ENSMUSP00000136372,10090.ENSMUSP00000137203	Dlx2,Dclk2,Dlx1,Pou3f4,Pax6,Sox2,Foxg1,Sox1
GO:0009968	Negative regulation of signal transduction	33	1291	0.47	3.68e-06	10090.ENSMUSP00000000579,10090.ENSMUSP00000002518,10090.ENSMUSP00000018645,10090.ENSMUSP00000021514,10090.ENSMUSP00000024159,10090.ENSMUSP00000025025,10090.ENSMUSP00000025955,10090.ENSMUSP00000027377,10090.ENSMUSP00000027451,10090.ENSMUSP00000028222,10090.ENSMUSP00000028672,10090.ENSMUSP00000030862,10090.ENSMUSP00000032916,10090.ENSMUSP00000034740,10090.ENSMUSP00000034787,10090.ENSMUSP00000042413…	Sox9,Tle5,Ncor1,Ppm1a,Dlx2,Dusp1,Eif3a,Igfbp5,Epha4,Hspa5,Mdk,Draxin,Maz,Nedd4,Phip,Dlx1,Ogt,Dusp8,Gnai2,Ezr,Ptprs,Hmgb2,Egr1,Tle1,Ezh2,Smarca4,Sox2,Gsk3b,Csnk1e,Nlk,Hipk2,Tgfb1i1,Ash1l
GO:0030902	Hindbrain development	13	196	0.88	3.86e-06	10090.ENSMUSP00000027952,10090.ENSMUSP00000028222,10090.ENSMUSP00000028672,10090.ENSMUSP00000044801,10090.ENSMUSP00000052863,10090.ENSMUSP00000064048,10090.ENSMUSP00000080419,10090.ENSMUSP00000087870,10090.ENSMUSP00000096547,10090.ENSMUSP00000096728,10090.ENSMUSP00000099671,10090.ENSMUSP00000105386,10090.ENSMUSP00000135703	Plxna2,Hspa5,Mdk,Herc1,Nfib,Ptprs,Ezh2,Pax6,Smarca4,Mafb,Myh10,Nfix,Prox1
GO:0010564	Regulation of cell cycle process	24	732	0.58	4.32e-06	10090.ENSMUSP00000000188,10090.ENSMUSP00000000579,10090.ENSMUSP00000002825,10090.ENSMUSP00000006911,10090.ENSMUSP00000014421,10090.ENSMUSP00000018851,10090.ENSMUSP00000025025,10090.ENSMUSP00000030623,10090.ENSMUSP00000034787,10090.ENSMUSP00000036035,10090.ENSMUSP00000044361,10090.ENSMUSP00000047571,10090.ENSMUSP00000075655,10090.ENSMUSP00000080419,10090.ENSMUSP00000086094,10090.ENSMUSP00000092034…	Ccnd2,Sox9,Baz1b,Cdk4,Ankrd17,Dync1h1,Dusp1,Sfpq,Phip,Foxn3,Smarca5,Hnrnpu,Prpf40a,Ezh2,Smarcc1,Mn1,Insm1,Smarca4,Sox2,Actb,Arid1a,Pbrm1,Atrx,Prox1
GO:0021766	Hippocampus development	10	100	1.06	4.32e-06	10090.ENSMUSP00000024159,10090.ENSMUSP00000025083,10090.ENSMUSP00000028672,10090.ENSMUSP00000029719,10090.ENSMUSP00000042413,10090.ENSMUSP00000064048,10090.ENSMUSP00000080419,10090.ENSMUSP00000102342,10090.ENSMUSP00000110398,10090.ENSMUSP00000135703	Dlx2,Kif5b,Mdk,Dclk2,Dlx1,Ptprs,Ezh2,Lrp8,Gsk3b,Prox1
GO:0051726	Regulation of cell cycle	30	1105	0.49	4.59e-06	10090.ENSMUSP00000000188,10090.ENSMUSP00000000579,10090.ENSMUSP00000002825,10090.ENSMUSP00000006911,10090.ENSMUSP00000014421,10090.ENSMUSP00000018851,10090.ENSMUSP00000025025,10090.ENSMUSP00000029445,10090.ENSMUSP00000030623,10090.ENSMUSP00000032768,10090.ENSMUSP00000034787,10090.ENSMUSP00000036035,10090.ENSMUSP00000044361,10090.ENSMUSP00000047571,10090.ENSMUSP00000067013,10090.ENSMUSP00000075655…	Ccnd2,Sox9,Baz1b,Cdk4,Ankrd17,Dync1h1,Dusp1,Nras,Sfpq,Nr2f2,Phip,Foxn3,Smarca5,Hnrnpu,Rhob,Prpf40a,Ezh2,Smarcc1,Mn1,Insm1,Smarca4,Sox2,Actb,Arid1a,Jun,Mbtd1,Pbrm1,Atrx,Prox1,Foxg1
GO:0043170	Macromolecule metabolic process	86	5860	0.23	4.77e-06	10090.ENSMUSP00000000579,10090.ENSMUSP00000001480,10090.ENSMUSP00000001809,10090.ENSMUSP00000002305,10090.ENSMUSP00000002825,10090.ENSMUSP00000006911,10090.ENSMUSP00000018645,10090.ENSMUSP00000021381,10090.ENSMUSP00000021514,10090.ENSMUSP00000021674,10090.ENSMUSP00000022577,10090.ENSMUSP00000022793,10090.ENSMUSP00000025025,10090.ENSMUSP00000025955,10090.ENSMUSP00000026267,10090.ENSMUSP00000027451…	Sox9,Npepps,Pabpc1,Kdm7a,Baz1b,Cdk4,Ncor1,Pnn,Ppm1a,Fos,Zc3h13,Acin1,Dusp1,Eif3a,Parp6,Epha4,Hspa5,Dclk2,Ptp4a2,Sfpq,Maz,Nedd4,Phip,Nktr,Ube2r2,Irf2bpl,Eef1a1,Smarca5,Smc1a,Herc1,Ogt,Eef2,Setd5,Hnrnpu,Rbm25,Ccdc88a,Alkbh5,Dusp8,Trim2,Dclk1,Nfib,Cd24a,Chd7,Chd4,Ptprs,Hmgb2,Klf13,Ppp1r12a,Nfia,Prpf40a,Pou3f4,Ezh2,Rnasel,Wnk1,Pax6,Kdm6b,Gad1,Pam,Smarca4,Mafb,Sox2,Actb,Peli1,Sox4,Elavl4,Jun,Mbtd1,Nfi…
GO:0061351	Neural precursor cell proliferation	11	132	0.98	4.99e-06	10090.ENSMUSP00000021950,10090.ENSMUSP00000046788,10090.ENSMUSP00000047567,10090.ENSMUSP00000049039,10090.ENSMUSP00000052088,10090.ENSMUSP00000057983,10090.ENSMUSP00000087870,10090.ENSMUSP00000096755,10090.ENSMUSP00000135703,10090.ENSMUSP00000136147,10090.ENSMUSP00000136372	Dbn1,Hook3,Sox5,Arx,Pou3f3,Cd24a,Pax6,Sox2,Prox1,Pou3f2,Foxg1
GO:0040012	Regulation of locomotion	30	1114	0.49	5.35e-06	10090.ENSMUSP00000000579,10090.ENSMUSP00000020268,10090.ENSMUSP00000021950,10090.ENSMUSP00000022469,10090.ENSMUSP00000025025,10090.ENSMUSP00000027377,10090.ENSMUSP00000027451,10090.ENSMUSP00000027952,10090.ENSMUSP00000028062,10090.ENSMUSP00000028222,10090.ENSMUSP00000028672,10090.ENSMUSP00000032768,10090.ENSMUSP00000032916,10090.ENSMUSP00000045409,10090.ENSMUSP00000047697,10090.ENSMUSP00000057543…	Sox9,Ccar1,Dbn1,Nisch,Dusp1,Igfbp5,Epha4,Plxna2,Vim,Hspa5,Mdk,Nr2f2,Maz,Ogt,Syne2,Gnai2,Rhob,Pfn2,Egr1,Actg1,Wnk1,Pax6,Insm1,Smarca4,Jun,Gsk3b,Plxna4,Dpysl3,Prox1,Map4k4
GO:0009966	Regulation of signal transduction	55	3013	0.32	5.4e-06	10090.ENSMUSP00000000579,10090.ENSMUSP00000002518,10090.ENSMUSP00000006911,10090.ENSMUSP00000014421,10090.ENSMUSP00000018645,10090.ENSMUSP00000021514,10090.ENSMUSP00000021950,10090.ENSMUSP00000024159,10090.ENSMUSP00000025025,10090.ENSMUSP00000025081,10090.ENSMUSP00000025955,10090.ENSMUSP00000026142,10090.ENSMUSP00000027377,10090.ENSMUSP00000027451,10090.ENSMUSP00000028222,10090.ENSMUSP00000028672…	Sox9,Tle5,Cdk4,Ankrd17,Ncor1,Ppm1a,Dbn1,Dlx2,Dusp1,Zeb1,Eif3a,Maged1,Igfbp5,Epha4,Hspa5,Mdk,Sfpq,Draxin,Maz,Nedd4,Phip,Dlx1,Bclaf1,Ogt,Akap9,Ccdc88a,Dusp8,Gnai2,Cd24a,Ezr,Ptprs,Hmgb2,Egr1,Tle1,Sox11,Ezh2,Git2,Wnk1,Mn1,Smarca4,Sox2,Peli1,Sox4,Jun,Gsk3b,Tcf4,Hnrnpk,Csnk1e,Nlk,Hipk2,Acvr2b,Tgfb1i1,Prox1,Ash1l,Map4k4
GO:0021761	Limbic system development	11	134	0.97	5.64e-06	10090.ENSMUSP00000024159,10090.ENSMUSP00000025083,10090.ENSMUSP00000028672,10090.ENSMUSP00000029719,10090.ENSMUSP00000042413,10090.ENSMUSP00000064048,10090.ENSMUSP00000080419,10090.ENSMUSP00000102342,10090.ENSMUSP00000110398,10090.ENSMUSP00000135703,10090.ENSMUSP00000136147	Dlx2,Kif5b,Mdk,Dclk2,Dlx1,Ptprs,Ezh2,Lrp8,Gsk3b,Prox1,Pou3f2
GO:0048663	Neuron fate commitment	9	80	1.11	7.84e-06	10090.ENSMUSP00000000579,10090.ENSMUSP00000024159,10090.ENSMUSP00000042413,10090.ENSMUSP00000087870,10090.ENSMUSP00000096755,10090.ENSMUSP00000135703,10090.ENSMUSP00000136147,10090.ENSMUSP00000136372,10090.ENSMUSP00000137203	Sox9,Dlx2,Dlx1,Pax6,Sox2,Prox1,Pou3f2,Foxg1,Sox1
GO:0022603	Regulation of anatomical structure morphogenesis	28	1013	0.5	9.08e-06	10090.ENSMUSP00000000579,10090.ENSMUSP00000021950,10090.ENSMUSP00000026142,10090.ENSMUSP00000026267,10090.ENSMUSP00000026699,10090.ENSMUSP00000027451,10090.ENSMUSP00000027952,10090.ENSMUSP00000028062,10090.ENSMUSP00000028672,10090.ENSMUSP00000029445,10090.ENSMUSP00000030862,10090.ENSMUSP00000034740,10090.ENSMUSP00000034787,10090.ENSMUSP00000063734,10090.ENSMUSP00000064048,10090.ENSMUSP00000067013…	Sox9,Dbn1,Maged1,Parp6,Mkln1,Epha4,Plxna2,Vim,Mdk,Nras,Draxin,Nedd4,Phip,Ezr,Ptprs,Rhob,Map1b,Tiam2,Prpf40a,Myh10,Lrp8,Gsk3b,Tcf4,Plxna4,Hnrnpk,Hipk2,Pou3f2,Ttc3
GO:0010648	Negative regulation of cell communication	34	1427	0.44	1.06e-05	10090.ENSMUSP00000000579,10090.ENSMUSP00000002518,10090.ENSMUSP00000018645,10090.ENSMUSP00000021514,10090.ENSMUSP00000024159,10090.ENSMUSP00000025025,10090.ENSMUSP00000025955,10090.ENSMUSP00000027377,10090.ENSMUSP00000027451,10090.ENSMUSP00000028222,10090.ENSMUSP00000028672,10090.ENSMUSP00000030862,10090.ENSMUSP00000032916,10090.ENSMUSP00000034740,10090.ENSMUSP00000034787,10090.ENSMUSP00000042413…	Sox9,Tle5,Ncor1,Ppm1a,Dlx2,Dusp1,Eif3a,Igfbp5,Epha4,Hspa5,Mdk,Draxin,Maz,Nedd4,Phip,Dlx1,Ogt,Dusp8,Gnai2,Ezr,Ptprs,Hmgb2,Egr1,Tle1,Ezh2,Smarca4,Sox2,Klf7,Gsk3b,Csnk1e,Nlk,Hipk2,Tgfb1i1,Ash1l
GO:0050769	Positive regulation of neurogenesis	15	300	0.76	1.07e-05	10090.ENSMUSP00000021950,10090.ENSMUSP00000026267,10090.ENSMUSP00000027451,10090.ENSMUSP00000027952,10090.ENSMUSP00000028062,10090.ENSMUSP00000028672,10090.ENSMUSP00000068374,10090.ENSMUSP00000072020,10090.ENSMUSP00000078070,10090.ENSMUSP00000087870,10090.ENSMUSP00000096755,10090.ENSMUSP00000102342,10090.ENSMUSP00000110398,10090.ENSMUSP00000110748,10090.ENSMUSP00000136372	Dbn1,Parp6,Epha4,Plxna2,Vim,Mdk,Map1b,Tiam2,Sox11,Pax6,Sox2,Lrp8,Gsk3b,Plxna4,Foxg1
GO:0023057	Negative regulation of signaling	34	1431	0.44	1.11e-05	10090.ENSMUSP00000000579,10090.ENSMUSP00000002518,10090.ENSMUSP00000018645,10090.ENSMUSP00000021514,10090.ENSMUSP00000024159,10090.ENSMUSP00000025025,10090.ENSMUSP00000025955,10090.ENSMUSP00000027377,10090.ENSMUSP00000027451,10090.ENSMUSP00000028222,10090.ENSMUSP00000028672,10090.ENSMUSP00000030862,10090.ENSMUSP00000032916,10090.ENSMUSP00000034740,10090.ENSMUSP00000034787,10090.ENSMUSP00000042413…	Sox9,Tle5,Ncor1,Ppm1a,Dlx2,Dusp1,Eif3a,Igfbp5,Epha4,Hspa5,Mdk,Draxin,Maz,Nedd4,Phip,Dlx1,Ogt,Dusp8,Gnai2,Ezr,Ptprs,Hmgb2,Egr1,Tle1,Ezh2,Smarca4,Sox2,Klf7,Gsk3b,Csnk1e,Nlk,Hipk2,Tgfb1i1,Ash1l
GO:0048646	Anatomical structure formation involved in morphogenesis	28	1028	0.5	1.19e-05	10090.ENSMUSP00000000579,10090.ENSMUSP00000025025,10090.ENSMUSP00000027952,10090.ENSMUSP00000038972,10090.ENSMUSP00000044801,10090.ENSMUSP00000052863,10090.ENSMUSP00000067013,10090.ENSMUSP00000071486,10090.ENSMUSP00000077781,10090.ENSMUSP00000078070,10090.ENSMUSP00000087870,10090.ENSMUSP00000091620,10090.ENSMUSP00000096547,10090.ENSMUSP00000096728,10090.ENSMUSP00000096755,10090.ENSMUSP00000099671…	Sox9,Dusp1,Plxna2,Sdk2,Herc1,Nfib,Rhob,Actg1,Enah,Sox11,Pax6,Kdm6b,Smarca4,Mafb,Sox2,Myh10,Sox4,Arid1a,Lrp8,Jun,Nfix,Pbrm1,Gsk3b,Hipk2,Pou2f1,Acvr2b,Zfp219,Prox1
GO:0071363	Cellular response to growth factor stimulus	19	498	0.64	1.22e-05	10090.ENSMUSP00000000579,10090.ENSMUSP00000021514,10090.ENSMUSP00000021674,10090.ENSMUSP00000021950,10090.ENSMUSP00000025081,10090.ENSMUSP00000028222,10090.ENSMUSP00000042413,10090.ENSMUSP00000042457,10090.ENSMUSP00000047567,10090.ENSMUSP00000068374,10090.ENSMUSP00000069616,10090.ENSMUSP00000102207,10090.ENSMUSP00000102342,10090.ENSMUSP00000102711,10090.ENSMUSP00000110398,10090.ENSMUSP00000113341…	Sox9,Ppm1a,Fos,Dbn1,Zeb1,Hspa5,Dlx1,Eef1a1,Sox5,Map1b,Egr1,Elavl4,Lrp8,Jun,Gsk3b,Csnk1e,Nlk,Hipk2,Acvr2b
GO:0002088	Lens development in camera-type eye	9	86	1.08	1.32e-05	10090.ENSMUSP00000028062,10090.ENSMUSP00000078070,10090.ENSMUSP00000087870,10090.ENSMUSP00000096547,10090.ENSMUSP00000096755,10090.ENSMUSP00000124133,10090.ENSMUSP00000124738,10090.ENSMUSP00000135703,10090.ENSMUSP00000137203	Vim,Sox11,Pax6,Smarca4,Sox2,Hipk2,Pou2f1,Prox1,Sox1
GO:0060041	Retina development in camera-type eye	12	183	0.88	1.32e-05	10090.ENSMUSP00000000579,10090.ENSMUSP00000038972,10090.ENSMUSP00000050034,10090.ENSMUSP00000059079,10090.ENSMUSP00000087870,10090.ENSMUSP00000096547,10090.ENSMUSP00000096755,10090.ENSMUSP00000099671,10090.ENSMUSP00000124133,10090.ENSMUSP00000126108,10090.ENSMUSP00000130123,10090.ENSMUSP00000135703	Sox9,Sdk2,Dclk1,Chd7,Pax6,Smarca4,Sox2,Myh10,Hipk2,Acvr2b,Gnb1,Prox1
GO:0051241	Negative regulation of multicellular organismal process	30	1172	0.47	1.44e-05	10090.ENSMUSP00000000188,10090.ENSMUSP00000000579,10090.ENSMUSP00000021950,10090.ENSMUSP00000024159,10090.ENSMUSP00000027377,10090.ENSMUSP00000027451,10090.ENSMUSP00000028672,10090.ENSMUSP00000030862,10090.ENSMUSP00000032768,10090.ENSMUSP00000042413,10090.ENSMUSP00000045409,10090.ENSMUSP00000046788,10090.ENSMUSP00000052863,10090.ENSMUSP00000057543,10090.ENSMUSP00000057983,10090.ENSMUSP00000063734…	Ccnd2,Sox9,Dbn1,Dlx2,Igfbp5,Epha4,Mdk,Draxin,Nr2f2,Dlx1,Ogt,Hook3,Nfib,Gnai2,Cd24a,Ezr,Ptprs,Pfn2,Sox11,Ezh2,Wnk1,Pax6,Mafb,Syt11,Klf7,Gsk3b,Tcf4,Hnrnpk,Acvr2b,Prox1
GO:0016477	Cell migration	27	976	0.5	1.47e-05	10090.ENSMUSP00000027451,10090.ENSMUSP00000027952,10090.ENSMUSP00000028672,10090.ENSMUSP00000028981,10090.ENSMUSP00000032768,10090.ENSMUSP00000047697,10090.ENSMUSP00000048978,10090.ENSMUSP00000049039,10090.ENSMUSP00000050034,10090.ENSMUSP00000050716,10090.ENSMUSP00000052088,10090.ENSMUSP00000057983,10090.ENSMUSP00000065940,10090.ENSMUSP00000067013,10090.ENSMUSP00000067241,10090.ENSMUSP00000075655…	Epha4,Plxna2,Mdk,Mapre1,Nr2f2,Syne2,Ccdc88a,Arx,Dclk1,Efnb1,Pou3f3,Cd24a,Hmgb2,Rhob,Nav1,Prpf40a,Wnk1,Pax6,Nr2f1,Insm1,Myh10,Lrp8,Gsk3b,Prox1,Pou3f2,Foxg1,Sox1
GO:0031346	Positive regulation of cell projection organization	18	456	0.66	1.59e-05	10090.ENSMUSP00000021950,10090.ENSMUSP00000026267,10090.ENSMUSP00000027451,10090.ENSMUSP00000027952,10090.ENSMUSP00000028222,10090.ENSMUSP00000028672,10090.ENSMUSP00000042457,10090.ENSMUSP00000048978,10090.ENSMUSP00000057983,10090.ENSMUSP00000068374,10090.ENSMUSP00000072020,10090.ENSMUSP00000080419,10090.ENSMUSP00000102207,10090.ENSMUSP00000102342,10090.ENSMUSP00000110398,10090.ENSMUSP00000110748…	Dbn1,Parp6,Epha4,Plxna2,Hspa5,Mdk,Eef1a1,Ccdc88a,Cd24a,Map1b,Tiam2,Ezh2,Elavl4,Lrp8,Gsk3b,Plxna4,Hnrnpk,Dpysl3
GO:0045666	Positive regulation of neuron differentiation	10	118	0.99	1.59e-05	10090.ENSMUSP00000024159,10090.ENSMUSP00000025081,10090.ENSMUSP00000042413,10090.ENSMUSP00000068374,10090.ENSMUSP00000078070,10090.ENSMUSP00000087870,10090.ENSMUSP00000096755,10090.ENSMUSP00000110636,10090.ENSMUSP00000135703,10090.ENSMUSP00000136372	Dlx2,Zeb1,Dlx1,Map1b,Sox11,Pax6,Sox2,Tcf4,Prox1,Foxg1
GO:0048593	Camera-type eye morphogenesis	11	151	0.92	1.59e-05	10090.ENSMUSP00000000579,10090.ENSMUSP00000025081,10090.ENSMUSP00000038972,10090.ENSMUSP00000078070,10090.ENSMUSP00000087870,10090.ENSMUSP00000096755,10090.ENSMUSP00000101517,10090.ENSMUSP00000124133,10090.ENSMUSP00000124738,10090.ENSMUSP00000135703,10090.ENSMUSP00000137203	Sox9,Zeb1,Sdk2,Sox11,Pax6,Sox2,Arid1a,Hipk2,Pou2f1,Prox1,Sox1
GO:0051246	Regulation of protein metabolic process	51	2782	0.32	1.59e-05	10090.ENSMUSP00000000188,10090.ENSMUSP00000000579,10090.ENSMUSP00000001809,10090.ENSMUSP00000002825,10090.ENSMUSP00000006911,10090.ENSMUSP00000018645,10090.ENSMUSP00000025025,10090.ENSMUSP00000025955,10090.ENSMUSP00000026142,10090.ENSMUSP00000027377,10090.ENSMUSP00000027451,10090.ENSMUSP00000028062,10090.ENSMUSP00000028222,10090.ENSMUSP00000029445,10090.ENSMUSP00000032768,10090.ENSMUSP00000034740…	Ccnd2,Sox9,Pabpc1,Baz1b,Cdk4,Ncor1,Dusp1,Eif3a,Maged1,Igfbp5,Epha4,Vim,Hspa5,Nras,Nr2f2,Nedd4,Phip,Eef1a1,Smarca5,Ogt,Eef2,Akap9,Setd5,Hnrnpu,Ccdc88a,Gnai2,Cd24a,Ezr,Pfn2,Ppp1r12a,Egr1,Ezh2,Wnk1,Smarcc1,Pax6,Msi2,Insm1,Mtch1,Sox2,Actb,Peli1,Sox4,Elavl4,Lrp8,Jun,Atrx,Gsk3b,Csnk1e,Hipk2,Acvr2b,Prox1
GO:0060174	Limb bud formation	5	11	1.72	1.7e-05	10090.ENSMUSP00000000579,10090.ENSMUSP00000027952,10090.ENSMUSP00000078070,10090.ENSMUSP00000100013,10090.ENSMUSP00000126854	Sox9,Plxna2,Sox11,Sox4,Zfp219
GO:0090596	Sensory organ morphogenesis	15	318	0.73	2.01e-05	10090.ENSMUSP00000000579,10090.ENSMUSP00000025081,10090.ENSMUSP00000038972,10090.ENSMUSP00000059079,10090.ENSMUSP00000077354,10090.ENSMUSP00000078070,10090.ENSMUSP00000087870,10090.ENSMUSP00000096728,10090.ENSMUSP00000096755,10090.ENSMUSP00000101517,10090.ENSMUSP00000124133,10090.ENSMUSP00000124738,10090.ENSMUSP00000135703,10090.ENSMUSP00000136372,10090.ENSMUSP00000137203	Sox9,Zeb1,Sdk2,Chd7,Pou3f4,Sox11,Pax6,Mafb,Sox2,Arid1a,Hipk2,Pou2f1,Prox1,Foxg1,Sox1
GO:0045665	Negative regulation of neuron differentiation	9	92	1.05	2.11e-05	10090.ENSMUSP00000000579,10090.ENSMUSP00000024159,10090.ENSMUSP00000042413,10090.ENSMUSP00000057983,10090.ENSMUSP00000087870,10090.ENSMUSP00000096755,10090.ENSMUSP00000110398,10090.ENSMUSP00000136372,10090.ENSMUSP00000156151	Sox9,Dlx2,Dlx1,Cd24a,Pax6,Sox2,Gsk3b,Foxg1,Ttc3
GO:0048585	Negative regulation of response to stimulus	37	1697	0.4	2.11e-05	10090.ENSMUSP00000000579,10090.ENSMUSP00000002518,10090.ENSMUSP00000018645,10090.ENSMUSP00000021514,10090.ENSMUSP00000021950,10090.ENSMUSP00000024159,10090.ENSMUSP00000025025,10090.ENSMUSP00000025955,10090.ENSMUSP00000027377,10090.ENSMUSP00000027451,10090.ENSMUSP00000028222,10090.ENSMUSP00000028672,10090.ENSMUSP00000030862,10090.ENSMUSP00000032916,10090.ENSMUSP00000034740,10090.ENSMUSP00000034787…	Sox9,Tle5,Ncor1,Ppm1a,Dbn1,Dlx2,Dusp1,Eif3a,Igfbp5,Epha4,Hspa5,Mdk,Draxin,Maz,Nedd4,Phip,Dlx1,Ogt,Dusp8,Gnai2,Cd24a,Ezr,Ptprs,Hmgb2,Egr1,Tle1,Ezh2,Smarca4,Sox2,Syt11,Klf7,Gsk3b,Csnk1e,Nlk,Hipk2,Tgfb1i1,Ash1l
GO:0002065	Columnar/cuboidal epithelial cell differentiation	10	125	0.96	2.52e-05	10090.ENSMUSP00000000579,10090.ENSMUSP00000001566,10090.ENSMUSP00000052863,10090.ENSMUSP00000068374,10090.ENSMUSP00000078070,10090.ENSMUSP00000087870,10090.ENSMUSP00000092048,10090.ENSMUSP00000100013,10090.ENSMUSP00000135703,10090.ENSMUSP00000136147	Sox9,Tubb5,Nfib,Map1b,Sox11,Pax6,Insm1,Sox4,Prox1,Pou3f2
GO:0036211	Protein modification process	49	2667	0.32	2.7e-05	10090.ENSMUSP00000000579,10090.ENSMUSP00000002305,10090.ENSMUSP00000002825,10090.ENSMUSP00000006911,10090.ENSMUSP00000021514,10090.ENSMUSP00000025025,10090.ENSMUSP00000026267,10090.ENSMUSP00000027451,10090.ENSMUSP00000029719,10090.ENSMUSP00000030578,10090.ENSMUSP00000030623,10090.ENSMUSP00000034740,10090.ENSMUSP00000034787,10090.ENSMUSP00000035112,10090.ENSMUSP00000038813,10090.ENSMUSP00000041070…	Sox9,Kdm7a,Baz1b,Cdk4,Ppm1a,Dusp1,Parp6,Epha4,Dclk2,Ptp4a2,Sfpq,Nedd4,Phip,Nktr,Ube2r2,Irf2bpl,Smarca5,Herc1,Ogt,Setd5,Dusp8,Trim2,Dclk1,Cd24a,Chd4,Ptprs,Ppp1r12a,Ezh2,Rnasel,Wnk1,Pax6,Kdm6b,Gad1,Pam,Smarca4,Actb,Peli1,Mbtd1,Gsk3b,Csnk1e,Nlk,Hipk2,Acvr2b,B3gnt5,Tet3,Ash1l,Map4k4,Gatad2b,Ttc3
GO:0051130	Positive regulation of cellular component organization	30	1213	0.45	2.74e-05	10090.ENSMUSP00000000579,10090.ENSMUSP00000007216,10090.ENSMUSP00000018851,10090.ENSMUSP00000021950,10090.ENSMUSP00000025083,10090.ENSMUSP00000026267,10090.ENSMUSP00000027451,10090.ENSMUSP00000027952,10090.ENSMUSP00000028222,10090.ENSMUSP00000028672,10090.ENSMUSP00000028981,10090.ENSMUSP00000030623,10090.ENSMUSP00000034787,10090.ENSMUSP00000042457,10090.ENSMUSP00000046129,10090.ENSMUSP00000048978…	Sox9,Ap2m1,Dync1h1,Dbn1,Kif5b,Parp6,Epha4,Plxna2,Hspa5,Mdk,Mapre1,Sfpq,Phip,Eef1a1,Akap9,Ccdc88a,Cd24a,Map1b,Pfn2,Tiam2,Ezh2,Elavl4,Lrp8,Atrx,Gsk3b,Plxna4,Hnrnpk,Dpysl3,Prox1,Map4k4
GO:1901701	Cellular response to oxygen-containing compound	29	1154	0.46	3.2e-05	10090.ENSMUSP00000000579,10090.ENSMUSP00000001280,10090.ENSMUSP00000006911,10090.ENSMUSP00000021674,10090.ENSMUSP00000025081,10090.ENSMUSP00000027377,10090.ENSMUSP00000027451,10090.ENSMUSP00000028062,10090.ENSMUSP00000028222,10090.ENSMUSP00000034787,10090.ENSMUSP00000045409,10090.ENSMUSP00000046129,10090.ENSMUSP00000047571,10090.ENSMUSP00000057543,10090.ENSMUSP00000063734,10090.ENSMUSP00000065940…	Sox9,Gramd1a,Cdk4,Fos,Zeb1,Igfbp5,Epha4,Vim,Hspa5,Phip,Ogt,Akap9,Hnrnpu,Gnai2,Ezr,Hmgb2,Rhob,Map1b,Egr1,Ezh2,Smarcc1,Kdm6b,Actb,Sox4,Lrp8,Jun,Zbtb20,Gsk3b,Hnrnpk
GO:0043412	Macromolecule modification	51	2859	0.31	3.44e-05	10090.ENSMUSP00000000579,10090.ENSMUSP00000002305,10090.ENSMUSP00000002825,10090.ENSMUSP00000006911,10090.ENSMUSP00000021514,10090.ENSMUSP00000022577,10090.ENSMUSP00000025025,10090.ENSMUSP00000026267,10090.ENSMUSP00000027451,10090.ENSMUSP00000029719,10090.ENSMUSP00000030578,10090.ENSMUSP00000030623,10090.ENSMUSP00000034740,10090.ENSMUSP00000034787,10090.ENSMUSP00000035112,10090.ENSMUSP00000038813…	Sox9,Kdm7a,Baz1b,Cdk4,Ppm1a,Zc3h13,Dusp1,Parp6,Epha4,Dclk2,Ptp4a2,Sfpq,Nedd4,Phip,Nktr,Ube2r2,Irf2bpl,Smarca5,Herc1,Ogt,Setd5,Alkbh5,Dusp8,Trim2,Dclk1,Cd24a,Chd4,Ptprs,Ppp1r12a,Ezh2,Rnasel,Wnk1,Pax6,Kdm6b,Gad1,Pam,Smarca4,Actb,Peli1,Mbtd1,Gsk3b,Csnk1e,Nlk,Hipk2,Acvr2b,B3gnt5,Tet3,Ash1l,Map4k4,Gatad2b,Ttc3
GO:0002089	Lens morphogenesis in camera-type eye	6	28	1.39	3.66e-05	10090.ENSMUSP00000078070,10090.ENSMUSP00000096755,10090.ENSMUSP00000124133,10090.ENSMUSP00000124738,10090.ENSMUSP00000135703,10090.ENSMUSP00000137203	Sox11,Sox2,Hipk2,Pou2f1,Prox1,Sox1
GO:0033043	Regulation of organelle organization	30	1231	0.45	3.66e-05	10090.ENSMUSP00000002825,10090.ENSMUSP00000018851,10090.ENSMUSP00000021950,10090.ENSMUSP00000025025,10090.ENSMUSP00000025083,10090.ENSMUSP00000028672,10090.ENSMUSP00000028981,10090.ENSMUSP00000030623,10090.ENSMUSP00000034787,10090.ENSMUSP00000044361,10090.ENSMUSP00000046129,10090.ENSMUSP00000047571,10090.ENSMUSP00000047697,10090.ENSMUSP00000048978,10090.ENSMUSP00000063734,10090.ENSMUSP00000064048…	Baz1b,Dync1h1,Dbn1,Dusp1,Kif5b,Mdk,Mapre1,Sfpq,Phip,Smarca5,Akap9,Hnrnpu,Syne2,Ccdc88a,Ezr,Ptprs,Rhob,Map1b,Pfn2,Actg1,Smarcc1,Pam,Smarca4,Actb,Arid1a,Syt11,Pbrm1,Atrx,Gsk3b,Prox1
GO:0007017	Microtubule-based process	24	840	0.52	4.01e-05	10090.ENSMUSP00000001566,10090.ENSMUSP00000018645,10090.ENSMUSP00000018851,10090.ENSMUSP00000025083,10090.ENSMUSP00000028102,10090.ENSMUSP00000028981,10090.ENSMUSP00000029719,10090.ENSMUSP00000030623,10090.ENSMUSP00000044645,10090.ENSMUSP00000046129,10090.ENSMUSP00000046788,10090.ENSMUSP00000047571,10090.ENSMUSP00000047697,10090.ENSMUSP00000048978,10090.ENSMUSP00000050034,10090.ENSMUSP00000063734…	Tubb5,Ncor1,Dync1h1,Kif5b,Kif5c,Mapre1,Dclk2,Sfpq,Smc1a,Akap9,Hook3,Hnrnpu,Syne2,Ccdc88a,Dclk1,Ezr,Nav1,Map1b,Ppp1r12a,Tubb3,Pax6,Atrx,Arhgap21,Ash1l
GO:0048598	Embryonic morphogenesis	21	659	0.56	4.07e-05	10090.ENSMUSP00000000579,10090.ENSMUSP00000024159,10090.ENSMUSP00000025025,10090.ENSMUSP00000025081,10090.ENSMUSP00000059079,10090.ENSMUSP00000077354,10090.ENSMUSP00000077781,10090.ENSMUSP00000078070,10090.ENSMUSP00000087870,10090.ENSMUSP00000091620,10090.ENSMUSP00000096547,10090.ENSMUSP00000096728,10090.ENSMUSP00000096755,10090.ENSMUSP00000100013,10090.ENSMUSP00000101517,10090.ENSMUSP00000124133…	Sox9,Dlx2,Dusp1,Zeb1,Chd7,Pou3f4,Enah,Sox11,Pax6,Kdm6b,Smarca4,Mafb,Sox2,Sox4,Arid1a,Hipk2,Pou2f1,Acvr2b,Tgfb1i1,Prox1,Foxg1
GO:0021954	Central nervous system neuron development	9	102	1.01	4.46e-05	10090.ENSMUSP00000027451,10090.ENSMUSP00000029719,10090.ENSMUSP00000030862,10090.ENSMUSP00000049039,10090.ENSMUSP00000050034,10090.ENSMUSP00000052863,10090.ENSMUSP00000110748,10090.ENSMUSP00000136372,10090.ENSMUSP00000137203	Epha4,Dclk2,Draxin,Arx,Dclk1,Nfib,Plxna4,Foxg1,Sox1
GO:0050678	Regulation of epithelial cell proliferation	17	445	0.64	4.97e-05	10090.ENSMUSP00000000188,10090.ENSMUSP00000000579,10090.ENSMUSP00000006911,10090.ENSMUSP00000025081,10090.ENSMUSP00000026142,10090.ENSMUSP00000028672,10090.ENSMUSP00000029445,10090.ENSMUSP00000032768,10090.ENSMUSP00000034787,10090.ENSMUSP00000049039,10090.ENSMUSP00000052863,10090.ENSMUSP00000065940,10090.ENSMUSP00000078070,10090.ENSMUSP00000087870,10090.ENSMUSP00000096755,10090.ENSMUSP00000102711…	Ccnd2,Sox9,Cdk4,Zeb1,Maged1,Mdk,Nras,Nr2f2,Phip,Arx,Nfib,Hmgb2,Sox11,Pax6,Sox2,Jun,Prox1
GO:0048596	Embryonic camera-type eye morphogenesis	6	30	1.36	5.09e-05	10090.ENSMUSP00000025081,10090.ENSMUSP00000078070,10090.ENSMUSP00000087870,10090.ENSMUSP00000101517,10090.ENSMUSP00000124133,10090.ENSMUSP00000135703	Zeb1,Sox11,Pax6,Arid1a,Hipk2,Prox1
GO:0016570	Histone modification	16	395	0.67	5.11e-05	10090.ENSMUSP00000002305,10090.ENSMUSP00000002825,10090.ENSMUSP00000030623,10090.ENSMUSP00000044361,10090.ENSMUSP00000045409,10090.ENSMUSP00000047398,10090.ENSMUSP00000060054,10090.ENSMUSP00000080419,10090.ENSMUSP00000087870,10090.ENSMUSP00000091620,10090.ENSMUSP00000096547,10090.ENSMUSP00000098066,10090.ENSMUSP00000103485,10090.ENSMUSP00000139630,10090.ENSMUSP00000140251,10090.ENSMUSP00000142514	Kdm7a,Baz1b,Sfpq,Smarca5,Ogt,Setd5,Chd4,Ezh2,Pax6,Kdm6b,Smarca4,Actb,Mbtd1,Tet3,Ash1l,Gatad2b
GO:0022604	Regulation of cell morphogenesis	15	346	0.7	5.13e-05	10090.ENSMUSP00000021950,10090.ENSMUSP00000026267,10090.ENSMUSP00000026699,10090.ENSMUSP00000027451,10090.ENSMUSP00000027952,10090.ENSMUSP00000028672,10090.ENSMUSP00000034787,10090.ENSMUSP00000063734,10090.ENSMUSP00000067013,10090.ENSMUSP00000075655,10090.ENSMUSP00000099671,10090.ENSMUSP00000102342,10090.ENSMUSP00000110748,10090.ENSMUSP00000112104,10090.ENSMUSP00000156151	Dbn1,Parp6,Mkln1,Epha4,Plxna2,Mdk,Phip,Ezr,Rhob,Prpf40a,Myh10,Lrp8,Plxna4,Hnrnpk,Ttc3
GO:0048638	Regulation of developmental growth	16	398	0.66	5.56e-05	10090.ENSMUSP00000000188,10090.ENSMUSP00000006911,10090.ENSMUSP00000018645,10090.ENSMUSP00000021950,10090.ENSMUSP00000022629,10090.ENSMUSP00000030862,10090.ENSMUSP00000049039,10090.ENSMUSP00000059079,10090.ENSMUSP00000063734,10090.ENSMUSP00000064048,10090.ENSMUSP00000068374,10090.ENSMUSP00000110398,10090.ENSMUSP00000110748,10090.ENSMUSP00000112104,10090.ENSMUSP00000135703,10090.ENSMUSP00000136147	Ccnd2,Cdk4,Ncor1,Dbn1,Dpysl2,Draxin,Arx,Chd7,Ezr,Ptprs,Map1b,Gsk3b,Plxna4,Hnrnpk,Prox1,Pou3f2
GO:0034097	Response to cytokine	25	931	0.49	6.59e-05	10090.ENSMUSP00000000080,10090.ENSMUSP00000000579,10090.ENSMUSP00000002518,10090.ENSMUSP00000006911,10090.ENSMUSP00000021674,10090.ENSMUSP00000021950,10090.ENSMUSP00000025025,10090.ENSMUSP00000025083,10090.ENSMUSP00000028062,10090.ENSMUSP00000028222,10090.ENSMUSP00000043583,10090.ENSMUSP00000044361,10090.ENSMUSP00000047571,10090.ENSMUSP00000049902,10090.ENSMUSP00000069616,10090.ENSMUSP00000071486…	Klf6,Sox9,Tle5,Cdk4,Fos,Dbn1,Dusp1,Kif5b,Vim,Hspa5,Bclaf1,Smarca5,Hnrnpu,Trim2,Egr1,Actg1,Enah,Wnk1,Pax6,Jun,Elavl2,Gsk3b,Dpysl3,Ro60,Sox1
GO:1901699	Cellular response to nitrogen compound	21	686	0.55	7.3e-05	10090.ENSMUSP00000000579,10090.ENSMUSP00000006911,10090.ENSMUSP00000021674,10090.ENSMUSP00000025081,10090.ENSMUSP00000027377,10090.ENSMUSP00000027451,10090.ENSMUSP00000028062,10090.ENSMUSP00000028222,10090.ENSMUSP00000034787,10090.ENSMUSP00000046129,10090.ENSMUSP00000057543,10090.ENSMUSP00000063734,10090.ENSMUSP00000068374,10090.ENSMUSP00000069616,10090.ENSMUSP00000080419,10090.ENSMUSP00000086094…	Sox9,Cdk4,Fos,Zeb1,Igfbp5,Epha4,Vim,Hspa5,Phip,Akap9,Gnai2,Ezr,Map1b,Egr1,Ezh2,Smarcc1,Actb,Jun,Atrx,Gsk3b,Hnrnpk
GO:0014070	Response to organic cyclic compound	26	1008	0.47	8.01e-05	10090.ENSMUSP00000001280,10090.ENSMUSP00000006911,10090.ENSMUSP00000021674,10090.ENSMUSP00000027121,10090.ENSMUSP00000027377,10090.ENSMUSP00000028222,10090.ENSMUSP00000028672,10090.ENSMUSP00000032768,10090.ENSMUSP00000034740,10090.ENSMUSP00000046129,10090.ENSMUSP00000047571,10090.ENSMUSP00000063734,10090.ENSMUSP00000065940,10090.ENSMUSP00000068374,10090.ENSMUSP00000069616,10090.ENSMUSP00000080419…	Gramd1a,Cdk4,Fos,Rftn2,Igfbp5,Hspa5,Mdk,Nr2f2,Nedd4,Akap9,Hnrnpu,Ezr,Hmgb2,Map1b,Egr1,Ezh2,Pam,Actb,Peli1,Arid1a,Elavl4,Lrp8,Txnip,Jun,Gsk3b,Hnrnpk
GO:0050770	Regulation of axonogenesis	11	182	0.84	8.02e-05	10090.ENSMUSP00000021950,10090.ENSMUSP00000027451,10090.ENSMUSP00000027952,10090.ENSMUSP00000028062,10090.ENSMUSP00000030862,10090.ENSMUSP00000064048,10090.ENSMUSP00000068374,10090.ENSMUSP00000072020,10090.ENSMUSP00000110398,10090.ENSMUSP00000110748,10090.ENSMUSP00000136147	Dbn1,Epha4,Plxna2,Vim,Draxin,Ptprs,Map1b,Tiam2,Gsk3b,Plxna4,Pou3f2
GO:0031399	Regulation of protein modification process	35	1658	0.38	8.81e-05	10090.ENSMUSP00000000188,10090.ENSMUSP00000000579,10090.ENSMUSP00000002825,10090.ENSMUSP00000018645,10090.ENSMUSP00000025025,10090.ENSMUSP00000026142,10090.ENSMUSP00000027451,10090.ENSMUSP00000028222,10090.ENSMUSP00000029445,10090.ENSMUSP00000032768,10090.ENSMUSP00000034787,10090.ENSMUSP00000044361,10090.ENSMUSP00000045409,10090.ENSMUSP00000046129,10090.ENSMUSP00000047398,10090.ENSMUSP00000048978…	Ccnd2,Sox9,Baz1b,Ncor1,Dusp1,Maged1,Epha4,Hspa5,Nras,Nr2f2,Phip,Smarca5,Ogt,Akap9,Setd5,Ccdc88a,Gnai2,Cd24a,Pfn2,Ppp1r12a,Egr1,Ezh2,Wnk1,Pax6,Insm1,Actb,Peli1,Sox4,Lrp8,Jun,Atrx,Gsk3b,Hipk2,Acvr2b,Prox1
GO:0035295	Tube development	26	1016	0.47	9.01e-05	10090.ENSMUSP00000000579,10090.ENSMUSP00000025081,10090.ENSMUSP00000027377,10090.ENSMUSP00000027451,10090.ENSMUSP00000027952,10090.ENSMUSP00000032768,10090.ENSMUSP00000034740,10090.ENSMUSP00000052088,10090.ENSMUSP00000052863,10090.ENSMUSP00000059079,10090.ENSMUSP00000067013,10090.ENSMUSP00000071486,10090.ENSMUSP00000074899,10090.ENSMUSP00000077781,10090.ENSMUSP00000078070,10090.ENSMUSP00000087870…	Sox9,Zeb1,Igfbp5,Epha4,Plxna2,Nr2f2,Nedd4,Pou3f3,Nfib,Chd7,Rhob,Actg1,Nfia,Enah,Sox11,Pax6,Smarca4,Sox2,Sox4,Arid1a,Jun,Pbrm1,Atrx,Plxna4,Acvr2b,Prox1
GO:0006935	Chemotaxis	18	531	0.59	0.00011	10090.ENSMUSP00000022629,10090.ENSMUSP00000025083,10090.ENSMUSP00000027451,10090.ENSMUSP00000027952,10090.ENSMUSP00000028102,10090.ENSMUSP00000028672,10090.ENSMUSP00000030862,10090.ENSMUSP00000049039,10090.ENSMUSP00000050716,10090.ENSMUSP00000052863,10090.ENSMUSP00000065940,10090.ENSMUSP00000071134,10090.ENSMUSP00000077781,10090.ENSMUSP00000087870,10090.ENSMUSP00000099671,10090.ENSMUSP00000109720…	Dpysl2,Kif5b,Epha4,Plxna2,Kif5c,Mdk,Draxin,Arx,Efnb1,Nfib,Hmgb2,Tubb3,Enah,Pax6,Myh10,Klf7,Plxna4,Foxg1
GO:0030111	Regulation of Wnt signaling pathway	14	322	0.7	0.00011	10090.ENSMUSP00000000579,10090.ENSMUSP00000002518,10090.ENSMUSP00000021514,10090.ENSMUSP00000028672,10090.ENSMUSP00000030862,10090.ENSMUSP00000069616,10090.ENSMUSP00000072481,10090.ENSMUSP00000086017,10090.ENSMUSP00000096547,10090.ENSMUSP00000096755,10090.ENSMUSP00000100013,10090.ENSMUSP00000110398,10090.ENSMUSP00000113341,10090.ENSMUSP00000119345	Sox9,Tle5,Ppm1a,Mdk,Draxin,Egr1,Tle1,Wnk1,Smarca4,Sox2,Sox4,Gsk3b,Csnk1e,Nlk
GO:0030155	Regulation of cell adhesion	23	829	0.5	0.00011	10090.ENSMUSP00000000579,10090.ENSMUSP00000021950,10090.ENSMUSP00000025025,10090.ENSMUSP00000027451,10090.ENSMUSP00000027952,10090.ENSMUSP00000028672,10090.ENSMUSP00000050716,10090.ENSMUSP00000057983,10090.ENSMUSP00000069257,10090.ENSMUSP00000071486,10090.ENSMUSP00000082168,10090.ENSMUSP00000086017,10090.ENSMUSP00000086094,10090.ENSMUSP00000096547,10090.ENSMUSP00000096755,10090.ENSMUSP00000098066…	Sox9,Dbn1,Dusp1,Epha4,Plxna2,Mdk,Efnb1,Cd24a,Ppp1r12a,Actg1,Mex3b,Wnk1,Smarcc1,Smarca4,Sox2,Actb,Peli1,Sox4,Arid1a,Pbrm1,Gsk3b,Plxna4,Map4k4
GO:0048511	Rhythmic process	14	324	0.7	0.00012	10090.ENSMUSP00000018645,10090.ENSMUSP00000026142,10090.ENSMUSP00000028222,10090.ENSMUSP00000028672,10090.ENSMUSP00000030623,10090.ENSMUSP00000045409,10090.ENSMUSP00000047571,10090.ENSMUSP00000069616,10090.ENSMUSP00000080419,10090.ENSMUSP00000095228,10090.ENSMUSP00000102711,10090.ENSMUSP00000110398,10090.ENSMUSP00000113341,10090.ENSMUSP00000135703	Ncor1,Maged1,Hspa5,Mdk,Sfpq,Ogt,Hnrnpu,Egr1,Ezh2,Pam,Jun,Gsk3b,Csnk1e,Prox1
GO:0050896	Response to stimulus	112	9122	0.15	0.00012	10090.ENSMUSP00000000080,10090.ENSMUSP00000000188,10090.ENSMUSP00000000579,10090.ENSMUSP00000001280,10090.ENSMUSP00000001480,10090.ENSMUSP00000002518,10090.ENSMUSP00000002825,10090.ENSMUSP00000006911,10090.ENSMUSP00000014421,10090.ENSMUSP00000018645,10090.ENSMUSP00000021514,10090.ENSMUSP00000021674,10090.ENSMUSP00000021950,10090.ENSMUSP00000022469,10090.ENSMUSP00000022629,10090.ENSMUSP00000024159…	Klf6,Ccnd2,Sox9,Gramd1a,Npepps,Tle5,Baz1b,Cdk4,Ankrd17,Ncor1,Ppm1a,Fos,Dbn1,Nisch,Dpysl2,Dlx2,Dusp1,Zeb1,Kif5b,Rftn2,Igfbp5,Epha4,Plxna2,Vim,Kif5c,Hspa5,Mdk,Nras,Dclk2,Sfpq,Draxin,Nr2f2,Nedd4,Phip,Foxn3,Dlx1,Eef1a1,Bclaf1,Smarca5,Smc1a,Ogt,Akap9,Sox5,Hnrnpu,Ccdc88a,Arx,Alkbh5,Trim2,Dclk1,Efnb1,Nfib,Gnai2,Cd24a,Chd7,Ier2,Ezr,Hmgb2,Rhob,Map1b,Ppp1r12a,Egr1,Tubb3,Actg1,Tiam2,Tle1,Enah,Ezh2,Rnasel,Gi…
GO:1901700	Response to oxygen-containing compound	36	1763	0.37	0.00012	10090.ENSMUSP00000000579,10090.ENSMUSP00000001280,10090.ENSMUSP00000006911,10090.ENSMUSP00000021674,10090.ENSMUSP00000025081,10090.ENSMUSP00000027377,10090.ENSMUSP00000027451,10090.ENSMUSP00000028062,10090.ENSMUSP00000028222,10090.ENSMUSP00000032768,10090.ENSMUSP00000034787,10090.ENSMUSP00000045409,10090.ENSMUSP00000046129,10090.ENSMUSP00000047571,10090.ENSMUSP00000057543,10090.ENSMUSP00000063734…	Sox9,Gramd1a,Cdk4,Fos,Zeb1,Igfbp5,Epha4,Vim,Hspa5,Nr2f2,Phip,Ogt,Akap9,Hnrnpu,Gnai2,Ezr,Hmgb2,Rhob,Map1b,Egr1,Ezh2,Smarcc1,Kdm6b,Pam,Sox2,Actb,Peli1,Sox4,Elavl4,Lrp8,Txnip,Jun,Zbtb20,Gsk3b,Hnrnpk,Acvr2b
GO:0071560	Cellular response to transforming growth factor beta stimulus	10	157	0.86	0.00015	10090.ENSMUSP00000000579,10090.ENSMUSP00000021514,10090.ENSMUSP00000021674,10090.ENSMUSP00000021950,10090.ENSMUSP00000025081,10090.ENSMUSP00000042413,10090.ENSMUSP00000047567,10090.ENSMUSP00000102711,10090.ENSMUSP00000119345,10090.ENSMUSP00000124133	Sox9,Ppm1a,Fos,Dbn1,Zeb1,Dlx1,Sox5,Jun,Nlk,Hipk2
GO:0060563	Neuroepithelial cell differentiation	6	38	1.26	0.00016	10090.ENSMUSP00000001566,10090.ENSMUSP00000068374,10090.ENSMUSP00000078070,10090.ENSMUSP00000092048,10090.ENSMUSP00000100013,10090.ENSMUSP00000136147	Tubb5,Map1b,Sox11,Insm1,Sox4,Pou3f2
GO:0048562	Embryonic organ morphogenesis	14	335	0.68	0.00017	10090.ENSMUSP00000000579,10090.ENSMUSP00000024159,10090.ENSMUSP00000025081,10090.ENSMUSP00000059079,10090.ENSMUSP00000077354,10090.ENSMUSP00000078070,10090.ENSMUSP00000087870,10090.ENSMUSP00000096547,10090.ENSMUSP00000096728,10090.ENSMUSP00000096755,10090.ENSMUSP00000101517,10090.ENSMUSP00000124133,10090.ENSMUSP00000135703,10090.ENSMUSP00000136372	Sox9,Dlx2,Zeb1,Chd7,Pou3f4,Sox11,Pax6,Smarca4,Mafb,Sox2,Arid1a,Hipk2,Prox1,Foxg1
GO:0071417	Cellular response to organonitrogen compound	19	610	0.55	0.00018	10090.ENSMUSP00000000579,10090.ENSMUSP00000006911,10090.ENSMUSP00000021674,10090.ENSMUSP00000025081,10090.ENSMUSP00000027377,10090.ENSMUSP00000027451,10090.ENSMUSP00000028062,10090.ENSMUSP00000028222,10090.ENSMUSP00000034787,10090.ENSMUSP00000046129,10090.ENSMUSP00000063734,10090.ENSMUSP00000068374,10090.ENSMUSP00000069616,10090.ENSMUSP00000080419,10090.ENSMUSP00000086094,10090.ENSMUSP00000098066…	Sox9,Cdk4,Fos,Zeb1,Igfbp5,Epha4,Vim,Hspa5,Phip,Akap9,Ezr,Map1b,Egr1,Ezh2,Smarcc1,Actb,Jun,Gsk3b,Hnrnpk
GO:0006366	Transcription by RNA polymerase II	14	339	0.68	0.00019	10090.ENSMUSP00000000579,10090.ENSMUSP00000021674,10090.ENSMUSP00000032916,10090.ENSMUSP00000059079,10090.ENSMUSP00000067680,10090.ENSMUSP00000077354,10090.ENSMUSP00000087870,10090.ENSMUSP00000096547,10090.ENSMUSP00000102711,10090.ENSMUSP00000109203,10090.ENSMUSP00000110398,10090.ENSMUSP00000124738,10090.ENSMUSP00000135703,10090.ENSMUSP00000140251	Sox9,Fos,Maz,Chd7,Klf13,Pou3f4,Pax6,Smarca4,Jun,Atrx,Gsk3b,Pou2f1,Prox1,Ash1l
GO:0000226	Microtubule cytoskeleton organization	18	559	0.57	0.00021	10090.ENSMUSP00000001566,10090.ENSMUSP00000018645,10090.ENSMUSP00000018851,10090.ENSMUSP00000028981,10090.ENSMUSP00000029719,10090.ENSMUSP00000044645,10090.ENSMUSP00000046129,10090.ENSMUSP00000046788,10090.ENSMUSP00000047697,10090.ENSMUSP00000048978,10090.ENSMUSP00000050034,10090.ENSMUSP00000063734,10090.ENSMUSP00000067241,10090.ENSMUSP00000068374,10090.ENSMUSP00000069257,10090.ENSMUSP00000071134…	Tubb5,Ncor1,Dync1h1,Mapre1,Dclk2,Smc1a,Akap9,Hook3,Syne2,Ccdc88a,Dclk1,Ezr,Nav1,Map1b,Ppp1r12a,Tubb3,Pax6,Atrx
GO:0051247	Positive regulation of protein metabolic process	33	1586	0.38	0.00023	10090.ENSMUSP00000000188,10090.ENSMUSP00000000579,10090.ENSMUSP00000002825,10090.ENSMUSP00000006911,10090.ENSMUSP00000018645,10090.ENSMUSP00000026142,10090.ENSMUSP00000027451,10090.ENSMUSP00000028062,10090.ENSMUSP00000028222,10090.ENSMUSP00000034740,10090.ENSMUSP00000034787,10090.ENSMUSP00000044361,10090.ENSMUSP00000045409,10090.ENSMUSP00000046101,10090.ENSMUSP00000046129,10090.ENSMUSP00000047571…	Ccnd2,Sox9,Baz1b,Cdk4,Ncor1,Maged1,Epha4,Vim,Hspa5,Nedd4,Phip,Smarca5,Ogt,Eef2,Akap9,Hnrnpu,Ccdc88a,Cd24a,Ezr,Pfn2,Ppp1r12a,Egr1,Ezh2,Wnk1,Mtch1,Peli1,Sox4,Lrp8,Gsk3b,Csnk1e,Hipk2,Acvr2b,Prox1
GO:0060828	Regulation of canonical Wnt signaling pathway	12	252	0.74	0.00024	10090.ENSMUSP00000000579,10090.ENSMUSP00000002518,10090.ENSMUSP00000021514,10090.ENSMUSP00000028672,10090.ENSMUSP00000030862,10090.ENSMUSP00000069616,10090.ENSMUSP00000072481,10090.ENSMUSP00000086017,10090.ENSMUSP00000096755,10090.ENSMUSP00000100013,10090.ENSMUSP00000110398,10090.ENSMUSP00000113341	Sox9,Tle5,Ppm1a,Mdk,Draxin,Egr1,Tle1,Wnk1,Sox2,Sox4,Gsk3b,Csnk1e
GO:0071345	Cellular response to cytokine stimulus	22	810	0.49	0.00024	10090.ENSMUSP00000000080,10090.ENSMUSP00000000579,10090.ENSMUSP00000006911,10090.ENSMUSP00000021950,10090.ENSMUSP00000025025,10090.ENSMUSP00000025083,10090.ENSMUSP00000028062,10090.ENSMUSP00000028222,10090.ENSMUSP00000043583,10090.ENSMUSP00000044361,10090.ENSMUSP00000047571,10090.ENSMUSP00000049902,10090.ENSMUSP00000069616,10090.ENSMUSP00000071486,10090.ENSMUSP00000077781,10090.ENSMUSP00000086017…	Klf6,Sox9,Cdk4,Dbn1,Dusp1,Kif5b,Vim,Hspa5,Bclaf1,Smarca5,Hnrnpu,Trim2,Egr1,Actg1,Enah,Wnk1,Pax6,Elavl2,Gsk3b,Dpysl3,Ro60,Sox1
GO:1903706	Regulation of hemopoiesis	16	452	0.61	0.00024	10090.ENSMUSP00000021674,10090.ENSMUSP00000022793,10090.ENSMUSP00000025081,10090.ENSMUSP00000028672,10090.ENSMUSP00000057983,10090.ENSMUSP00000065940,10090.ENSMUSP00000067680,10090.ENSMUSP00000086094,10090.ENSMUSP00000096547,10090.ENSMUSP00000096728,10090.ENSMUSP00000098066,10090.ENSMUSP00000100013,10090.ENSMUSP00000101517,10090.ENSMUSP00000102711,10090.ENSMUSP00000107727,10090.ENSMUSP00000110398	Fos,Acin1,Zeb1,Mdk,Cd24a,Hmgb2,Klf13,Smarcc1,Smarca4,Mafb,Actb,Sox4,Arid1a,Jun,Pbrm1,Gsk3b
GO:0080135	Regulation of cellular response to stress	21	751	0.51	0.00025	10090.ENSMUSP00000002825,10090.ENSMUSP00000018645,10090.ENSMUSP00000025025,10090.ENSMUSP00000027451,10090.ENSMUSP00000028222,10090.ENSMUSP00000030623,10090.ENSMUSP00000043583,10090.ENSMUSP00000044361,10090.ENSMUSP00000045409,10090.ENSMUSP00000063734,10090.ENSMUSP00000064048,10090.ENSMUSP00000086094,10090.ENSMUSP00000096547,10090.ENSMUSP00000098066,10090.ENSMUSP00000100013,10090.ENSMUSP00000101517…	Baz1b,Ncor1,Dusp1,Epha4,Hspa5,Sfpq,Bclaf1,Smarca5,Ogt,Ezr,Ptprs,Smarcc1,Smarca4,Actb,Sox4,Arid1a,Mbtd1,Pbrm1,Hnrnpk,Hipk2,Map4k4
GO:1902105	Regulation of leukocyte differentiation	14	349	0.66	0.00025	10090.ENSMUSP00000021674,10090.ENSMUSP00000022793,10090.ENSMUSP00000025081,10090.ENSMUSP00000028672,10090.ENSMUSP00000057983,10090.ENSMUSP00000086094,10090.ENSMUSP00000096547,10090.ENSMUSP00000096728,10090.ENSMUSP00000098066,10090.ENSMUSP00000100013,10090.ENSMUSP00000101517,10090.ENSMUSP00000102711,10090.ENSMUSP00000107727,10090.ENSMUSP00000110398	Fos,Acin1,Zeb1,Mdk,Cd24a,Smarcc1,Smarca4,Mafb,Actb,Sox4,Arid1a,Jun,Pbrm1,Gsk3b
GO:0030178	Negative regulation of Wnt signaling pathway	10	169	0.83	0.00026	10090.ENSMUSP00000000579,10090.ENSMUSP00000002518,10090.ENSMUSP00000028672,10090.ENSMUSP00000030862,10090.ENSMUSP00000069616,10090.ENSMUSP00000072481,10090.ENSMUSP00000096755,10090.ENSMUSP00000110398,10090.ENSMUSP00000113341,10090.ENSMUSP00000119345	Sox9,Tle5,Mdk,Draxin,Egr1,Tle1,Sox2,Gsk3b,Csnk1e,Nlk
GO:1902107	Positive regulation of leukocyte differentiation	11	211	0.78	0.00027	10090.ENSMUSP00000021674,10090.ENSMUSP00000022793,10090.ENSMUSP00000028672,10090.ENSMUSP00000086094,10090.ENSMUSP00000096547,10090.ENSMUSP00000098066,10090.ENSMUSP00000100013,10090.ENSMUSP00000101517,10090.ENSMUSP00000102711,10090.ENSMUSP00000107727,10090.ENSMUSP00000110398	Fos,Acin1,Mdk,Smarcc1,Smarca4,Actb,Sox4,Arid1a,Jun,Pbrm1,Gsk3b
GO:0010721	Negative regulation of cell development	11	214	0.77	0.0003	10090.ENSMUSP00000024159,10090.ENSMUSP00000030862,10090.ENSMUSP00000042413,10090.ENSMUSP00000046788,10090.ENSMUSP00000057983,10090.ENSMUSP00000064048,10090.ENSMUSP00000078070,10090.ENSMUSP00000087870,10090.ENSMUSP00000110398,10090.ENSMUSP00000135703,10090.ENSMUSP00000156151	Dlx2,Draxin,Dlx1,Hook3,Cd24a,Ptprs,Sox11,Pax6,Gsk3b,Prox1,Ttc3
GO:0021695	Cerebellar cortex development	7	69	1.07	0.0003	10090.ENSMUSP00000028222,10090.ENSMUSP00000028672,10090.ENSMUSP00000044801,10090.ENSMUSP00000080419,10090.ENSMUSP00000099671,10090.ENSMUSP00000105386,10090.ENSMUSP00000135703	Hspa5,Mdk,Herc1,Ezh2,Myh10,Nfix,Prox1
GO:0050768	Negative regulation of neurogenesis	10	173	0.82	0.00031	10090.ENSMUSP00000024159,10090.ENSMUSP00000030862,10090.ENSMUSP00000042413,10090.ENSMUSP00000046788,10090.ENSMUSP00000057983,10090.ENSMUSP00000064048,10090.ENSMUSP00000078070,10090.ENSMUSP00000087870,10090.ENSMUSP00000110398,10090.ENSMUSP00000135703	Dlx2,Draxin,Dlx1,Hook3,Cd24a,Ptprs,Sox11,Pax6,Gsk3b,Prox1
GO:0065008	Regulation of biological quality	60	3943	0.24	0.00037	10090.ENSMUSP00000000579,10090.ENSMUSP00000001566,10090.ENSMUSP00000001809,10090.ENSMUSP00000006911,10090.ENSMUSP00000007216,10090.ENSMUSP00000018645,10090.ENSMUSP00000018851,10090.ENSMUSP00000021950,10090.ENSMUSP00000022469,10090.ENSMUSP00000022629,10090.ENSMUSP00000022793,10090.ENSMUSP00000025083,10090.ENSMUSP00000027377,10090.ENSMUSP00000027451,10090.ENSMUSP00000028062,10090.ENSMUSP00000029311…	Sox9,Tubb5,Pabpc1,Cdk4,Ap2m1,Ncor1,Dync1h1,Dbn1,Nisch,Dpysl2,Acin1,Kif5b,Igfbp5,Epha4,Vim,Trpc4,Nbea,Draxin,Nr2f2,Nedd4,Ogt,Akap9,Setd5,Hnrnpu,Alkbh5,Pou3f3,Marcksl1,Gnai2,Cd24a,Chd7,Ezr,Ptprs,Map1b,Pfn2,Egr1,Sox11,Ezh2,Rnasel,Git2,Wnk1,Pax6,Cttnbp2,Kdm6b,Gad1,Pam,Ankrd11,Smarca4,Myh10,Sox4,Elavl4,Lrp8,Jun,Klf7,Zbtb20,Gsk3b,Plxna4,Hnrnpk,Nlk,Acvr2b,Gnb1
GO:0051098	Regulation of binding	15	418	0.62	0.00039	10090.ENSMUSP00000002518,10090.ENSMUSP00000027451,10090.ENSMUSP00000028981,10090.ENSMUSP00000052863,10090.ENSMUSP00000065940,10090.ENSMUSP00000078070,10090.ENSMUSP00000087870,10090.ENSMUSP00000096547,10090.ENSMUSP00000098066,10090.ENSMUSP00000102711,10090.ENSMUSP00000110398,10090.ENSMUSP00000112104,10090.ENSMUSP00000113341,10090.ENSMUSP00000124133,10090.ENSMUSP00000137309	Tle5,Epha4,Mapre1,Nfib,Hmgb2,Sox11,Pax6,Smarca4,Actb,Jun,Gsk3b,Hnrnpk,Csnk1e,Hipk2,H1f0
GO:0003158	Endothelium development	8	105	0.94	0.00043	10090.ENSMUSP00000032768,10090.ENSMUSP00000063734,10090.ENSMUSP00000064048,10090.ENSMUSP00000067013,10090.ENSMUSP00000091620,10090.ENSMUSP00000107727,10090.ENSMUSP00000126108,10090.ENSMUSP00000135703	Nr2f2,Ezr,Ptprs,Rhob,Kdm6b,Pbrm1,Acvr2b,Prox1
GO:0030335	Positive regulation of cell migration	18	595	0.54	0.00044	10090.ENSMUSP00000000579,10090.ENSMUSP00000020268,10090.ENSMUSP00000027377,10090.ENSMUSP00000027451,10090.ENSMUSP00000028222,10090.ENSMUSP00000028672,10090.ENSMUSP00000032916,10090.ENSMUSP00000047697,10090.ENSMUSP00000057543,10090.ENSMUSP00000067013,10090.ENSMUSP00000069616,10090.ENSMUSP00000071486,10090.ENSMUSP00000086017,10090.ENSMUSP00000087870,10090.ENSMUSP00000092048,10090.ENSMUSP00000102711…	Sox9,Ccar1,Igfbp5,Epha4,Hspa5,Mdk,Maz,Syne2,Gnai2,Rhob,Egr1,Actg1,Wnk1,Pax6,Insm1,Jun,Prox1,Map4k4
GO:0042325	Regulation of phosphorylation	29	1345	0.39	0.00048	10090.ENSMUSP00000000188,10090.ENSMUSP00000000579,10090.ENSMUSP00000018645,10090.ENSMUSP00000025025,10090.ENSMUSP00000026142,10090.ENSMUSP00000027451,10090.ENSMUSP00000029445,10090.ENSMUSP00000032768,10090.ENSMUSP00000034787,10090.ENSMUSP00000042457,10090.ENSMUSP00000045409,10090.ENSMUSP00000046129,10090.ENSMUSP00000047571,10090.ENSMUSP00000048978,10090.ENSMUSP00000057983,10090.ENSMUSP00000068890…	Ccnd2,Sox9,Ncor1,Dusp1,Maged1,Epha4,Nras,Nr2f2,Phip,Eef1a1,Ogt,Akap9,Hnrnpu,Ccdc88a,Cd24a,Pfn2,Egr1,Ezh2,Wnk1,Pax6,Insm1,Actb,Lrp8,Jun,Zbtb20,Gsk3b,Hipk2,Acvr2b,Prox1
GO:2000179	Positive regulation of neural precursor cell proliferation	7	75	1.03	0.00048	10090.ENSMUSP00000028672,10090.ENSMUSP00000057543,10090.ENSMUSP00000087870,10090.ENSMUSP00000092048,10090.ENSMUSP00000096755,10090.ENSMUSP00000135703,10090.ENSMUSP00000136372	Mdk,Gnai2,Pax6,Insm1,Sox2,Prox1,Foxg1
GO:0019220	Regulation of phosphate metabolic process	31	1505	0.37	0.00054	10090.ENSMUSP00000000188,10090.ENSMUSP00000000579,10090.ENSMUSP00000018645,10090.ENSMUSP00000025025,10090.ENSMUSP00000026142,10090.ENSMUSP00000027451,10090.ENSMUSP00000029445,10090.ENSMUSP00000032768,10090.ENSMUSP00000034787,10090.ENSMUSP00000042457,10090.ENSMUSP00000045409,10090.ENSMUSP00000046129,10090.ENSMUSP00000047571,10090.ENSMUSP00000048978,10090.ENSMUSP00000057543,10090.ENSMUSP00000057983…	Ccnd2,Sox9,Ncor1,Dusp1,Maged1,Epha4,Nras,Nr2f2,Phip,Eef1a1,Ogt,Akap9,Hnrnpu,Ccdc88a,Gnai2,Cd24a,Pfn2,Ppp1r12a,Egr1,Ezh2,Wnk1,Pax6,Insm1,Actb,Lrp8,Jun,Zbtb20,Gsk3b,Hipk2,Acvr2b,Prox1
GO:0040008	Regulation of growth	20	730	0.5	0.00055	10090.ENSMUSP00000000188,10090.ENSMUSP00000002518,10090.ENSMUSP00000006911,10090.ENSMUSP00000018645,10090.ENSMUSP00000021950,10090.ENSMUSP00000022629,10090.ENSMUSP00000027377,10090.ENSMUSP00000030862,10090.ENSMUSP00000034787,10090.ENSMUSP00000049039,10090.ENSMUSP00000059079,10090.ENSMUSP00000063734,10090.ENSMUSP00000064048,10090.ENSMUSP00000068374,10090.ENSMUSP00000096547,10090.ENSMUSP00000110398…	Ccnd2,Tle5,Cdk4,Ncor1,Dbn1,Dpysl2,Igfbp5,Draxin,Phip,Arx,Chd7,Ezr,Ptprs,Map1b,Smarca4,Gsk3b,Plxna4,Hnrnpk,Prox1,Pou3f2
GO:0045663	Positive regulation of myoblast differentiation	6	51	1.13	0.00064	10090.ENSMUSP00000086094,10090.ENSMUSP00000096547,10090.ENSMUSP00000098066,10090.ENSMUSP00000100013,10090.ENSMUSP00000101517,10090.ENSMUSP00000107727	Smarcc1,Smarca4,Actb,Sox4,Arid1a,Pbrm1
GO:2000819	Regulation of nucleotide-excision repair	5	29	1.3	0.00068	10090.ENSMUSP00000086094,10090.ENSMUSP00000096547,10090.ENSMUSP00000098066,10090.ENSMUSP00000101517,10090.ENSMUSP00000107727	Smarcc1,Smarca4,Actb,Arid1a,Pbrm1
GO:0021795	Cerebral cortex cell migration	6	53	1.11	0.00077	10090.ENSMUSP00000047697,10090.ENSMUSP00000049039,10090.ENSMUSP00000052088,10090.ENSMUSP00000102342,10090.ENSMUSP00000136147,10090.ENSMUSP00000136372	Syne2,Arx,Pou3f3,Lrp8,Pou3f2,Foxg1
GO:0098935	Dendritic transport	4	13	1.55	0.00077	10090.ENSMUSP00000025083,10090.ENSMUSP00000028102,10090.ENSMUSP00000030623,10090.ENSMUSP00000047571	Kif5b,Kif5c,Sfpq,Hnrnpu
GO:0048584	Positive regulation of response to stimulus	40	2261	0.31	0.00078	10090.ENSMUSP00000000579,10090.ENSMUSP00000014421,10090.ENSMUSP00000021514,10090.ENSMUSP00000021950,10090.ENSMUSP00000026142,10090.ENSMUSP00000027377,10090.ENSMUSP00000027451,10090.ENSMUSP00000028672,10090.ENSMUSP00000029445,10090.ENSMUSP00000030623,10090.ENSMUSP00000032916,10090.ENSMUSP00000034740,10090.ENSMUSP00000034787,10090.ENSMUSP00000043583,10090.ENSMUSP00000048978,10090.ENSMUSP00000057543…	Sox9,Ankrd17,Ppm1a,Dbn1,Maged1,Igfbp5,Epha4,Mdk,Nras,Sfpq,Maz,Nedd4,Phip,Bclaf1,Ccdc88a,Gnai2,Cd24a,Hmgb2,Actg1,Sox11,Ezh2,Wnk1,Smarcc1,Mn1,Smarca4,Sox2,Actb,Peli1,Sox4,Arid1a,Jun,Mbtd1,Pbrm1,Gsk3b,Csnk1e,Hipk2,Acvr2b,Tgfb1i1,Prox1,Map4k4
GO:0050808	Synapse organization	13	338	0.65	0.00078	10090.ENSMUSP00000021950,10090.ENSMUSP00000027451,10090.ENSMUSP00000034740,10090.ENSMUSP00000038972,10090.ENSMUSP00000050716,10090.ENSMUSP00000060054,10090.ENSMUSP00000064048,10090.ENSMUSP00000068374,10090.ENSMUSP00000068890,10090.ENSMUSP00000071486,10090.ENSMUSP00000074899,10090.ENSMUSP00000098066,10090.ENSMUSP00000099671	Dbn1,Epha4,Nedd4,Sdk2,Efnb1,Chd4,Ptprs,Map1b,Pfn2,Actg1,Nfia,Actb,Myh10
GO:1902806	Regulation of cell cycle G1/S phase transition	10	195	0.77	0.00079	10090.ENSMUSP00000000188,10090.ENSMUSP00000014421,10090.ENSMUSP00000080419,10090.ENSMUSP00000086094,10090.ENSMUSP00000092034,10090.ENSMUSP00000096547,10090.ENSMUSP00000096755,10090.ENSMUSP00000098066,10090.ENSMUSP00000101517,10090.ENSMUSP00000107727	Ccnd2,Ankrd17,Ezh2,Smarcc1,Mn1,Smarca4,Sox2,Actb,Arid1a,Pbrm1
GO:0098727	Maintenance of cell number	9	154	0.83	0.0008	10090.ENSMUSP00000000579,10090.ENSMUSP00000044645,10090.ENSMUSP00000046788,10090.ENSMUSP00000080419,10090.ENSMUSP00000096547,10090.ENSMUSP00000096755,10090.ENSMUSP00000100013,10090.ENSMUSP00000101517,10090.ENSMUSP00000135703	Sox9,Smc1a,Hook3,Ezh2,Smarca4,Sox2,Sox4,Arid1a,Prox1
GO:0006807	Nitrogen compound metabolic process	86	6657	0.17	0.0009	10090.ENSMUSP00000000579,10090.ENSMUSP00000001480,10090.ENSMUSP00000001809,10090.ENSMUSP00000002305,10090.ENSMUSP00000002825,10090.ENSMUSP00000006911,10090.ENSMUSP00000008350,10090.ENSMUSP00000021381,10090.ENSMUSP00000021514,10090.ENSMUSP00000021674,10090.ENSMUSP00000022577,10090.ENSMUSP00000022793,10090.ENSMUSP00000025025,10090.ENSMUSP00000025955,10090.ENSMUSP00000026267,10090.ENSMUSP00000027451…	Sox9,Npepps,Pabpc1,Kdm7a,Baz1b,Cdk4,Cers4,Pnn,Ppm1a,Fos,Zc3h13,Acin1,Dusp1,Eif3a,Parp6,Epha4,Kif5c,Hspa5,Dclk2,Ptp4a2,Sfpq,Maz,Nedd4,Phip,Nktr,Ube2r2,Irf2bpl,Eef1a1,Smarca5,Smc1a,Herc1,Ogt,Eef2,Setd5,Hnrnpu,Rbm25,Ccdc88a,Alkbh5,Dusp8,Trim2,Dclk1,Nfib,Cd24a,Chd7,Chd4,Ptprs,Hmgb2,Klf13,Ppp1r12a,Nfia,Prpf40a,Pou3f4,Ezh2,Rnasel,Wnk1,Pax6,Kdm6b,Insm1,Gad1,Pam,Smarca4,Mafb,Actb,Peli1,Elavl4,Jun,Mbtd1,N…
GO:0030705	Cytoskeleton-dependent intracellular transport	10	199	0.76	0.00092	10090.ENSMUSP00000018851,10090.ENSMUSP00000025083,10090.ENSMUSP00000028102,10090.ENSMUSP00000030623,10090.ENSMUSP00000046788,10090.ENSMUSP00000047571,10090.ENSMUSP00000047697,10090.ENSMUSP00000048978,10090.ENSMUSP00000068374,10090.ENSMUSP00000122497	Dync1h1,Kif5b,Kif5c,Sfpq,Hook3,Hnrnpu,Syne2,Ccdc88a,Map1b,Arhgap21
GO:0031401	Positive regulation of protein modification process	25	1107	0.41	0.00097	10090.ENSMUSP00000000188,10090.ENSMUSP00000000579,10090.ENSMUSP00000002825,10090.ENSMUSP00000018645,10090.ENSMUSP00000026142,10090.ENSMUSP00000027451,10090.ENSMUSP00000028222,10090.ENSMUSP00000034787,10090.ENSMUSP00000044361,10090.ENSMUSP00000045409,10090.ENSMUSP00000046129,10090.ENSMUSP00000048978,10090.ENSMUSP00000057983,10090.ENSMUSP00000068890,10090.ENSMUSP00000069257,10090.ENSMUSP00000069616…	Ccnd2,Sox9,Baz1b,Ncor1,Maged1,Epha4,Hspa5,Phip,Smarca5,Ogt,Akap9,Ccdc88a,Cd24a,Pfn2,Ppp1r12a,Egr1,Ezh2,Wnk1,Peli1,Sox4,Lrp8,Gsk3b,Hipk2,Acvr2b,Prox1
GO:0010942	Positive regulation of cell death	19	702	0.49	0.001	10090.ENSMUSP00000002518,10090.ENSMUSP00000006911,10090.ENSMUSP00000020268,10090.ENSMUSP00000021674,10090.ENSMUSP00000022793,10090.ENSMUSP00000025025,10090.ENSMUSP00000026142,10090.ENSMUSP00000030623,10090.ENSMUSP00000042457,10090.ENSMUSP00000043583,10090.ENSMUSP00000057983,10090.ENSMUSP00000067013,10090.ENSMUSP00000069616,10090.ENSMUSP00000087870,10090.ENSMUSP00000093077,10090.ENSMUSP00000100013…	Tle5,Cdk4,Ccar1,Fos,Acin1,Dusp1,Maged1,Sfpq,Eef1a1,Bclaf1,Cd24a,Rhob,Egr1,Pax6,Mtch1,Sox4,Txnip,Jun,Gsk3b
GO:0021952	Central nervous system projection neuron axonogenesis	5	32	1.25	0.001	10090.ENSMUSP00000027451,10090.ENSMUSP00000030862,10090.ENSMUSP00000050034,10090.ENSMUSP00000052863,10090.ENSMUSP00000110748	Epha4,Draxin,Dclk1,Nfib,Plxna4
GO:2000736	Regulation of stem cell differentiation	7	86	0.97	0.001	10090.ENSMUSP00000000579,10090.ENSMUSP00000047567,10090.ENSMUSP00000047571,10090.ENSMUSP00000060054,10090.ENSMUSP00000080419,10090.ENSMUSP00000110398,10090.ENSMUSP00000142514	Sox9,Sox5,Hnrnpu,Chd4,Ezh2,Gsk3b,Gatad2b
GO:0007097	Nuclear migration	5	33	1.24	0.0011	10090.ENSMUSP00000018851,10090.ENSMUSP00000046788,10090.ENSMUSP00000047697,10090.ENSMUSP00000087870,10090.ENSMUSP00000099671	Dync1h1,Hook3,Syne2,Pax6,Myh10
GO:0010629	Negative regulation of gene expression	23	977	0.43	0.0011	10090.ENSMUSP00000000579,10090.ENSMUSP00000001809,10090.ENSMUSP00000002518,10090.ENSMUSP00000018645,10090.ENSMUSP00000022793,10090.ENSMUSP00000027377,10090.ENSMUSP00000044361,10090.ENSMUSP00000057983,10090.ENSMUSP00000060054,10090.ENSMUSP00000063734,10090.ENSMUSP00000064048,10090.ENSMUSP00000065940,10090.ENSMUSP00000078070,10090.ENSMUSP00000080419,10090.ENSMUSP00000096547,10090.ENSMUSP00000103129…	Sox9,Pabpc1,Tle5,Ncor1,Acin1,Igfbp5,Smarca5,Cd24a,Chd4,Ezr,Ptprs,Hmgb2,Sox11,Ezh2,Smarca4,Syt11,Zbtb20,Gsk3b,Tcf4,Hnrnpk,Pou2f1,Pou3f2,H1f0
GO:0033044	Regulation of chromosome organization	11	249	0.71	0.0011	10090.ENSMUSP00000002825,10090.ENSMUSP00000025025,10090.ENSMUSP00000030623,10090.ENSMUSP00000044361,10090.ENSMUSP00000047571,10090.ENSMUSP00000086094,10090.ENSMUSP00000096547,10090.ENSMUSP00000098066,10090.ENSMUSP00000101517,10090.ENSMUSP00000107727,10090.ENSMUSP00000109203	Baz1b,Dusp1,Sfpq,Smarca5,Hnrnpu,Smarcc1,Smarca4,Actb,Arid1a,Pbrm1,Atrx
GO:0045446	Endothelial cell differentiation	7	88	0.96	0.0011	10090.ENSMUSP00000032768,10090.ENSMUSP00000063734,10090.ENSMUSP00000064048,10090.ENSMUSP00000091620,10090.ENSMUSP00000107727,10090.ENSMUSP00000126108,10090.ENSMUSP00000135703	Nr2f2,Ezr,Ptprs,Kdm6b,Pbrm1,Acvr2b,Prox1
GO:0045661	Regulation of myoblast differentiation	7	87	0.97	0.0011	10090.ENSMUSP00000000579,10090.ENSMUSP00000086094,10090.ENSMUSP00000096547,10090.ENSMUSP00000098066,10090.ENSMUSP00000100013,10090.ENSMUSP00000101517,10090.ENSMUSP00000107727	Sox9,Smarcc1,Smarca4,Actb,Sox4,Arid1a,Pbrm1
GO:0051716	Cellular response to stimulus	94	7536	0.16	0.0011	10090.ENSMUSP00000000080,10090.ENSMUSP00000000188,10090.ENSMUSP00000000579,10090.ENSMUSP00000001280,10090.ENSMUSP00000001480,10090.ENSMUSP00000002518,10090.ENSMUSP00000002825,10090.ENSMUSP00000006911,10090.ENSMUSP00000018645,10090.ENSMUSP00000021514,10090.ENSMUSP00000021674,10090.ENSMUSP00000021950,10090.ENSMUSP00000022469,10090.ENSMUSP00000024159,10090.ENSMUSP00000025025,10090.ENSMUSP00000025081…	Klf6,Ccnd2,Sox9,Gramd1a,Npepps,Tle5,Baz1b,Cdk4,Ncor1,Ppm1a,Fos,Dbn1,Nisch,Dlx2,Dusp1,Zeb1,Kif5b,Igfbp5,Epha4,Plxna2,Vim,Hspa5,Mdk,Nras,Dclk2,Sfpq,Draxin,Nr2f2,Nedd4,Phip,Foxn3,Dlx1,Eef1a1,Bclaf1,Smarca5,Smc1a,Ogt,Akap9,Sox5,Hnrnpu,Ccdc88a,Trim2,Dclk1,Efnb1,Gnai2,Cd24a,Ezr,Hmgb2,Rhob,Map1b,Ppp1r12a,Egr1,Tubb3,Actg1,Tiam2,Tle1,Enah,Ezh2,Wnk1,Smarcc1,Pax6,Nr2f1,Kdm6b,Sox2,Actb,Sox4,Arid1a,Elavl4,Lrp…
GO:0001764	Neuron migration	9	164	0.8	0.0012	10090.ENSMUSP00000032768,10090.ENSMUSP00000049039,10090.ENSMUSP00000050034,10090.ENSMUSP00000067241,10090.ENSMUSP00000087870,10090.ENSMUSP00000089036,10090.ENSMUSP00000099671,10090.ENSMUSP00000136372,10090.ENSMUSP00000137203	Nr2f2,Arx,Dclk1,Nav1,Pax6,Nr2f1,Myh10,Foxg1,Sox1
GO:0010467	Gene expression	38	2145	0.31	0.0012	10090.ENSMUSP00000000579,10090.ENSMUSP00000001809,10090.ENSMUSP00000018645,10090.ENSMUSP00000021381,10090.ENSMUSP00000021674,10090.ENSMUSP00000022577,10090.ENSMUSP00000022793,10090.ENSMUSP00000025955,10090.ENSMUSP00000030623,10090.ENSMUSP00000032916,10090.ENSMUSP00000042457,10090.ENSMUSP00000044361,10090.ENSMUSP00000045409,10090.ENSMUSP00000046101,10090.ENSMUSP00000047571,10090.ENSMUSP00000048470…	Sox9,Pabpc1,Ncor1,Pnn,Fos,Zc3h13,Acin1,Eif3a,Sfpq,Maz,Eef1a1,Smarca5,Ogt,Eef2,Hnrnpu,Rbm25,Alkbh5,Chd7,Klf13,Prpf40a,Pou3f4,Ezh2,Rnasel,Pax6,Smarca4,Mafb,Sox2,Sox4,Elavl4,Jun,Atrx,Gsk3b,Hnrnpk,Pou2f1,Gm10260,Prox1,Rbm6,Ash1l
GO:0010628	Positive regulation of gene expression	27	1274	0.39	0.0012	10090.ENSMUSP00000000579,10090.ENSMUSP00000001809,10090.ENSMUSP00000006911,10090.ENSMUSP00000018645,10090.ENSMUSP00000028062,10090.ENSMUSP00000028672,10090.ENSMUSP00000029445,10090.ENSMUSP00000032916,10090.ENSMUSP00000045409,10090.ENSMUSP00000046101,10090.ENSMUSP00000047571,10090.ENSMUSP00000049039,10090.ENSMUSP00000052088,10090.ENSMUSP00000063734,10090.ENSMUSP00000065940,10090.ENSMUSP00000069616…	Sox9,Pabpc1,Cdk4,Ncor1,Vim,Mdk,Nras,Maz,Ogt,Eef2,Hnrnpu,Arx,Pou3f3,Ezr,Hmgb2,Egr1,Actg1,Tle1,Sox11,Pax6,Nr2f1,Peli1,Sox4,Elavl4,Zbtb20,Gsk3b,Hnrnpk
GO:0043009	Chordate embryonic development	21	847	0.45	0.0012	10090.ENSMUSP00000000579,10090.ENSMUSP00000018645,10090.ENSMUSP00000021950,10090.ENSMUSP00000024159,10090.ENSMUSP00000025081,10090.ENSMUSP00000027952,10090.ENSMUSP00000032768,10090.ENSMUSP00000042413,10090.ENSMUSP00000047567,10090.ENSMUSP00000059079,10090.ENSMUSP00000077781,10090.ENSMUSP00000078070,10090.ENSMUSP00000087870,10090.ENSMUSP00000095939,10090.ENSMUSP00000096547,10090.ENSMUSP00000096755…	Sox9,Ncor1,Dbn1,Dlx2,Zeb1,Plxna2,Nr2f2,Dlx1,Sox5,Chd7,Enah,Sox11,Pax6,Ankrd11,Smarca4,Sox2,Myh10,Sox4,Arid1a,Mbtd1,Pbrm1
GO:2000177	Regulation of neural precursor cell proliferation	8	124	0.87	0.0012	10090.ENSMUSP00000028672,10090.ENSMUSP00000057543,10090.ENSMUSP00000057983,10090.ENSMUSP00000087870,10090.ENSMUSP00000092048,10090.ENSMUSP00000096755,10090.ENSMUSP00000135703,10090.ENSMUSP00000136372	Mdk,Gnai2,Cd24a,Pax6,Insm1,Sox2,Prox1,Foxg1
GO:0009605	Response to external stimulus	43	2575	0.28	0.0013	10090.ENSMUSP00000000579,10090.ENSMUSP00000002518,10090.ENSMUSP00000006911,10090.ENSMUSP00000014421,10090.ENSMUSP00000021674,10090.ENSMUSP00000021950,10090.ENSMUSP00000022629,10090.ENSMUSP00000025081,10090.ENSMUSP00000025083,10090.ENSMUSP00000027451,10090.ENSMUSP00000027952,10090.ENSMUSP00000028062,10090.ENSMUSP00000028102,10090.ENSMUSP00000028222,10090.ENSMUSP00000028672,10090.ENSMUSP00000029445…	Sox9,Tle5,Cdk4,Ankrd17,Fos,Dbn1,Dpysl2,Zeb1,Kif5b,Epha4,Plxna2,Vim,Kif5c,Hspa5,Mdk,Nras,Sfpq,Draxin,Ogt,Arx,Dclk1,Efnb1,Nfib,Cd24a,Chd7,Hmgb2,Map1b,Tubb3,Actg1,Enah,Rnasel,Pax6,Sox2,Peli1,Myh10,Txnip,Jun,Klf7,Gsk3b,Plxna4,Gnb1,Prox1,Foxg1
GO:0007405	Neuroblast proliferation	6	61	1.05	0.0014	10090.ENSMUSP00000047567,10090.ENSMUSP00000057983,10090.ENSMUSP00000087870,10090.ENSMUSP00000096755,10090.ENSMUSP00000135703,10090.ENSMUSP00000136372	Sox5,Cd24a,Pax6,Sox2,Prox1,Foxg1
GO:0021846	Cell proliferation in forebrain	5	35	1.22	0.0014	10090.ENSMUSP00000046788,10090.ENSMUSP00000049039,10090.ENSMUSP00000052088,10090.ENSMUSP00000087870,10090.ENSMUSP00000136147	Hook3,Arx,Pou3f3,Pax6,Pou3f2
GO:0048568	Embryonic organ development	16	535	0.54	0.0014	10090.ENSMUSP00000000579,10090.ENSMUSP00000024159,10090.ENSMUSP00000025081,10090.ENSMUSP00000032768,10090.ENSMUSP00000059079,10090.ENSMUSP00000077354,10090.ENSMUSP00000078070,10090.ENSMUSP00000087870,10090.ENSMUSP00000096547,10090.ENSMUSP00000096728,10090.ENSMUSP00000096755,10090.ENSMUSP00000101517,10090.ENSMUSP00000110748,10090.ENSMUSP00000124133,10090.ENSMUSP00000135703,10090.ENSMUSP00000136372	Sox9,Dlx2,Zeb1,Nr2f2,Chd7,Pou3f4,Sox11,Pax6,Smarca4,Mafb,Sox2,Arid1a,Plxna4,Hipk2,Prox1,Foxg1
GO:0051642	Centrosome localization	5	35	1.22	0.0014	10090.ENSMUSP00000025083,10090.ENSMUSP00000027952,10090.ENSMUSP00000046129,10090.ENSMUSP00000047697,10090.ENSMUSP00000063734	Kif5b,Plxna2,Akap9,Syne2,Ezr
GO:0061061	Muscle structure development	16	535	0.54	0.0014	10090.ENSMUSP00000000579,10090.ENSMUSP00000021674,10090.ENSMUSP00000027377,10090.ENSMUSP00000032768,10090.ENSMUSP00000047571,10090.ENSMUSP00000059079,10090.ENSMUSP00000069616,10090.ENSMUSP00000071486,10090.ENSMUSP00000078070,10090.ENSMUSP00000091620,10090.ENSMUSP00000096547,10090.ENSMUSP00000099671,10090.ENSMUSP00000101517,10090.ENSMUSP00000107727,10090.ENSMUSP00000110398,10090.ENSMUSP00000135703	Sox9,Fos,Igfbp5,Nr2f2,Hnrnpu,Chd7,Egr1,Actg1,Sox11,Kdm6b,Smarca4,Myh10,Arid1a,Pbrm1,Gsk3b,Prox1
GO:0072359	Circulatory system development	23	993	0.43	0.0014	10090.ENSMUSP00000000579,10090.ENSMUSP00000014421,10090.ENSMUSP00000032768,10090.ENSMUSP00000034740,10090.ENSMUSP00000047571,10090.ENSMUSP00000059079,10090.ENSMUSP00000067013,10090.ENSMUSP00000069616,10090.ENSMUSP00000071486,10090.ENSMUSP00000078070,10090.ENSMUSP00000087870,10090.ENSMUSP00000091620,10090.ENSMUSP00000095228,10090.ENSMUSP00000096547,10090.ENSMUSP00000099671,10090.ENSMUSP00000100013…	Sox9,Ankrd17,Nr2f2,Nedd4,Hnrnpu,Chd7,Rhob,Egr1,Actg1,Sox11,Pax6,Kdm6b,Pam,Smarca4,Myh10,Sox4,Arid1a,Jun,Pbrm1,Gsk3b,Plxna4,Acvr2b,Prox1
GO:1990830	Cellular response to leukemia inhibitory factor	8	128	0.86	0.0014	10090.ENSMUSP00000043583,10090.ENSMUSP00000044361,10090.ENSMUSP00000047571,10090.ENSMUSP00000049902,10090.ENSMUSP00000077781,10090.ENSMUSP00000087870,10090.ENSMUSP00000102737,10090.ENSMUSP00000137203	Bclaf1,Smarca5,Hnrnpu,Trim2,Enah,Pax6,Elavl2,Sox1
GO:0021549	Cerebellum development	8	129	0.85	0.0015	10090.ENSMUSP00000028222,10090.ENSMUSP00000028672,10090.ENSMUSP00000044801,10090.ENSMUSP00000064048,10090.ENSMUSP00000080419,10090.ENSMUSP00000099671,10090.ENSMUSP00000105386,10090.ENSMUSP00000135703	Hspa5,Mdk,Herc1,Ptprs,Ezh2,Myh10,Nfix,Prox1
GO:0070316	Regulation of G0 to G1 transition	5	36	1.2	0.0015	10090.ENSMUSP00000086094,10090.ENSMUSP00000096547,10090.ENSMUSP00000098066,10090.ENSMUSP00000101517,10090.ENSMUSP00000107727	Smarcc1,Smarca4,Actb,Arid1a,Pbrm1
GO:0007166	Cell surface receptor signaling pathway	36	2010	0.31	0.0016	10090.ENSMUSP00000000080,10090.ENSMUSP00000000579,10090.ENSMUSP00000002518,10090.ENSMUSP00000021674,10090.ENSMUSP00000024159,10090.ENSMUSP00000027377,10090.ENSMUSP00000027451,10090.ENSMUSP00000027952,10090.ENSMUSP00000028062,10090.ENSMUSP00000029445,10090.ENSMUSP00000030862,10090.ENSMUSP00000034787,10090.ENSMUSP00000042413,10090.ENSMUSP00000048978,10090.ENSMUSP00000050716,10090.ENSMUSP00000057543…	Klf6,Sox9,Tle5,Fos,Dlx2,Igfbp5,Epha4,Plxna2,Vim,Nras,Draxin,Phip,Dlx1,Ccdc88a,Efnb1,Gnai2,Cd24a,Hmgb2,Egr1,Tubb3,Tle1,Wnk1,Smarcc1,Pax6,Sox2,Lrp8,Txnip,Jun,Gsk3b,Plxna4,Csnk1e,Nlk,Hipk2,Ro60,Acvr2b,Tgfb1i1
GO:0010647	Positive regulation of cell communication	34	1846	0.33	0.0016	10090.ENSMUSP00000000579,10090.ENSMUSP00000014421,10090.ENSMUSP00000021514,10090.ENSMUSP00000021950,10090.ENSMUSP00000025083,10090.ENSMUSP00000026142,10090.ENSMUSP00000027377,10090.ENSMUSP00000027451,10090.ENSMUSP00000030623,10090.ENSMUSP00000032916,10090.ENSMUSP00000034740,10090.ENSMUSP00000034787,10090.ENSMUSP00000043583,10090.ENSMUSP00000048978,10090.ENSMUSP00000057543,10090.ENSMUSP00000057983…	Sox9,Ankrd17,Ppm1a,Dbn1,Kif5b,Maged1,Igfbp5,Epha4,Sfpq,Maz,Nedd4,Phip,Bclaf1,Ccdc88a,Gnai2,Cd24a,Sox11,Ezh2,Wnk1,Pax6,Mn1,Smarca4,Sox2,Peli1,Sox4,Jun,Gsk3b,Hnrnpk,Csnk1e,Hipk2,Acvr2b,Tgfb1i1,Prox1,Map4k4
GO:0033993	Response to lipid	22	935	0.43	0.0016	10090.ENSMUSP00000000579,10090.ENSMUSP00000001280,10090.ENSMUSP00000006911,10090.ENSMUSP00000021674,10090.ENSMUSP00000028062,10090.ENSMUSP00000028672,10090.ENSMUSP00000032768,10090.ENSMUSP00000034740,10090.ENSMUSP00000045409,10090.ENSMUSP00000047571,10090.ENSMUSP00000065940,10090.ENSMUSP00000068374,10090.ENSMUSP00000080419,10090.ENSMUSP00000095228,10090.ENSMUSP00000096755,10090.ENSMUSP00000099018…	Sox9,Gramd1a,Cdk4,Fos,Vim,Mdk,Nr2f2,Nedd4,Ogt,Hnrnpu,Hmgb2,Map1b,Ezh2,Pam,Sox2,Peli1,Arid1a,Lrp8,Txnip,Jun,Gsk3b,Hnrnpk
GO:0050804	Modulation of chemical synaptic transmission	16	541	0.53	0.0016	10090.ENSMUSP00000021950,10090.ENSMUSP00000022469,10090.ENSMUSP00000025083,10090.ENSMUSP00000027451,10090.ENSMUSP00000034740,10090.ENSMUSP00000046129,10090.ENSMUSP00000057543,10090.ENSMUSP00000064048,10090.ENSMUSP00000068374,10090.ENSMUSP00000068890,10090.ENSMUSP00000069616,10090.ENSMUSP00000083754,10090.ENSMUSP00000102207,10090.ENSMUSP00000102342,10090.ENSMUSP00000110398,10090.ENSMUSP00000112104	Dbn1,Nisch,Kif5b,Epha4,Nedd4,Akap9,Gnai2,Ptprs,Map1b,Pfn2,Egr1,Git2,Elavl4,Lrp8,Gsk3b,Hnrnpk
GO:0051101	Regulation of DNA binding	8	131	0.85	0.0016	10090.ENSMUSP00000052863,10090.ENSMUSP00000065940,10090.ENSMUSP00000078070,10090.ENSMUSP00000087870,10090.ENSMUSP00000096547,10090.ENSMUSP00000102711,10090.ENSMUSP00000124133,10090.ENSMUSP00000137309	Nfib,Hmgb2,Sox11,Pax6,Smarca4,Jun,Hipk2,H1f0
GO:1904936	Interneuron migration	4	17	1.43	0.0016	10090.ENSMUSP00000032768,10090.ENSMUSP00000049039,10090.ENSMUSP00000089036,10090.ENSMUSP00000137203	Nr2f2,Arx,Nr2f1,Sox1
GO:0023056	Positive regulation of signaling	34	1853	0.32	0.0017	10090.ENSMUSP00000000579,10090.ENSMUSP00000014421,10090.ENSMUSP00000021514,10090.ENSMUSP00000021950,10090.ENSMUSP00000025083,10090.ENSMUSP00000026142,10090.ENSMUSP00000027377,10090.ENSMUSP00000027451,10090.ENSMUSP00000030623,10090.ENSMUSP00000032916,10090.ENSMUSP00000034740,10090.ENSMUSP00000034787,10090.ENSMUSP00000043583,10090.ENSMUSP00000048978,10090.ENSMUSP00000057543,10090.ENSMUSP00000057983…	Sox9,Ankrd17,Ppm1a,Dbn1,Kif5b,Maged1,Igfbp5,Epha4,Sfpq,Maz,Nedd4,Phip,Bclaf1,Ccdc88a,Gnai2,Cd24a,Sox11,Ezh2,Wnk1,Pax6,Mn1,Smarca4,Sox2,Peli1,Sox4,Jun,Gsk3b,Hnrnpk,Csnk1e,Hipk2,Acvr2b,Tgfb1i1,Prox1,Map4k4
GO:0048639	Positive regulation of developmental growth	10	219	0.72	0.0017	10090.ENSMUSP00000000188,10090.ENSMUSP00000021950,10090.ENSMUSP00000049039,10090.ENSMUSP00000059079,10090.ENSMUSP00000063734,10090.ENSMUSP00000068374,10090.ENSMUSP00000110398,10090.ENSMUSP00000112104,10090.ENSMUSP00000135703,10090.ENSMUSP00000136147	Ccnd2,Dbn1,Arx,Chd7,Ezr,Map1b,Gsk3b,Hnrnpk,Prox1,Pou3f2
GO:0050807	Regulation of synapse organization	11	267	0.68	0.0017	10090.ENSMUSP00000001566,10090.ENSMUSP00000021950,10090.ENSMUSP00000027451,10090.ENSMUSP00000034740,10090.ENSMUSP00000047398,10090.ENSMUSP00000064048,10090.ENSMUSP00000088089,10090.ENSMUSP00000099671,10090.ENSMUSP00000102342,10090.ENSMUSP00000110398,10090.ENSMUSP00000112104	Tubb5,Dbn1,Epha4,Nedd4,Setd5,Ptprs,Cttnbp2,Myh10,Lrp8,Gsk3b,Hnrnpk
GO:0007507	Heart development	17	611	0.5	0.0018	10090.ENSMUSP00000000579,10090.ENSMUSP00000034740,10090.ENSMUSP00000047571,10090.ENSMUSP00000059079,10090.ENSMUSP00000078070,10090.ENSMUSP00000091620,10090.ENSMUSP00000095228,10090.ENSMUSP00000096547,10090.ENSMUSP00000099671,10090.ENSMUSP00000100013,10090.ENSMUSP00000101517,10090.ENSMUSP00000102711,10090.ENSMUSP00000107727,10090.ENSMUSP00000110398,10090.ENSMUSP00000110748,10090.ENSMUSP00000126108…	Sox9,Nedd4,Hnrnpu,Chd7,Sox11,Kdm6b,Pam,Smarca4,Myh10,Sox4,Arid1a,Jun,Pbrm1,Gsk3b,Plxna4,Acvr2b,Prox1
GO:0051129	Negative regulation of cellular component organization	19	740	0.47	0.0018	10090.ENSMUSP00000000579,10090.ENSMUSP00000002825,10090.ENSMUSP00000021514,10090.ENSMUSP00000021950,10090.ENSMUSP00000027451,10090.ENSMUSP00000028062,10090.ENSMUSP00000028222,10090.ENSMUSP00000028981,10090.ENSMUSP00000030862,10090.ENSMUSP00000044361,10090.ENSMUSP00000047571,10090.ENSMUSP00000064048,10090.ENSMUSP00000068374,10090.ENSMUSP00000068890,10090.ENSMUSP00000089036,10090.ENSMUSP00000103129…	Sox9,Baz1b,Ppm1a,Dbn1,Epha4,Vim,Hspa5,Mapre1,Draxin,Smarca5,Hnrnpu,Ptprs,Map1b,Pfn2,Nr2f1,Syt11,Atrx,Gsk3b,Dpysl3
GO:0007623	Circadian rhythm	9	177	0.77	0.0019	10090.ENSMUSP00000018645,10090.ENSMUSP00000026142,10090.ENSMUSP00000045409,10090.ENSMUSP00000047571,10090.ENSMUSP00000069616,10090.ENSMUSP00000102711,10090.ENSMUSP00000110398,10090.ENSMUSP00000113341,10090.ENSMUSP00000135703	Ncor1,Maged1,Ogt,Hnrnpu,Egr1,Jun,Gsk3b,Csnk1e,Prox1
GO:1901987	Regulation of cell cycle phase transition	14	432	0.57	0.0019	10090.ENSMUSP00000000188,10090.ENSMUSP00000006911,10090.ENSMUSP00000014421,10090.ENSMUSP00000025025,10090.ENSMUSP00000036035,10090.ENSMUSP00000080419,10090.ENSMUSP00000086094,10090.ENSMUSP00000092034,10090.ENSMUSP00000096547,10090.ENSMUSP00000096755,10090.ENSMUSP00000098066,10090.ENSMUSP00000101517,10090.ENSMUSP00000107727,10090.ENSMUSP00000135703	Ccnd2,Cdk4,Ankrd17,Dusp1,Foxn3,Ezh2,Smarcc1,Mn1,Smarca4,Sox2,Actb,Arid1a,Pbrm1,Prox1
GO:1902531	Regulation of intracellular signal transduction	32	1707	0.33	0.0019	10090.ENSMUSP00000000579,10090.ENSMUSP00000014421,10090.ENSMUSP00000018645,10090.ENSMUSP00000021514,10090.ENSMUSP00000025025,10090.ENSMUSP00000025955,10090.ENSMUSP00000026142,10090.ENSMUSP00000027377,10090.ENSMUSP00000027451,10090.ENSMUSP00000030623,10090.ENSMUSP00000032916,10090.ENSMUSP00000034740,10090.ENSMUSP00000043583,10090.ENSMUSP00000045409,10090.ENSMUSP00000049414,10090.ENSMUSP00000057543…	Sox9,Ankrd17,Ncor1,Ppm1a,Dusp1,Eif3a,Maged1,Igfbp5,Epha4,Sfpq,Maz,Nedd4,Bclaf1,Ogt,Dusp8,Gnai2,Cd24a,Ezr,Tle1,Sox11,Ezh2,Git2,Sox2,Peli1,Sox4,Jun,Gsk3b,Hnrnpk,Hipk2,Prox1,Ash1l,Map4k4
GO:1905244	Regulation of modification of synaptic structure	4	18	1.41	0.0019	10090.ENSMUSP00000027451,10090.ENSMUSP00000088089,10090.ENSMUSP00000099671,10090.ENSMUSP00000110398	Epha4,Cttnbp2,Myh10,Gsk3b
GO:0009967	Positive regulation of signal transduction	31	1630	0.34	0.002	10090.ENSMUSP00000000579,10090.ENSMUSP00000014421,10090.ENSMUSP00000021514,10090.ENSMUSP00000021950,10090.ENSMUSP00000026142,10090.ENSMUSP00000027377,10090.ENSMUSP00000027451,10090.ENSMUSP00000030623,10090.ENSMUSP00000032916,10090.ENSMUSP00000034740,10090.ENSMUSP00000034787,10090.ENSMUSP00000043583,10090.ENSMUSP00000048978,10090.ENSMUSP00000057543,10090.ENSMUSP00000057983,10090.ENSMUSP00000078070…	Sox9,Ankrd17,Ppm1a,Dbn1,Maged1,Igfbp5,Epha4,Sfpq,Maz,Nedd4,Phip,Bclaf1,Ccdc88a,Gnai2,Cd24a,Sox11,Ezh2,Wnk1,Mn1,Smarca4,Sox2,Peli1,Sox4,Jun,Gsk3b,Csnk1e,Hipk2,Acvr2b,Tgfb1i1,Prox1,Map4k4
GO:0021799	Cerebral cortex radially oriented cell migration	5	39	1.17	0.002	10090.ENSMUSP00000047697,10090.ENSMUSP00000052088,10090.ENSMUSP00000102342,10090.ENSMUSP00000136147,10090.ENSMUSP00000136372	Syne2,Pou3f3,Lrp8,Pou3f2,Foxg1
GO:0048709	Oligodendrocyte differentiation	7	99	0.91	0.002	10090.ENSMUSP00000000579,10090.ENSMUSP00000024159,10090.ENSMUSP00000029311,10090.ENSMUSP00000042413,10090.ENSMUSP00000047567,10090.ENSMUSP00000078070,10090.ENSMUSP00000087870	Sox9,Dlx2,Trpc4,Dlx1,Sox5,Sox11,Pax6
GO:0050773	Regulation of dendrite development	8	136	0.83	0.002	10090.ENSMUSP00000021950,10090.ENSMUSP00000026267,10090.ENSMUSP00000027451,10090.ENSMUSP00000034740,10090.ENSMUSP00000080419,10090.ENSMUSP00000102207,10090.ENSMUSP00000102342,10090.ENSMUSP00000110398	Dbn1,Parp6,Epha4,Nedd4,Ezh2,Elavl4,Lrp8,Gsk3b
GO:0090090	Negative regulation of canonical Wnt signaling pathway	8	137	0.83	0.002	10090.ENSMUSP00000000579,10090.ENSMUSP00000002518,10090.ENSMUSP00000028672,10090.ENSMUSP00000030862,10090.ENSMUSP00000069616,10090.ENSMUSP00000072481,10090.ENSMUSP00000096755,10090.ENSMUSP00000110398	Sox9,Tle5,Mdk,Draxin,Egr1,Tle1,Sox2,Gsk3b
GO:0090304	Nucleic acid metabolic process	37	2124	0.3	0.002	10090.ENSMUSP00000000579,10090.ENSMUSP00000001809,10090.ENSMUSP00000021381,10090.ENSMUSP00000021674,10090.ENSMUSP00000022577,10090.ENSMUSP00000022793,10090.ENSMUSP00000030623,10090.ENSMUSP00000032916,10090.ENSMUSP00000044361,10090.ENSMUSP00000044645,10090.ENSMUSP00000047571,10090.ENSMUSP00000048470,10090.ENSMUSP00000048978,10090.ENSMUSP00000049116,10090.ENSMUSP00000052863,10090.ENSMUSP00000059079…	Sox9,Pabpc1,Pnn,Fos,Zc3h13,Acin1,Sfpq,Maz,Smarca5,Smc1a,Hnrnpu,Rbm25,Ccdc88a,Alkbh5,Nfib,Chd7,Hmgb2,Klf13,Nfia,Prpf40a,Pou3f4,Ezh2,Rnasel,Pax6,Smarca4,Elavl4,Jun,Mbtd1,Nfix,Atrx,Gsk3b,Hnrnpk,Pou2f1,Prox1,Rbm6,Tet3,Ash1l
GO:0002064	Epithelial cell development	10	228	0.7	0.0023	10090.ENSMUSP00000000579,10090.ENSMUSP00000028062,10090.ENSMUSP00000046129,10090.ENSMUSP00000063734,10090.ENSMUSP00000064048,10090.ENSMUSP00000087870,10090.ENSMUSP00000092048,10090.ENSMUSP00000096547,10090.ENSMUSP00000109203,10090.ENSMUSP00000135703	Sox9,Vim,Akap9,Ezr,Ptprs,Pax6,Insm1,Smarca4,Atrx,Prox1
GO:0018193	Peptidyl-amino acid modification	21	892	0.43	0.0023	10090.ENSMUSP00000002825,10090.ENSMUSP00000027451,10090.ENSMUSP00000029719,10090.ENSMUSP00000034787,10090.ENSMUSP00000035112,10090.ENSMUSP00000045409,10090.ENSMUSP00000047398,10090.ENSMUSP00000050034,10090.ENSMUSP00000057983,10090.ENSMUSP00000080419,10090.ENSMUSP00000086017,10090.ENSMUSP00000087870,10090.ENSMUSP00000096547,10090.ENSMUSP00000098066,10090.ENSMUSP00000103485,10090.ENSMUSP00000110398…	Baz1b,Epha4,Dclk2,Phip,Nktr,Ogt,Setd5,Dclk1,Cd24a,Ezh2,Wnk1,Pax6,Smarca4,Actb,Mbtd1,Gsk3b,Csnk1e,Nlk,Hipk2,Tet3,Ash1l
GO:0010976	Positive regulation of neuron projection development	10	229	0.7	0.0024	10090.ENSMUSP00000021950,10090.ENSMUSP00000028222,10090.ENSMUSP00000028672,10090.ENSMUSP00000042457,10090.ENSMUSP00000057983,10090.ENSMUSP00000080419,10090.ENSMUSP00000102207,10090.ENSMUSP00000102342,10090.ENSMUSP00000112104,10090.ENSMUSP00000112928	Dbn1,Hspa5,Mdk,Eef1a1,Cd24a,Ezh2,Elavl4,Lrp8,Hnrnpk,Dpysl3
GO:0001568	Blood vessel development	16	568	0.51	0.0026	10090.ENSMUSP00000014421,10090.ENSMUSP00000032768,10090.ENSMUSP00000034740,10090.ENSMUSP00000059079,10090.ENSMUSP00000067013,10090.ENSMUSP00000069616,10090.ENSMUSP00000071486,10090.ENSMUSP00000087870,10090.ENSMUSP00000096547,10090.ENSMUSP00000099671,10090.ENSMUSP00000100013,10090.ENSMUSP00000101517,10090.ENSMUSP00000102711,10090.ENSMUSP00000107727,10090.ENSMUSP00000126108,10090.ENSMUSP00000135703	Ankrd17,Nr2f2,Nedd4,Chd7,Rhob,Egr1,Actg1,Pax6,Smarca4,Myh10,Sox4,Arid1a,Jun,Pbrm1,Acvr2b,Prox1
GO:0001932	Regulation of protein phosphorylation	25	1194	0.38	0.0026	10090.ENSMUSP00000000188,10090.ENSMUSP00000000579,10090.ENSMUSP00000025025,10090.ENSMUSP00000026142,10090.ENSMUSP00000027451,10090.ENSMUSP00000029445,10090.ENSMUSP00000032768,10090.ENSMUSP00000034787,10090.ENSMUSP00000045409,10090.ENSMUSP00000046129,10090.ENSMUSP00000048978,10090.ENSMUSP00000057983,10090.ENSMUSP00000068890,10090.ENSMUSP00000069616,10090.ENSMUSP00000080419,10090.ENSMUSP00000086017…	Ccnd2,Sox9,Dusp1,Maged1,Epha4,Nras,Nr2f2,Phip,Ogt,Akap9,Ccdc88a,Cd24a,Pfn2,Egr1,Ezh2,Wnk1,Pax6,Insm1,Actb,Lrp8,Jun,Gsk3b,Hipk2,Acvr2b,Prox1
GO:0006351	Transcription, DNA-templated	15	506	0.53	0.0026	10090.ENSMUSP00000000579,10090.ENSMUSP00000021674,10090.ENSMUSP00000032916,10090.ENSMUSP00000044361,10090.ENSMUSP00000059079,10090.ENSMUSP00000067680,10090.ENSMUSP00000077354,10090.ENSMUSP00000087870,10090.ENSMUSP00000096547,10090.ENSMUSP00000102711,10090.ENSMUSP00000109203,10090.ENSMUSP00000110398,10090.ENSMUSP00000124738,10090.ENSMUSP00000135703,10090.ENSMUSP00000140251	Sox9,Fos,Maz,Smarca5,Chd7,Klf13,Pou3f4,Pax6,Smarca4,Jun,Atrx,Gsk3b,Pou2f1,Prox1,Ash1l
GO:0035239	Tube morphogenesis	19	763	0.46	0.0026	10090.ENSMUSP00000000579,10090.ENSMUSP00000025081,10090.ENSMUSP00000027451,10090.ENSMUSP00000032768,10090.ENSMUSP00000034740,10090.ENSMUSP00000052863,10090.ENSMUSP00000059079,10090.ENSMUSP00000067013,10090.ENSMUSP00000071486,10090.ENSMUSP00000077781,10090.ENSMUSP00000078070,10090.ENSMUSP00000096547,10090.ENSMUSP00000096755,10090.ENSMUSP00000100013,10090.ENSMUSP00000101517,10090.ENSMUSP00000102711…	Sox9,Zeb1,Epha4,Nr2f2,Nedd4,Nfib,Chd7,Rhob,Actg1,Enah,Sox11,Smarca4,Sox2,Sox4,Arid1a,Jun,Pbrm1,Acvr2b,Prox1
GO:0098963	Dendritic transport of messenger ribonucleoprotein complex	3	6	1.76	0.0026	10090.ENSMUSP00000028102,10090.ENSMUSP00000030623,10090.ENSMUSP00000047571	Kif5c,Sfpq,Hnrnpu
GO:1901698	Response to nitrogen compound	25	1192	0.38	0.0026	10090.ENSMUSP00000000579,10090.ENSMUSP00000006911,10090.ENSMUSP00000021674,10090.ENSMUSP00000025081,10090.ENSMUSP00000027121,10090.ENSMUSP00000027377,10090.ENSMUSP00000027451,10090.ENSMUSP00000028062,10090.ENSMUSP00000028222,10090.ENSMUSP00000034787,10090.ENSMUSP00000045409,10090.ENSMUSP00000046129,10090.ENSMUSP00000057543,10090.ENSMUSP00000063734,10090.ENSMUSP00000068374,10090.ENSMUSP00000069616…	Sox9,Cdk4,Fos,Zeb1,Rftn2,Igfbp5,Epha4,Vim,Hspa5,Phip,Ogt,Akap9,Gnai2,Ezr,Map1b,Egr1,Ezh2,Smarcc1,Actb,Peli1,Elavl4,Jun,Atrx,Gsk3b,Hnrnpk
GO:1903844	Regulation of cellular response to transforming growth factor beta stimulus	8	143	0.81	0.0026	10090.ENSMUSP00000021514,10090.ENSMUSP00000025081,10090.ENSMUSP00000028222,10090.ENSMUSP00000042413,10090.ENSMUSP00000045409,10090.ENSMUSP00000078070,10090.ENSMUSP00000124133,10090.ENSMUSP00000132100	Ppm1a,Zeb1,Hspa5,Dlx1,Ogt,Sox11,Hipk2,Tgfb1i1
GO:0033045	Regulation of sister chromatid segregation	7	105	0.88	0.0027	10090.ENSMUSP00000025025,10090.ENSMUSP00000047571,10090.ENSMUSP00000086094,10090.ENSMUSP00000096547,10090.ENSMUSP00000098066,10090.ENSMUSP00000101517,10090.ENSMUSP00000107727	Dusp1,Hnrnpu,Smarcc1,Smarca4,Actb,Arid1a,Pbrm1
GO:0098974	Postsynaptic actin cytoskeleton organization	4	21	1.34	0.0029	10090.ENSMUSP00000021950,10090.ENSMUSP00000071486,10090.ENSMUSP00000098066,10090.ENSMUSP00000099671	Dbn1,Actg1,Actb,Myh10
GO:0008285	Negative regulation of cell population proliferation	19	776	0.45	0.0031	10090.ENSMUSP00000000579,10090.ENSMUSP00000025025,10090.ENSMUSP00000025081,10090.ENSMUSP00000026142,10090.ENSMUSP00000027377,10090.ENSMUSP00000032768,10090.ENSMUSP00000052863,10090.ENSMUSP00000057983,10090.ENSMUSP00000067680,10090.ENSMUSP00000078070,10090.ENSMUSP00000087870,10090.ENSMUSP00000092034,10090.ENSMUSP00000092048,10090.ENSMUSP00000096755,10090.ENSMUSP00000099018,10090.ENSMUSP00000100013…	Sox9,Dusp1,Zeb1,Maged1,Igfbp5,Nr2f2,Nfib,Cd24a,Klf13,Sox11,Pax6,Mn1,Insm1,Sox2,Peli1,Sox4,Jun,Pbrm1,Prox1
GO:0032922	Circadian regulation of gene expression	6	73	0.98	0.0031	10090.ENSMUSP00000018645,10090.ENSMUSP00000026142,10090.ENSMUSP00000045409,10090.ENSMUSP00000047571,10090.ENSMUSP00000069616,10090.ENSMUSP00000113341	Ncor1,Maged1,Ogt,Hnrnpu,Egr1,Csnk1e
GO:0045785	Positive regulation of cell adhesion	15	518	0.52	0.0031	10090.ENSMUSP00000021950,10090.ENSMUSP00000027451,10090.ENSMUSP00000028672,10090.ENSMUSP00000050716,10090.ENSMUSP00000057983,10090.ENSMUSP00000082168,10090.ENSMUSP00000086094,10090.ENSMUSP00000096547,10090.ENSMUSP00000096755,10090.ENSMUSP00000098066,10090.ENSMUSP00000100013,10090.ENSMUSP00000101517,10090.ENSMUSP00000107727,10090.ENSMUSP00000110398,10090.ENSMUSP00000141400	Dbn1,Epha4,Mdk,Efnb1,Cd24a,Mex3b,Smarcc1,Smarca4,Sox2,Actb,Sox4,Arid1a,Pbrm1,Gsk3b,Map4k4
GO:0002682	Regulation of immune system process	29	1523	0.34	0.0033	10090.ENSMUSP00000000579,10090.ENSMUSP00000014421,10090.ENSMUSP00000021674,10090.ENSMUSP00000022793,10090.ENSMUSP00000025025,10090.ENSMUSP00000025081,10090.ENSMUSP00000028672,10090.ENSMUSP00000029445,10090.ENSMUSP00000030623,10090.ENSMUSP00000050716,10090.ENSMUSP00000057983,10090.ENSMUSP00000063734,10090.ENSMUSP00000064048,10090.ENSMUSP00000065940,10090.ENSMUSP00000067680,10090.ENSMUSP00000078070…	Sox9,Ankrd17,Fos,Acin1,Dusp1,Zeb1,Mdk,Nras,Sfpq,Efnb1,Cd24a,Ezr,Ptprs,Hmgb2,Klf13,Sox11,Wnk1,Smarcc1,Smarca4,Mafb,Actb,Peli1,Sox4,Arid1a,Lrp8,Jun,Syt11,Pbrm1,Gsk3b
GO:0019827	Stem cell population maintenance	8	149	0.79	0.0033	10090.ENSMUSP00000000579,10090.ENSMUSP00000044645,10090.ENSMUSP00000046788,10090.ENSMUSP00000096547,10090.ENSMUSP00000096755,10090.ENSMUSP00000100013,10090.ENSMUSP00000101517,10090.ENSMUSP00000135703	Sox9,Smc1a,Hook3,Smarca4,Sox2,Sox4,Arid1a,Prox1
GO:0051656	Establishment of organelle localization	13	402	0.57	0.0033	10090.ENSMUSP00000018851,10090.ENSMUSP00000022629,10090.ENSMUSP00000025083,10090.ENSMUSP00000028102,10090.ENSMUSP00000028981,10090.ENSMUSP00000046788,10090.ENSMUSP00000047697,10090.ENSMUSP00000063734,10090.ENSMUSP00000068374,10090.ENSMUSP00000087870,10090.ENSMUSP00000099671,10090.ENSMUSP00000103129,10090.ENSMUSP00000122497	Dync1h1,Dpysl2,Kif5b,Kif5c,Mapre1,Hook3,Syne2,Ezr,Map1b,Pax6,Myh10,Syt11,Arhgap21
GO:0060548	Negative regulation of cell death	25	1216	0.37	0.0033	10090.ENSMUSP00000000188,10090.ENSMUSP00000000579,10090.ENSMUSP00000025025,10090.ENSMUSP00000028222,10090.ENSMUSP00000028672,10090.ENSMUSP00000030862,10090.ENSMUSP00000032916,10090.ENSMUSP00000034787,10090.ENSMUSP00000042413,10090.ENSMUSP00000045409,10090.ENSMUSP00000052088,10090.ENSMUSP00000057543,10090.ENSMUSP00000065940,10090.ENSMUSP00000072481,10090.ENSMUSP00000077354,10090.ENSMUSP00000078070…	Ccnd2,Sox9,Dusp1,Hspa5,Mdk,Draxin,Maz,Phip,Dlx1,Ogt,Pou3f3,Gnai2,Hmgb2,Tle1,Pou3f4,Sox11,Smarca4,Peli1,Sox4,Jun,Tox3,Gsk3b,Hnrnpk,Hipk2,Map4k4
GO:2000036	Regulation of stem cell population maintenance	6	74	0.97	0.0033	10090.ENSMUSP00000022577,10090.ENSMUSP00000045409,10090.ENSMUSP00000086094,10090.ENSMUSP00000096547,10090.ENSMUSP00000098066,10090.ENSMUSP00000101517	Zc3h13,Ogt,Smarcc1,Smarca4,Actb,Arid1a
GO:0019538	Protein metabolic process	57	4003	0.21	0.0034	10090.ENSMUSP00000000579,10090.ENSMUSP00000001480,10090.ENSMUSP00000002305,10090.ENSMUSP00000002825,10090.ENSMUSP00000006911,10090.ENSMUSP00000021514,10090.ENSMUSP00000025025,10090.ENSMUSP00000025955,10090.ENSMUSP00000026267,10090.ENSMUSP00000027451,10090.ENSMUSP00000028222,10090.ENSMUSP00000029719,10090.ENSMUSP00000030578,10090.ENSMUSP00000030623,10090.ENSMUSP00000034740,10090.ENSMUSP00000034787…	Sox9,Npepps,Kdm7a,Baz1b,Cdk4,Ppm1a,Dusp1,Eif3a,Parp6,Epha4,Hspa5,Dclk2,Ptp4a2,Sfpq,Nedd4,Phip,Nktr,Ube2r2,Irf2bpl,Eef1a1,Smarca5,Herc1,Ogt,Eef2,Setd5,Dusp8,Trim2,Dclk1,Cd24a,Chd4,Ptprs,Ppp1r12a,Ezh2,Rnasel,Wnk1,Pax6,Kdm6b,Gad1,Pam,Smarca4,Mafb,Actb,Peli1,Mbtd1,Gsk3b,Csnk1e,Nlk,Hipk2,Acvr2b,B3gnt5,Gm10260,Tgfb1i1,Tet3,Ash1l,Map4k4,Gatad2b,Ttc3
GO:0030516	Regulation of axon extension	7	110	0.86	0.0034	10090.ENSMUSP00000021950,10090.ENSMUSP00000022629,10090.ENSMUSP00000030862,10090.ENSMUSP00000064048,10090.ENSMUSP00000068374,10090.ENSMUSP00000110398,10090.ENSMUSP00000110748	Dbn1,Dpysl2,Draxin,Ptprs,Map1b,Gsk3b,Plxna4
GO:0048732	Gland development	15	523	0.52	0.0034	10090.ENSMUSP00000000579,10090.ENSMUSP00000027377,10090.ENSMUSP00000028672,10090.ENSMUSP00000052863,10090.ENSMUSP00000080419,10090.ENSMUSP00000087870,10090.ENSMUSP00000092048,10090.ENSMUSP00000095228,10090.ENSMUSP00000096547,10090.ENSMUSP00000096728,10090.ENSMUSP00000096755,10090.ENSMUSP00000102711,10090.ENSMUSP00000135703,10090.ENSMUSP00000136147,10090.ENSMUSP00000140251	Sox9,Igfbp5,Mdk,Nfib,Ezh2,Pax6,Insm1,Pam,Smarca4,Mafb,Sox2,Jun,Prox1,Pou3f2,Ash1l
GO:0009628	Response to abiotic stimulus	25	1221	0.37	0.0035	10090.ENSMUSP00000000188,10090.ENSMUSP00000000579,10090.ENSMUSP00000001480,10090.ENSMUSP00000021674,10090.ENSMUSP00000028222,10090.ENSMUSP00000028672,10090.ENSMUSP00000034740,10090.ENSMUSP00000044645,10090.ENSMUSP00000046129,10090.ENSMUSP00000049116,10090.ENSMUSP00000057983,10090.ENSMUSP00000067013,10090.ENSMUSP00000068374,10090.ENSMUSP00000069616,10090.ENSMUSP00000071486,10090.ENSMUSP00000095228…	Ccnd2,Sox9,Npepps,Fos,Hspa5,Mdk,Nedd4,Smc1a,Akap9,Alkbh5,Cd24a,Rhob,Map1b,Egr1,Actg1,Pam,Tsc22d2,Sox2,Actb,Txnip,Jun,Gsk3b,Ro60,Gnb1,Tgfb1i1
GO:0021960	Anterior commissure morphogenesis	3	7	1.69	0.0035	10090.ENSMUSP00000030862,10090.ENSMUSP00000052863,10090.ENSMUSP00000110748	Draxin,Nfib,Plxna4
GO:0032879	Regulation of localization	39	2366	0.28	0.0035	10090.ENSMUSP00000007216,10090.ENSMUSP00000018851,10090.ENSMUSP00000021514,10090.ENSMUSP00000021950,10090.ENSMUSP00000022629,10090.ENSMUSP00000025083,10090.ENSMUSP00000026142,10090.ENSMUSP00000026699,10090.ENSMUSP00000029311,10090.ENSMUSP00000029719,10090.ENSMUSP00000034740,10090.ENSMUSP00000045409,10090.ENSMUSP00000046129,10090.ENSMUSP00000047571,10090.ENSMUSP00000048978,10090.ENSMUSP00000050034…	Ap2m1,Dync1h1,Ppm1a,Dbn1,Dpysl2,Kif5b,Maged1,Mkln1,Trpc4,Dclk2,Nedd4,Ogt,Akap9,Hnrnpu,Ccdc88a,Dclk1,Gnai2,Chd7,Ezr,Map1b,Pfn2,Ppp1r12a,Actg1,Sox11,Mex3b,Rnasel,Git2,Wnk1,Pax6,Pam,Actb,Myh10,Sox4,Syt11,Klf7,Gsk3b,Hnrnpk,Csnk1e,Arhgap21
GO:0046533	Negative regulation of photoreceptor cell differentiation	3	7	1.69	0.0035	10090.ENSMUSP00000000579,10090.ENSMUSP00000024159,10090.ENSMUSP00000042413	Sox9,Dlx2,Dlx1
GO:0060235	Lens induction in camera-type eye	3	7	1.69	0.0035	10090.ENSMUSP00000096755,10090.ENSMUSP00000124133,10090.ENSMUSP00000124738	Sox2,Hipk2,Pou2f1
GO:0080134	Regulation of response to stress	28	1454	0.35	0.0035	10090.ENSMUSP00000002825,10090.ENSMUSP00000018645,10090.ENSMUSP00000025025,10090.ENSMUSP00000027451,10090.ENSMUSP00000028222,10090.ENSMUSP00000028672,10090.ENSMUSP00000030623,10090.ENSMUSP00000043583,10090.ENSMUSP00000044361,10090.ENSMUSP00000045409,10090.ENSMUSP00000057983,10090.ENSMUSP00000063734,10090.ENSMUSP00000064048,10090.ENSMUSP00000065940,10090.ENSMUSP00000071486,10090.ENSMUSP00000086094…	Baz1b,Ncor1,Dusp1,Epha4,Hspa5,Mdk,Sfpq,Bclaf1,Smarca5,Ogt,Cd24a,Ezr,Ptprs,Hmgb2,Actg1,Smarcc1,Smarca4,Actb,Sox4,Arid1a,Lrp8,Syt11,Mbtd1,Pbrm1,Hnrnpk,Hipk2,Ash1l,Map4k4
GO:0021510	Spinal cord development	7	112	0.86	0.0037	10090.ENSMUSP00000030862,10090.ENSMUSP00000064048,10090.ENSMUSP00000078070,10090.ENSMUSP00000087870,10090.ENSMUSP00000100013,10090.ENSMUSP00000102342,10090.ENSMUSP00000137203	Draxin,Ptprs,Sox11,Pax6,Sox4,Lrp8,Sox1
GO:0010035	Response to inorganic substance	16	596	0.49	0.004	10090.ENSMUSP00000006911,10090.ENSMUSP00000021674,10090.ENSMUSP00000028222,10090.ENSMUSP00000067013,10090.ENSMUSP00000068374,10090.ENSMUSP00000071486,10090.ENSMUSP00000080419,10090.ENSMUSP00000086017,10090.ENSMUSP00000091620,10090.ENSMUSP00000095228,10090.ENSMUSP00000096755,10090.ENSMUSP00000102710,10090.ENSMUSP00000102711,10090.ENSMUSP00000103129,10090.ENSMUSP00000109203,10090.ENSMUSP00000110398	Cdk4,Fos,Hspa5,Rhob,Map1b,Actg1,Ezh2,Wnk1,Kdm6b,Pam,Sox2,Txnip,Jun,Syt11,Atrx,Gsk3b
GO:0001501	Skeletal system development	15	536	0.51	0.0043	10090.ENSMUSP00000000579,10090.ENSMUSP00000002518,10090.ENSMUSP00000024159,10090.ENSMUSP00000025081,10090.ENSMUSP00000036035,10090.ENSMUSP00000042413,10090.ENSMUSP00000047567,10090.ENSMUSP00000052863,10090.ENSMUSP00000059079,10090.ENSMUSP00000078070,10090.ENSMUSP00000095939,10090.ENSMUSP00000100013,10090.ENSMUSP00000103485,10090.ENSMUSP00000126108,10090.ENSMUSP00000140251	Sox9,Tle5,Dlx2,Zeb1,Foxn3,Dlx1,Sox5,Nfib,Chd7,Sox11,Ankrd11,Sox4,Mbtd1,Acvr2b,Ash1l
GO:0048485	Sympathetic nervous system development	4	24	1.28	0.0043	10090.ENSMUSP00000078070,10090.ENSMUSP00000092048,10090.ENSMUSP00000100013,10090.ENSMUSP00000110748	Sox11,Insm1,Sox4,Plxna4
GO:0060341	Regulation of cellular localization	23	1088	0.39	0.0043	10090.ENSMUSP00000007216,10090.ENSMUSP00000018851,10090.ENSMUSP00000021514,10090.ENSMUSP00000021950,10090.ENSMUSP00000025083,10090.ENSMUSP00000026142,10090.ENSMUSP00000029719,10090.ENSMUSP00000034740,10090.ENSMUSP00000045409,10090.ENSMUSP00000048978,10090.ENSMUSP00000050034,10090.ENSMUSP00000063734,10090.ENSMUSP00000068374,10090.ENSMUSP00000069257,10090.ENSMUSP00000095228,10090.ENSMUSP00000098066…	Ap2m1,Dync1h1,Ppm1a,Dbn1,Kif5b,Maged1,Dclk2,Nedd4,Ogt,Ccdc88a,Dclk1,Ezr,Map1b,Ppp1r12a,Pam,Actb,Myh10,Sox4,Syt11,Klf7,Gsk3b,Hnrnpk,Csnk1e
GO:0051649	Establishment of localization in cell	32	1802	0.31	0.0045	10090.ENSMUSP00000001280,10090.ENSMUSP00000007216,10090.ENSMUSP00000018851,10090.ENSMUSP00000021514,10090.ENSMUSP00000022629,10090.ENSMUSP00000025083,10090.ENSMUSP00000028102,10090.ENSMUSP00000028222,10090.ENSMUSP00000028981,10090.ENSMUSP00000029374,10090.ENSMUSP00000030623,10090.ENSMUSP00000034740,10090.ENSMUSP00000034787,10090.ENSMUSP00000046788,10090.ENSMUSP00000047571,10090.ENSMUSP00000047697…	Gramd1a,Ap2m1,Dync1h1,Ppm1a,Dpysl2,Kif5b,Kif5c,Hspa5,Mapre1,Nbea,Sfpq,Nedd4,Phip,Hook3,Hnrnpu,Syne2,Ccdc88a,Alkbh5,Cd24a,Ezr,Rhob,Map1b,Actg1,Mex3b,Git2,Pax6,Actb,Myh10,Txnip,Syt11,Gsk3b,Arhgap21
GO:0060836	Lymphatic endothelial cell differentiation	3	8	1.63	0.0045	10090.ENSMUSP00000032768,10090.ENSMUSP00000126108,10090.ENSMUSP00000135703	Nr2f2,Acvr2b,Prox1
GO:0071407	Cellular response to organic cyclic compound	15	540	0.5	0.0045	10090.ENSMUSP00000001280,10090.ENSMUSP00000006911,10090.ENSMUSP00000027377,10090.ENSMUSP00000028222,10090.ENSMUSP00000034740,10090.ENSMUSP00000046129,10090.ENSMUSP00000047571,10090.ENSMUSP00000063734,10090.ENSMUSP00000069616,10090.ENSMUSP00000080419,10090.ENSMUSP00000098066,10090.ENSMUSP00000101517,10090.ENSMUSP00000102342,10090.ENSMUSP00000110398,10090.ENSMUSP00000112104	Gramd1a,Cdk4,Igfbp5,Hspa5,Nedd4,Akap9,Hnrnpu,Ezr,Egr1,Ezh2,Actb,Arid1a,Lrp8,Gsk3b,Hnrnpk
GO:2000739	Regulation of mesenchymal stem cell differentiation	3	8	1.63	0.0045	10090.ENSMUSP00000000579,10090.ENSMUSP00000047567,10090.ENSMUSP00000110398	Sox9,Sox5,Gsk3b
GO:1902459	Positive regulation of stem cell population maintenance	5	49	1.07	0.0046	10090.ENSMUSP00000045409,10090.ENSMUSP00000086094,10090.ENSMUSP00000096547,10090.ENSMUSP00000098066,10090.ENSMUSP00000101517	Ogt,Smarcc1,Smarca4,Actb,Arid1a
GO:0051640	Organelle localization	15	543	0.5	0.0048	10090.ENSMUSP00000018851,10090.ENSMUSP00000022629,10090.ENSMUSP00000025083,10090.ENSMUSP00000028102,10090.ENSMUSP00000028981,10090.ENSMUSP00000045409,10090.ENSMUSP00000046129,10090.ENSMUSP00000046788,10090.ENSMUSP00000047697,10090.ENSMUSP00000063734,10090.ENSMUSP00000068374,10090.ENSMUSP00000087870,10090.ENSMUSP00000099671,10090.ENSMUSP00000103129,10090.ENSMUSP00000122497	Dync1h1,Dpysl2,Kif5b,Kif5c,Mapre1,Ogt,Akap9,Hook3,Syne2,Ezr,Map1b,Pax6,Myh10,Syt11,Arhgap21
GO:0060173	Limb development	9	206	0.7	0.0049	10090.ENSMUSP00000000579,10090.ENSMUSP00000027952,10090.ENSMUSP00000059079,10090.ENSMUSP00000078070,10090.ENSMUSP00000095228,10090.ENSMUSP00000096547,10090.ENSMUSP00000100013,10090.ENSMUSP00000109203,10090.ENSMUSP00000126854	Sox9,Plxna2,Chd7,Sox11,Pam,Smarca4,Sox4,Atrx,Zfp219
GO:0044087	Regulation of cellular component biogenesis	22	1031	0.39	0.0052	10090.ENSMUSP00000000579,10090.ENSMUSP00000018851,10090.ENSMUSP00000021514,10090.ENSMUSP00000021950,10090.ENSMUSP00000028222,10090.ENSMUSP00000028981,10090.ENSMUSP00000046129,10090.ENSMUSP00000047398,10090.ENSMUSP00000047571,10090.ENSMUSP00000047697,10090.ENSMUSP00000048978,10090.ENSMUSP00000057983,10090.ENSMUSP00000063734,10090.ENSMUSP00000064048,10090.ENSMUSP00000068374,10090.ENSMUSP00000068890…	Sox9,Dync1h1,Ppm1a,Dbn1,Hspa5,Mapre1,Akap9,Setd5,Hnrnpu,Syne2,Ccdc88a,Cd24a,Ezr,Ptprs,Map1b,Pfn2,Actg1,Insm1,Syt11,Gsk3b,Dpysl3,Map4k4
GO:1902692	Regulation of neuroblast proliferation	5	51	1.05	0.0054	10090.ENSMUSP00000057983,10090.ENSMUSP00000087870,10090.ENSMUSP00000096755,10090.ENSMUSP00000135703,10090.ENSMUSP00000136372	Cd24a,Pax6,Sox2,Prox1,Foxg1
GO:0016070	RNA metabolic process	28	1498	0.33	0.0055	10090.ENSMUSP00000000579,10090.ENSMUSP00000001809,10090.ENSMUSP00000021381,10090.ENSMUSP00000021674,10090.ENSMUSP00000022577,10090.ENSMUSP00000022793,10090.ENSMUSP00000030623,10090.ENSMUSP00000032916,10090.ENSMUSP00000044361,10090.ENSMUSP00000047571,10090.ENSMUSP00000048470,10090.ENSMUSP00000049116,10090.ENSMUSP00000059079,10090.ENSMUSP00000067680,10090.ENSMUSP00000075655,10090.ENSMUSP00000077354…	Sox9,Pabpc1,Pnn,Fos,Zc3h13,Acin1,Sfpq,Maz,Smarca5,Hnrnpu,Rbm25,Alkbh5,Chd7,Klf13,Prpf40a,Pou3f4,Rnasel,Pax6,Smarca4,Elavl4,Jun,Atrx,Gsk3b,Hnrnpk,Pou2f1,Prox1,Rbm6,Ash1l
GO:0042472	Inner ear morphogenesis	7	121	0.82	0.0055	10090.ENSMUSP00000000579,10090.ENSMUSP00000025081,10090.ENSMUSP00000059079,10090.ENSMUSP00000077354,10090.ENSMUSP00000096728,10090.ENSMUSP00000096755,10090.ENSMUSP00000136372	Sox9,Zeb1,Chd7,Pou3f4,Mafb,Sox2,Foxg1
GO:0043065	Positive regulation of apoptotic process	16	615	0.48	0.0055	10090.ENSMUSP00000002518,10090.ENSMUSP00000006911,10090.ENSMUSP00000020268,10090.ENSMUSP00000022793,10090.ENSMUSP00000025025,10090.ENSMUSP00000026142,10090.ENSMUSP00000030623,10090.ENSMUSP00000043583,10090.ENSMUSP00000057983,10090.ENSMUSP00000067013,10090.ENSMUSP00000069616,10090.ENSMUSP00000093077,10090.ENSMUSP00000100013,10090.ENSMUSP00000102710,10090.ENSMUSP00000102711,10090.ENSMUSP00000110398	Tle5,Cdk4,Ccar1,Acin1,Dusp1,Maged1,Sfpq,Bclaf1,Cd24a,Rhob,Egr1,Mtch1,Sox4,Txnip,Jun,Gsk3b
GO:0042692	Muscle cell differentiation	11	314	0.6	0.0056	10090.ENSMUSP00000000579,10090.ENSMUSP00000027377,10090.ENSMUSP00000047571,10090.ENSMUSP00000071486,10090.ENSMUSP00000091620,10090.ENSMUSP00000096547,10090.ENSMUSP00000099671,10090.ENSMUSP00000101517,10090.ENSMUSP00000107727,10090.ENSMUSP00000110398,10090.ENSMUSP00000135703	Sox9,Igfbp5,Hnrnpu,Actg1,Kdm6b,Smarca4,Myh10,Arid1a,Pbrm1,Gsk3b,Prox1
GO:0065009	Regulation of molecular function	47	3149	0.23	0.0057	10090.ENSMUSP00000000188,10090.ENSMUSP00000002518,10090.ENSMUSP00000018645,10090.ENSMUSP00000025025,10090.ENSMUSP00000025083,10090.ENSMUSP00000026142,10090.ENSMUSP00000027451,10090.ENSMUSP00000027952,10090.ENSMUSP00000028981,10090.ENSMUSP00000032768,10090.ENSMUSP00000034740,10090.ENSMUSP00000042457,10090.ENSMUSP00000046129,10090.ENSMUSP00000047571,10090.ENSMUSP00000048978,10090.ENSMUSP00000052863…	Ccnd2,Tle5,Ncor1,Dusp1,Kif5b,Maged1,Epha4,Plxna2,Mapre1,Nr2f2,Nedd4,Eef1a1,Akap9,Hnrnpu,Ccdc88a,Nfib,Gnai2,Cd24a,Hmgb2,Pfn2,Ppp1r12a,Egr1,Tiam2,Sox11,Ezh2,Mex3b,Git2,Wnk1,Pax6,Mtch1,Smarca4,Sox2,Actb,Peli1,Lrp8,Txnip,Jun,Gsk3b,Plxna4,Hnrnpk,Csnk1e,Arhgap21,Hipk2,Acvr2b,Prox1,H1f0,Map4k4
GO:0008360	Regulation of cell shape	8	165	0.75	0.0058	10090.ENSMUSP00000026699,10090.ENSMUSP00000027952,10090.ENSMUSP00000034787,10090.ENSMUSP00000063734,10090.ENSMUSP00000067013,10090.ENSMUSP00000075655,10090.ENSMUSP00000099671,10090.ENSMUSP00000110748	Mkln1,Plxna2,Phip,Ezr,Rhob,Prpf40a,Myh10,Plxna4
GO:0060537	Muscle tissue development	12	373	0.57	0.006	10090.ENSMUSP00000000579,10090.ENSMUSP00000021674,10090.ENSMUSP00000032768,10090.ENSMUSP00000047571,10090.ENSMUSP00000059079,10090.ENSMUSP00000069616,10090.ENSMUSP00000078070,10090.ENSMUSP00000091620,10090.ENSMUSP00000099671,10090.ENSMUSP00000101517,10090.ENSMUSP00000110398,10090.ENSMUSP00000135703	Sox9,Fos,Nr2f2,Hnrnpu,Chd7,Egr1,Sox11,Kdm6b,Myh10,Arid1a,Gsk3b,Prox1
GO:0010970	Transport along microtubule	8	167	0.74	0.0063	10090.ENSMUSP00000018851,10090.ENSMUSP00000025083,10090.ENSMUSP00000028102,10090.ENSMUSP00000030623,10090.ENSMUSP00000047571,10090.ENSMUSP00000047697,10090.ENSMUSP00000068374,10090.ENSMUSP00000122497	Dync1h1,Kif5b,Kif5c,Sfpq,Hnrnpu,Syne2,Map1b,Arhgap21
GO:0045582	Positive regulation of T cell differentiation	7	125	0.81	0.0065	10090.ENSMUSP00000028672,10090.ENSMUSP00000086094,10090.ENSMUSP00000096547,10090.ENSMUSP00000098066,10090.ENSMUSP00000100013,10090.ENSMUSP00000101517,10090.ENSMUSP00000107727	Mdk,Smarcc1,Smarca4,Actb,Sox4,Arid1a,Pbrm1
GO:2000045	Regulation of G1/S transition of mitotic cell cycle	8	168	0.74	0.0065	10090.ENSMUSP00000000188,10090.ENSMUSP00000014421,10090.ENSMUSP00000080419,10090.ENSMUSP00000086094,10090.ENSMUSP00000096547,10090.ENSMUSP00000098066,10090.ENSMUSP00000101517,10090.ENSMUSP00000107727	Ccnd2,Ankrd17,Ezh2,Smarcc1,Smarca4,Actb,Arid1a,Pbrm1
GO:2001020	Regulation of response to DNA damage stimulus	11	320	0.6	0.0065	10090.ENSMUSP00000002825,10090.ENSMUSP00000043583,10090.ENSMUSP00000044361,10090.ENSMUSP00000086094,10090.ENSMUSP00000096547,10090.ENSMUSP00000098066,10090.ENSMUSP00000100013,10090.ENSMUSP00000101517,10090.ENSMUSP00000103485,10090.ENSMUSP00000107727,10090.ENSMUSP00000112104	Baz1b,Bclaf1,Smarca5,Smarcc1,Smarca4,Actb,Sox4,Arid1a,Mbtd1,Pbrm1,Hnrnpk
GO:0008361	Regulation of cell size	9	216	0.68	0.0066	10090.ENSMUSP00000006911,10090.ENSMUSP00000021950,10090.ENSMUSP00000022629,10090.ENSMUSP00000030862,10090.ENSMUSP00000045409,10090.ENSMUSP00000064048,10090.ENSMUSP00000068374,10090.ENSMUSP00000110398,10090.ENSMUSP00000110748	Cdk4,Dbn1,Dpysl2,Draxin,Ogt,Ptprs,Map1b,Gsk3b,Plxna4
GO:0031016	Pancreas development	6	87	0.9	0.0066	10090.ENSMUSP00000000579,10090.ENSMUSP00000087870,10090.ENSMUSP00000092048,10090.ENSMUSP00000100013,10090.ENSMUSP00000126108,10090.ENSMUSP00000135703	Sox9,Pax6,Insm1,Sox4,Acvr2b,Prox1
GO:0048483	Autonomic nervous system development	5	54	1.03	0.0066	10090.ENSMUSP00000049039,10090.ENSMUSP00000078070,10090.ENSMUSP00000092048,10090.ENSMUSP00000100013,10090.ENSMUSP00000110748	Arx,Sox11,Insm1,Sox4,Plxna4
GO:0097435	Supramolecular fiber organization	15	562	0.49	0.0066	10090.ENSMUSP00000018851,10090.ENSMUSP00000021950,10090.ENSMUSP00000028062,10090.ENSMUSP00000028981,10090.ENSMUSP00000046129,10090.ENSMUSP00000046788,10090.ENSMUSP00000048978,10090.ENSMUSP00000055637,10090.ENSMUSP00000063734,10090.ENSMUSP00000067013,10090.ENSMUSP00000071486,10090.ENSMUSP00000077781,10090.ENSMUSP00000099671,10090.ENSMUSP00000112928,10090.ENSMUSP00000135703	Dync1h1,Dbn1,Vim,Mapre1,Akap9,Hook3,Ccdc88a,Marcksl1,Ezr,Rhob,Actg1,Enah,Myh10,Dpysl3,Prox1
GO:0003357	Noradrenergic neuron differentiation	3	10	1.54	0.0072	10090.ENSMUSP00000078070,10090.ENSMUSP00000092048,10090.ENSMUSP00000100013	Sox11,Insm1,Sox4
GO:0022409	Positive regulation of cell-cell adhesion	11	325	0.59	0.0072	10090.ENSMUSP00000028672,10090.ENSMUSP00000050716,10090.ENSMUSP00000057983,10090.ENSMUSP00000082168,10090.ENSMUSP00000086094,10090.ENSMUSP00000096547,10090.ENSMUSP00000096755,10090.ENSMUSP00000098066,10090.ENSMUSP00000100013,10090.ENSMUSP00000101517,10090.ENSMUSP00000107727	Mdk,Efnb1,Cd24a,Mex3b,Smarcc1,Smarca4,Sox2,Actb,Sox4,Arid1a,Pbrm1
GO:0007167	Enzyme-linked receptor protein signaling pathway	16	635	0.46	0.0073	10090.ENSMUSP00000000579,10090.ENSMUSP00000021674,10090.ENSMUSP00000027377,10090.ENSMUSP00000027451,10090.ENSMUSP00000028062,10090.ENSMUSP00000034787,10090.ENSMUSP00000050716,10090.ENSMUSP00000069616,10090.ENSMUSP00000086094,10090.ENSMUSP00000102710,10090.ENSMUSP00000102711,10090.ENSMUSP00000110398,10090.ENSMUSP00000119345,10090.ENSMUSP00000124133,10090.ENSMUSP00000126108,10090.ENSMUSP00000132100	Sox9,Fos,Igfbp5,Epha4,Vim,Phip,Efnb1,Egr1,Smarcc1,Txnip,Jun,Gsk3b,Nlk,Hipk2,Acvr2b,Tgfb1i1
GO:0016055	Wnt signaling pathway	10	271	0.63	0.0073	10090.ENSMUSP00000000579,10090.ENSMUSP00000002518,10090.ENSMUSP00000030862,10090.ENSMUSP00000048978,10090.ENSMUSP00000072481,10090.ENSMUSP00000096755,10090.ENSMUSP00000110398,10090.ENSMUSP00000113341,10090.ENSMUSP00000119345,10090.ENSMUSP00000132100	Sox9,Tle5,Draxin,Ccdc88a,Tle1,Sox2,Gsk3b,Csnk1e,Nlk,Tgfb1i1
GO:0035108	Limb morphogenesis	8	172	0.73	0.0073	10090.ENSMUSP00000000579,10090.ENSMUSP00000027952,10090.ENSMUSP00000059079,10090.ENSMUSP00000078070,10090.ENSMUSP00000096547,10090.ENSMUSP00000100013,10090.ENSMUSP00000109203,10090.ENSMUSP00000126854	Sox9,Plxna2,Chd7,Sox11,Smarca4,Sox4,Atrx,Zfp219
GO:0051052	Regulation of DNA metabolic process	15	569	0.48	0.0073	10090.ENSMUSP00000014421,10090.ENSMUSP00000025025,10090.ENSMUSP00000044361,10090.ENSMUSP00000047571,10090.ENSMUSP00000048978,10090.ENSMUSP00000086094,10090.ENSMUSP00000096547,10090.ENSMUSP00000098066,10090.ENSMUSP00000101517,10090.ENSMUSP00000102711,10090.ENSMUSP00000103485,10090.ENSMUSP00000107727,10090.ENSMUSP00000109203,10090.ENSMUSP00000110398,10090.ENSMUSP00000137309	Ankrd17,Dusp1,Smarca5,Hnrnpu,Ccdc88a,Smarcc1,Smarca4,Actb,Arid1a,Jun,Mbtd1,Pbrm1,Atrx,Gsk3b,H1f0
GO:1902893	Regulation of miRNA transcription	6	89	0.89	0.0073	10090.ENSMUSP00000000579,10090.ENSMUSP00000021674,10090.ENSMUSP00000052863,10090.ENSMUSP00000069616,10090.ENSMUSP00000096547,10090.ENSMUSP00000102711	Sox9,Fos,Nfib,Egr1,Smarca4,Jun
GO:0007346	Regulation of mitotic cell cycle	14	506	0.5	0.0074	10090.ENSMUSP00000000188,10090.ENSMUSP00000006911,10090.ENSMUSP00000014421,10090.ENSMUSP00000025025,10090.ENSMUSP00000034787,10090.ENSMUSP00000036035,10090.ENSMUSP00000047571,10090.ENSMUSP00000080419,10090.ENSMUSP00000086094,10090.ENSMUSP00000096547,10090.ENSMUSP00000098066,10090.ENSMUSP00000101517,10090.ENSMUSP00000107727,10090.ENSMUSP00000136372	Ccnd2,Cdk4,Ankrd17,Dusp1,Phip,Foxn3,Hnrnpu,Ezh2,Smarcc1,Smarca4,Actb,Arid1a,Pbrm1,Foxg1
GO:0044093	Positive regulation of molecular function	29	1615	0.31	0.0075	10090.ENSMUSP00000000188,10090.ENSMUSP00000025083,10090.ENSMUSP00000026142,10090.ENSMUSP00000027451,10090.ENSMUSP00000028981,10090.ENSMUSP00000046129,10090.ENSMUSP00000047571,10090.ENSMUSP00000048978,10090.ENSMUSP00000057543,10090.ENSMUSP00000057983,10090.ENSMUSP00000065940,10090.ENSMUSP00000068890,10090.ENSMUSP00000069257,10090.ENSMUSP00000069616,10090.ENSMUSP00000072020,10090.ENSMUSP00000080419…	Ccnd2,Kif5b,Maged1,Epha4,Mapre1,Akap9,Hnrnpu,Ccdc88a,Gnai2,Cd24a,Hmgb2,Pfn2,Ppp1r12a,Egr1,Tiam2,Ezh2,Mex3b,Wnk1,Pax6,Mtch1,Smarca4,Lrp8,Gsk3b,Hnrnpk,Hipk2,Acvr2b,Prox1,H1f0,Map4k4
GO:0045619	Regulation of lymphocyte differentiation	9	221	0.67	0.0075	10090.ENSMUSP00000025081,10090.ENSMUSP00000028672,10090.ENSMUSP00000057983,10090.ENSMUSP00000086094,10090.ENSMUSP00000096547,10090.ENSMUSP00000098066,10090.ENSMUSP00000100013,10090.ENSMUSP00000101517,10090.ENSMUSP00000107727	Zeb1,Mdk,Cd24a,Smarcc1,Smarca4,Actb,Sox4,Arid1a,Pbrm1
GO:2000781	Positive regulation of double-strand break repair	6	90	0.88	0.0076	10090.ENSMUSP00000086094,10090.ENSMUSP00000096547,10090.ENSMUSP00000098066,10090.ENSMUSP00000101517,10090.ENSMUSP00000103485,10090.ENSMUSP00000107727	Smarcc1,Smarca4,Actb,Arid1a,Mbtd1,Pbrm1
GO:0006468	Protein phosphorylation	18	779	0.42	0.008	10090.ENSMUSP00000000579,10090.ENSMUSP00000002825,10090.ENSMUSP00000006911,10090.ENSMUSP00000027451,10090.ENSMUSP00000029719,10090.ENSMUSP00000034787,10090.ENSMUSP00000044361,10090.ENSMUSP00000050034,10090.ENSMUSP00000057983,10090.ENSMUSP00000083385,10090.ENSMUSP00000086017,10090.ENSMUSP00000087870,10090.ENSMUSP00000110398,10090.ENSMUSP00000113341,10090.ENSMUSP00000119345,10090.ENSMUSP00000124133…	Sox9,Baz1b,Cdk4,Epha4,Dclk2,Phip,Smarca5,Dclk1,Cd24a,Rnasel,Wnk1,Pax6,Gsk3b,Csnk1e,Nlk,Hipk2,Acvr2b,Map4k4
GO:0030071	Regulation of mitotic metaphase/anaphase transition	6	91	0.88	0.008	10090.ENSMUSP00000025025,10090.ENSMUSP00000086094,10090.ENSMUSP00000096547,10090.ENSMUSP00000098066,10090.ENSMUSP00000101517,10090.ENSMUSP00000107727	Dusp1,Smarcc1,Smarca4,Actb,Arid1a,Pbrm1
GO:0021895	Cerebral cortex neuron differentiation	4	30	1.19	0.0083	10090.ENSMUSP00000024159,10090.ENSMUSP00000042413,10090.ENSMUSP00000049039,10090.ENSMUSP00000102207	Dlx2,Dlx1,Arx,Elavl4
GO:0006397	mRNA processing	13	452	0.52	0.0086	10090.ENSMUSP00000001809,10090.ENSMUSP00000021381,10090.ENSMUSP00000022577,10090.ENSMUSP00000022793,10090.ENSMUSP00000030623,10090.ENSMUSP00000047571,10090.ENSMUSP00000048470,10090.ENSMUSP00000049116,10090.ENSMUSP00000075655,10090.ENSMUSP00000083385,10090.ENSMUSP00000102207,10090.ENSMUSP00000112104,10090.ENSMUSP00000138400	Pabpc1,Pnn,Zc3h13,Acin1,Sfpq,Hnrnpu,Rbm25,Alkbh5,Prpf40a,Rnasel,Elavl4,Hnrnpk,Rbm6
GO:0043069	Negative regulation of programmed cell death	22	1077	0.37	0.0086	10090.ENSMUSP00000000188,10090.ENSMUSP00000000579,10090.ENSMUSP00000025025,10090.ENSMUSP00000028222,10090.ENSMUSP00000028672,10090.ENSMUSP00000030862,10090.ENSMUSP00000032916,10090.ENSMUSP00000034787,10090.ENSMUSP00000042413,10090.ENSMUSP00000052088,10090.ENSMUSP00000057543,10090.ENSMUSP00000065940,10090.ENSMUSP00000072481,10090.ENSMUSP00000077354,10090.ENSMUSP00000096547,10090.ENSMUSP00000099018…	Ccnd2,Sox9,Dusp1,Hspa5,Mdk,Draxin,Maz,Phip,Dlx1,Pou3f3,Gnai2,Hmgb2,Tle1,Pou3f4,Smarca4,Peli1,Jun,Tox3,Gsk3b,Hnrnpk,Hipk2,Map4k4
GO:0048589	Developmental growth	14	515	0.49	0.0086	10090.ENSMUSP00000000579,10090.ENSMUSP00000028672,10090.ENSMUSP00000049039,10090.ENSMUSP00000050034,10090.ENSMUSP00000068374,10090.ENSMUSP00000080419,10090.ENSMUSP00000095939,10090.ENSMUSP00000096547,10090.ENSMUSP00000096755,10090.ENSMUSP00000099671,10090.ENSMUSP00000109203,10090.ENSMUSP00000110398,10090.ENSMUSP00000121023,10090.ENSMUSP00000126108	Sox9,Mdk,Arx,Dclk1,Map1b,Ezh2,Ankrd11,Smarca4,Sox2,Myh10,Atrx,Gsk3b,Raph1,Acvr2b
GO:0060900	Embryonic camera-type eye formation	3	11	1.5	0.0086	10090.ENSMUSP00000078070,10090.ENSMUSP00000101517,10090.ENSMUSP00000135703	Sox11,Arid1a,Prox1
GO:0009725	Response to hormone	19	859	0.41	0.0089	10090.ENSMUSP00000006911,10090.ENSMUSP00000021674,10090.ENSMUSP00000027377,10090.ENSMUSP00000028672,10090.ENSMUSP00000034740,10090.ENSMUSP00000034787,10090.ENSMUSP00000045409,10090.ENSMUSP00000047571,10090.ENSMUSP00000057983,10090.ENSMUSP00000065940,10090.ENSMUSP00000068374,10090.ENSMUSP00000069616,10090.ENSMUSP00000086094,10090.ENSMUSP00000095228,10090.ENSMUSP00000101517,10090.ENSMUSP00000102710…	Cdk4,Fos,Igfbp5,Mdk,Nedd4,Phip,Ogt,Hnrnpu,Cd24a,Hmgb2,Map1b,Egr1,Smarcc1,Pam,Arid1a,Txnip,Jun,Gsk3b,Hnrnpk
GO:0048814	Regulation of dendrite morphogenesis	6	94	0.87	0.0093	10090.ENSMUSP00000021950,10090.ENSMUSP00000026267,10090.ENSMUSP00000027451,10090.ENSMUSP00000034740,10090.ENSMUSP00000102342,10090.ENSMUSP00000110398	Dbn1,Parp6,Epha4,Nedd4,Lrp8,Gsk3b
GO:0051100	Negative regulation of binding	8	181	0.71	0.0097	10090.ENSMUSP00000002518,10090.ENSMUSP00000052863,10090.ENSMUSP00000078070,10090.ENSMUSP00000098066,10090.ENSMUSP00000102711,10090.ENSMUSP00000110398,10090.ENSMUSP00000112104,10090.ENSMUSP00000113341	Tle5,Nfib,Sox11,Actb,Jun,Gsk3b,Hnrnpk,Csnk1e
GO:1901990	Regulation of mitotic cell cycle phase transition	11	340	0.57	0.0098	10090.ENSMUSP00000000188,10090.ENSMUSP00000006911,10090.ENSMUSP00000014421,10090.ENSMUSP00000025025,10090.ENSMUSP00000036035,10090.ENSMUSP00000080419,10090.ENSMUSP00000086094,10090.ENSMUSP00000096547,10090.ENSMUSP00000098066,10090.ENSMUSP00000101517,10090.ENSMUSP00000107727	Ccnd2,Cdk4,Ankrd17,Dusp1,Foxn3,Ezh2,Smarcc1,Smarca4,Actb,Arid1a,Pbrm1
GO:0051641	Cellular localization	42	2778	0.24	0.0099	10090.ENSMUSP00000000579,10090.ENSMUSP00000001280,10090.ENSMUSP00000007216,10090.ENSMUSP00000018851,10090.ENSMUSP00000021514,10090.ENSMUSP00000021950,10090.ENSMUSP00000022629,10090.ENSMUSP00000025083,10090.ENSMUSP00000026142,10090.ENSMUSP00000028102,10090.ENSMUSP00000028222,10090.ENSMUSP00000028981,10090.ENSMUSP00000029374,10090.ENSMUSP00000029719,10090.ENSMUSP00000030623,10090.ENSMUSP00000034740…	Sox9,Gramd1a,Ap2m1,Dync1h1,Ppm1a,Dbn1,Dpysl2,Kif5b,Maged1,Kif5c,Hspa5,Mapre1,Nbea,Dclk2,Sfpq,Nedd4,Phip,Akap9,Hook3,Hnrnpu,Syne2,Ccdc88a,Alkbh5,Dclk1,Cd24a,Ezr,Rhob,Map1b,Actg1,Ezh2,Mex3b,Git2,Pax6,Actb,Myh10,Txnip,Syt11,Atrx,Gsk3b,Csnk1e,Arhgap21,Acvr2b
GO:0044237	Cellular metabolic process	80	6530	0.15	0.01	10090.ENSMUSP00000000579,10090.ENSMUSP00000001280,10090.ENSMUSP00000001480,10090.ENSMUSP00000001809,10090.ENSMUSP00000002825,10090.ENSMUSP00000006911,10090.ENSMUSP00000008350,10090.ENSMUSP00000021381,10090.ENSMUSP00000021514,10090.ENSMUSP00000021674,10090.ENSMUSP00000022577,10090.ENSMUSP00000022793,10090.ENSMUSP00000025025,10090.ENSMUSP00000025955,10090.ENSMUSP00000027451,10090.ENSMUSP00000028102…	Sox9,Gramd1a,Npepps,Pabpc1,Baz1b,Cdk4,Cers4,Pnn,Ppm1a,Fos,Zc3h13,Acin1,Dusp1,Eif3a,Epha4,Kif5c,Hspa5,Dclk2,Ptp4a2,Sfpq,Maz,Nedd4,Phip,Ube2r2,Eef1a1,Smarca5,Smc1a,Herc1,Ogt,Eef2,Setd5,Hnrnpu,Rbm25,Ccdc88a,Alkbh5,Dusp8,Trim2,Dclk1,Nfib,Cd24a,Chd7,Ptprs,Hmgb2,Klf13,Ppp1r12a,Nfia,Prpf40a,Pou3f4,Ezh2,Rnasel,Git2,Wnk1,Pax6,Insm1,Gad1,Pam,Smarca4,Peli1,Elavl4,Jun,Syt11,Mbtd1,Nfix,Atrx,Gsk3b,Hnrnpk,Csnk1…
GO:0021892	Cerebral cortex GABAergic interneuron differentiation	3	12	1.46	0.0104	10090.ENSMUSP00000024159,10090.ENSMUSP00000042413,10090.ENSMUSP00000049039	Dlx2,Dlx1,Arx
GO:0043388	Positive regulation of DNA binding	5	61	0.97	0.0104	10090.ENSMUSP00000065940,10090.ENSMUSP00000087870,10090.ENSMUSP00000096547,10090.ENSMUSP00000124133,10090.ENSMUSP00000137309	Hmgb2,Pax6,Smarca4,Hipk2,H1f0
GO:0048839	Inner ear development	9	234	0.65	0.0106	10090.ENSMUSP00000000579,10090.ENSMUSP00000025081,10090.ENSMUSP00000027451,10090.ENSMUSP00000059079,10090.ENSMUSP00000077354,10090.ENSMUSP00000096728,10090.ENSMUSP00000096755,10090.ENSMUSP00000135703,10090.ENSMUSP00000136372	Sox9,Zeb1,Epha4,Chd7,Pou3f4,Mafb,Sox2,Prox1,Foxg1
GO:0048729	Tissue morphogenesis	16	662	0.44	0.0107	10090.ENSMUSP00000000579,10090.ENSMUSP00000027377,10090.ENSMUSP00000027451,10090.ENSMUSP00000059079,10090.ENSMUSP00000067013,10090.ENSMUSP00000071486,10090.ENSMUSP00000077781,10090.ENSMUSP00000078070,10090.ENSMUSP00000091620,10090.ENSMUSP00000096547,10090.ENSMUSP00000096755,10090.ENSMUSP00000098066,10090.ENSMUSP00000100013,10090.ENSMUSP00000101517,10090.ENSMUSP00000132100,10090.ENSMUSP00000135703	Sox9,Igfbp5,Epha4,Chd7,Rhob,Actg1,Enah,Sox11,Kdm6b,Smarca4,Sox2,Actb,Sox4,Arid1a,Tgfb1i1,Prox1
GO:0050772	Positive regulation of axonogenesis	6	98	0.85	0.0111	10090.ENSMUSP00000021950,10090.ENSMUSP00000027952,10090.ENSMUSP00000068374,10090.ENSMUSP00000072020,10090.ENSMUSP00000110398,10090.ENSMUSP00000110748	Dbn1,Plxna2,Map1b,Tiam2,Gsk3b,Plxna4
GO:0051049	Regulation of transport	33	1998	0.28	0.0111	10090.ENSMUSP00000007216,10090.ENSMUSP00000018851,10090.ENSMUSP00000021514,10090.ENSMUSP00000021950,10090.ENSMUSP00000022629,10090.ENSMUSP00000025083,10090.ENSMUSP00000026699,10090.ENSMUSP00000029311,10090.ENSMUSP00000034740,10090.ENSMUSP00000045409,10090.ENSMUSP00000046129,10090.ENSMUSP00000057543,10090.ENSMUSP00000059079,10090.ENSMUSP00000063734,10090.ENSMUSP00000068374,10090.ENSMUSP00000068890…	Ap2m1,Dync1h1,Ppm1a,Dbn1,Dpysl2,Kif5b,Mkln1,Trpc4,Nedd4,Ogt,Akap9,Gnai2,Chd7,Ezr,Map1b,Pfn2,Ppp1r12a,Actg1,Sox11,Mex3b,Rnasel,Git2,Wnk1,Pax6,Pam,Actb,Myh10,Sox4,Syt11,Klf7,Gsk3b,Hnrnpk,Arhgap21
GO:0017015	Regulation of transforming growth factor beta receptor signaling pathway	7	140	0.76	0.0114	10090.ENSMUSP00000021514,10090.ENSMUSP00000025081,10090.ENSMUSP00000028222,10090.ENSMUSP00000045409,10090.ENSMUSP00000078070,10090.ENSMUSP00000124133,10090.ENSMUSP00000132100	Ppm1a,Zeb1,Hspa5,Ogt,Sox11,Hipk2,Tgfb1i1
GO:0009612	Response to mechanical stimulus	9	237	0.64	0.0115	10090.ENSMUSP00000000579,10090.ENSMUSP00000021674,10090.ENSMUSP00000028672,10090.ENSMUSP00000068374,10090.ENSMUSP00000071486,10090.ENSMUSP00000096755,10090.ENSMUSP00000102710,10090.ENSMUSP00000102711,10090.ENSMUSP00000110398	Sox9,Fos,Mdk,Map1b,Actg1,Sox2,Txnip,Jun,Gsk3b
GO:0031128	Developmental induction	4	34	1.13	0.0121	10090.ENSMUSP00000000579,10090.ENSMUSP00000096755,10090.ENSMUSP00000124133,10090.ENSMUSP00000124738	Sox9,Sox2,Hipk2,Pou2f1
GO:0050679	Positive regulation of epithelial cell proliferation	9	239	0.64	0.0121	10090.ENSMUSP00000000188,10090.ENSMUSP00000000579,10090.ENSMUSP00000028672,10090.ENSMUSP00000029445,10090.ENSMUSP00000034787,10090.ENSMUSP00000065940,10090.ENSMUSP00000078070,10090.ENSMUSP00000102711,10090.ENSMUSP00000135703	Ccnd2,Sox9,Mdk,Nras,Phip,Hmgb2,Sox11,Jun,Prox1
GO:0061036	Positive regulation of cartilage development	4	34	1.13	0.0121	10090.ENSMUSP00000000579,10090.ENSMUSP00000028672,10090.ENSMUSP00000047567,10090.ENSMUSP00000126854	Sox9,Mdk,Sox5,Zfp219
GO:0045580	Regulation of T cell differentiation	8	189	0.69	0.0123	10090.ENSMUSP00000025081,10090.ENSMUSP00000028672,10090.ENSMUSP00000086094,10090.ENSMUSP00000096547,10090.ENSMUSP00000098066,10090.ENSMUSP00000100013,10090.ENSMUSP00000101517,10090.ENSMUSP00000107727	Zeb1,Mdk,Smarcc1,Smarca4,Actb,Sox4,Arid1a,Pbrm1
GO:0007406	Negative regulation of neuroblast proliferation	3	13	1.42	0.0124	10090.ENSMUSP00000057983,10090.ENSMUSP00000087870,10090.ENSMUSP00000135703	Cd24a,Pax6,Prox1
GO:0099159	Regulation of modification of postsynaptic structure	3	13	1.42	0.0124	10090.ENSMUSP00000088089,10090.ENSMUSP00000099671,10090.ENSMUSP00000110398	Cttnbp2,Myh10,Gsk3b
GO:0034728	Nucleosome organization	7	143	0.75	0.0125	10090.ENSMUSP00000000579,10090.ENSMUSP00000044361,10090.ENSMUSP00000086094,10090.ENSMUSP00000096547,10090.ENSMUSP00000101517,10090.ENSMUSP00000109203,10090.ENSMUSP00000137309	Sox9,Smarca5,Smarcc1,Smarca4,Arid1a,Atrx,H1f0
GO:0035051	Cardiocyte differentiation	7	144	0.75	0.013	10090.ENSMUSP00000047571,10090.ENSMUSP00000091620,10090.ENSMUSP00000099671,10090.ENSMUSP00000101517,10090.ENSMUSP00000107727,10090.ENSMUSP00000110398,10090.ENSMUSP00000135703	Hnrnpu,Kdm6b,Myh10,Arid1a,Pbrm1,Gsk3b,Prox1
GO:0043409	Negative regulation of MAPK cascade	8	191	0.68	0.013	10090.ENSMUSP00000018645,10090.ENSMUSP00000025025,10090.ENSMUSP00000025955,10090.ENSMUSP00000027451,10090.ENSMUSP00000049414,10090.ENSMUSP00000063734,10090.ENSMUSP00000110398,10090.ENSMUSP00000140251	Ncor1,Dusp1,Eif3a,Epha4,Dusp8,Ezr,Gsk3b,Ash1l
GO:0002009	Morphogenesis of an epithelium	14	542	0.47	0.0131	10090.ENSMUSP00000000579,10090.ENSMUSP00000027377,10090.ENSMUSP00000027451,10090.ENSMUSP00000067013,10090.ENSMUSP00000071486,10090.ENSMUSP00000077781,10090.ENSMUSP00000078070,10090.ENSMUSP00000096547,10090.ENSMUSP00000096755,10090.ENSMUSP00000098066,10090.ENSMUSP00000100013,10090.ENSMUSP00000101517,10090.ENSMUSP00000132100,10090.ENSMUSP00000135703	Sox9,Igfbp5,Epha4,Rhob,Actg1,Enah,Sox11,Smarca4,Sox2,Actb,Sox4,Arid1a,Tgfb1i1,Prox1
GO:0018105	Peptidyl-serine phosphorylation	8	192	0.68	0.0133	10090.ENSMUSP00000029719,10090.ENSMUSP00000034787,10090.ENSMUSP00000050034,10090.ENSMUSP00000086017,10090.ENSMUSP00000110398,10090.ENSMUSP00000113341,10090.ENSMUSP00000119345,10090.ENSMUSP00000124133	Dclk2,Phip,Dclk1,Wnk1,Gsk3b,Csnk1e,Nlk,Hipk2
GO:0035270	Endocrine system development	7	145	0.74	0.0134	10090.ENSMUSP00000000579,10090.ENSMUSP00000028672,10090.ENSMUSP00000087870,10090.ENSMUSP00000092048,10090.ENSMUSP00000096755,10090.ENSMUSP00000100013,10090.ENSMUSP00000136147	Sox9,Mdk,Pax6,Insm1,Sox2,Sox4,Pou3f2
GO:0001934	Positive regulation of protein phosphorylation	18	821	0.4	0.0135	10090.ENSMUSP00000000188,10090.ENSMUSP00000000579,10090.ENSMUSP00000026142,10090.ENSMUSP00000027451,10090.ENSMUSP00000034787,10090.ENSMUSP00000045409,10090.ENSMUSP00000046129,10090.ENSMUSP00000048978,10090.ENSMUSP00000057983,10090.ENSMUSP00000068890,10090.ENSMUSP00000069616,10090.ENSMUSP00000080419,10090.ENSMUSP00000086017,10090.ENSMUSP00000102342,10090.ENSMUSP00000110398,10090.ENSMUSP00000124133…	Ccnd2,Sox9,Maged1,Epha4,Phip,Ogt,Akap9,Ccdc88a,Cd24a,Pfn2,Egr1,Ezh2,Wnk1,Lrp8,Gsk3b,Hipk2,Acvr2b,Prox1
GO:0007389	Pattern specification process	13	479	0.49	0.0135	10090.ENSMUSP00000024159,10090.ENSMUSP00000025081,10090.ENSMUSP00000027952,10090.ENSMUSP00000032768,10090.ENSMUSP00000042413,10090.ENSMUSP00000050716,10090.ENSMUSP00000087870,10090.ENSMUSP00000089036,10090.ENSMUSP00000096728,10090.ENSMUSP00000124133,10090.ENSMUSP00000126108,10090.ENSMUSP00000136372,10090.ENSMUSP00000137203	Dlx2,Zeb1,Plxna2,Nr2f2,Dlx1,Efnb1,Pax6,Nr2f1,Mafb,Hipk2,Acvr2b,Foxg1,Sox1
GO:0032535	Regulation of cellular component size	12	417	0.52	0.0135	10090.ENSMUSP00000006911,10090.ENSMUSP00000007216,10090.ENSMUSP00000021950,10090.ENSMUSP00000022629,10090.ENSMUSP00000030862,10090.ENSMUSP00000045409,10090.ENSMUSP00000063734,10090.ENSMUSP00000064048,10090.ENSMUSP00000068374,10090.ENSMUSP00000068890,10090.ENSMUSP00000110398,10090.ENSMUSP00000110748	Cdk4,Ap2m1,Dbn1,Dpysl2,Draxin,Ogt,Ezr,Ptprs,Map1b,Pfn2,Gsk3b,Plxna4
GO:0071704	Organic substance metabolic process	90	7673	0.13	0.0135	10090.ENSMUSP00000000579,10090.ENSMUSP00000001480,10090.ENSMUSP00000001809,10090.ENSMUSP00000002305,10090.ENSMUSP00000002825,10090.ENSMUSP00000006911,10090.ENSMUSP00000008350,10090.ENSMUSP00000018645,10090.ENSMUSP00000021381,10090.ENSMUSP00000021514,10090.ENSMUSP00000021674,10090.ENSMUSP00000022469,10090.ENSMUSP00000022577,10090.ENSMUSP00000022793,10090.ENSMUSP00000025025,10090.ENSMUSP00000025955…	Sox9,Npepps,Pabpc1,Kdm7a,Baz1b,Cdk4,Cers4,Ncor1,Pnn,Ppm1a,Fos,Nisch,Zc3h13,Acin1,Dusp1,Eif3a,Parp6,Epha4,Kif5c,Hspa5,Dclk2,Ptp4a2,Sfpq,Maz,Nedd4,Phip,Nktr,Ube2r2,Irf2bpl,Eef1a1,Smarca5,Smc1a,Herc1,Ogt,Eef2,Setd5,Hnrnpu,Rbm25,Ccdc88a,Alkbh5,Dusp8,Trim2,Dclk1,Nfib,Cd24a,Chd7,Chd4,Ptprs,Hmgb2,Klf13,Ppp1r12a,Nfia,Prpf40a,Pou3f4,Ezh2,Rnasel,Wnk1,Pax6,Kdm6b,Insm1,Gad1,Pam,Smarca4,Mafb,Sox2,Actb,Peli1,S…
GO:0035904	Aorta development	5	66	0.94	0.0137	10090.ENSMUSP00000059079,10090.ENSMUSP00000096547,10090.ENSMUSP00000099671,10090.ENSMUSP00000100013,10090.ENSMUSP00000135703	Chd7,Smarca4,Myh10,Sox4,Prox1
GO:0044238	Primary metabolic process	86	7247	0.13	0.0138	10090.ENSMUSP00000000579,10090.ENSMUSP00000001480,10090.ENSMUSP00000001809,10090.ENSMUSP00000002305,10090.ENSMUSP00000002825,10090.ENSMUSP00000006911,10090.ENSMUSP00000008350,10090.ENSMUSP00000021381,10090.ENSMUSP00000021514,10090.ENSMUSP00000021674,10090.ENSMUSP00000022469,10090.ENSMUSP00000022577,10090.ENSMUSP00000022793,10090.ENSMUSP00000025025,10090.ENSMUSP00000025955,10090.ENSMUSP00000026267…	Sox9,Npepps,Pabpc1,Kdm7a,Baz1b,Cdk4,Cers4,Pnn,Ppm1a,Fos,Nisch,Zc3h13,Acin1,Dusp1,Eif3a,Parp6,Epha4,Kif5c,Hspa5,Dclk2,Ptp4a2,Sfpq,Maz,Nedd4,Phip,Nktr,Ube2r2,Irf2bpl,Eef1a1,Smarca5,Smc1a,Herc1,Ogt,Eef2,Setd5,Hnrnpu,Rbm25,Ccdc88a,Alkbh5,Dusp8,Trim2,Dclk1,Nfib,Cd24a,Chd7,Chd4,Ptprs,Hmgb2,Klf13,Ppp1r12a,Nfia,Prpf40a,Pou3f4,Ezh2,Rnasel,Wnk1,Pax6,Kdm6b,Gad1,Pam,Smarca4,Mafb,Actb,Peli1,Elavl4,Jun,Mbtd1,N…
GO:0048545	Response to steroid hormone	10	301	0.58	0.0142	10090.ENSMUSP00000021674,10090.ENSMUSP00000028672,10090.ENSMUSP00000034740,10090.ENSMUSP00000047571,10090.ENSMUSP00000065940,10090.ENSMUSP00000095228,10090.ENSMUSP00000101517,10090.ENSMUSP00000102710,10090.ENSMUSP00000102711,10090.ENSMUSP00000110398	Fos,Mdk,Nedd4,Hnrnpu,Hmgb2,Pam,Arid1a,Txnip,Jun,Gsk3b
GO:0050870	Positive regulation of T cell activation	9	246	0.62	0.0142	10090.ENSMUSP00000028672,10090.ENSMUSP00000050716,10090.ENSMUSP00000057983,10090.ENSMUSP00000086094,10090.ENSMUSP00000096547,10090.ENSMUSP00000098066,10090.ENSMUSP00000100013,10090.ENSMUSP00000101517,10090.ENSMUSP00000107727	Mdk,Efnb1,Cd24a,Smarcc1,Smarca4,Actb,Sox4,Arid1a,Pbrm1
GO:0036465	Synaptic vesicle recycling	5	67	0.93	0.0145	10090.ENSMUSP00000007216,10090.ENSMUSP00000057983,10090.ENSMUSP00000071486,10090.ENSMUSP00000083754,10090.ENSMUSP00000098066	Ap2m1,Cd24a,Actg1,Git2,Actb
GO:0042327	Positive regulation of phosphorylation	19	901	0.38	0.0145	10090.ENSMUSP00000000188,10090.ENSMUSP00000000579,10090.ENSMUSP00000026142,10090.ENSMUSP00000027451,10090.ENSMUSP00000034787,10090.ENSMUSP00000045409,10090.ENSMUSP00000046129,10090.ENSMUSP00000048978,10090.ENSMUSP00000057983,10090.ENSMUSP00000068890,10090.ENSMUSP00000069616,10090.ENSMUSP00000080419,10090.ENSMUSP00000086017,10090.ENSMUSP00000102342,10090.ENSMUSP00000110342,10090.ENSMUSP00000110398…	Ccnd2,Sox9,Maged1,Epha4,Phip,Ogt,Akap9,Ccdc88a,Cd24a,Pfn2,Egr1,Ezh2,Wnk1,Lrp8,Zbtb20,Gsk3b,Hipk2,Acvr2b,Prox1
GO:0043066	Negative regulation of apoptotic process	21	1054	0.36	0.0149	10090.ENSMUSP00000000188,10090.ENSMUSP00000000579,10090.ENSMUSP00000025025,10090.ENSMUSP00000028222,10090.ENSMUSP00000028672,10090.ENSMUSP00000030862,10090.ENSMUSP00000032916,10090.ENSMUSP00000034787,10090.ENSMUSP00000042413,10090.ENSMUSP00000052088,10090.ENSMUSP00000057543,10090.ENSMUSP00000065940,10090.ENSMUSP00000072481,10090.ENSMUSP00000077354,10090.ENSMUSP00000096547,10090.ENSMUSP00000102711…	Ccnd2,Sox9,Dusp1,Hspa5,Mdk,Draxin,Maz,Phip,Dlx1,Pou3f3,Gnai2,Hmgb2,Tle1,Pou3f4,Smarca4,Jun,Tox3,Gsk3b,Hnrnpk,Hipk2,Map4k4
GO:0008380	RNA splicing	11	364	0.54	0.0157	10090.ENSMUSP00000001809,10090.ENSMUSP00000021381,10090.ENSMUSP00000022577,10090.ENSMUSP00000022793,10090.ENSMUSP00000030623,10090.ENSMUSP00000047571,10090.ENSMUSP00000048470,10090.ENSMUSP00000075655,10090.ENSMUSP00000102207,10090.ENSMUSP00000112104,10090.ENSMUSP00000138400	Pabpc1,Pnn,Zc3h13,Acin1,Sfpq,Hnrnpu,Rbm25,Prpf40a,Elavl4,Hnrnpk,Rbm6
GO:0021893	Cerebral cortex GABAergic interneuron fate commitment	2	2	2.06	0.0159	10090.ENSMUSP00000024159,10090.ENSMUSP00000042413	Dlx2,Dlx1
GO:1902889	Protein localization to spindle microtubule	2	2	2.06	0.0159	10090.ENSMUSP00000028981,10090.ENSMUSP00000047571	Mapre1,Hnrnpu
GO:1905213	Negative regulation of mitotic chromosome condensation	2	2	2.06	0.0159	10090.ENSMUSP00000002825,10090.ENSMUSP00000044361	Baz1b,Smarca5
GO:0051591	Response to cAMP	6	107	0.81	0.016	10090.ENSMUSP00000021674,10090.ENSMUSP00000027377,10090.ENSMUSP00000028222,10090.ENSMUSP00000046129,10090.ENSMUSP00000063734,10090.ENSMUSP00000102711	Fos,Igfbp5,Hspa5,Akap9,Ezr,Jun
GO:0051651	Maintenance of location in cell	6	107	0.81	0.016	10090.ENSMUSP00000021950,10090.ENSMUSP00000028222,10090.ENSMUSP00000046129,10090.ENSMUSP00000047571,10090.ENSMUSP00000048978,10090.ENSMUSP00000122497	Dbn1,Hspa5,Akap9,Hnrnpu,Ccdc88a,Arhgap21
GO:0003002	Regionalization	11	367	0.54	0.0165	10090.ENSMUSP00000024159,10090.ENSMUSP00000027952,10090.ENSMUSP00000032768,10090.ENSMUSP00000042413,10090.ENSMUSP00000087870,10090.ENSMUSP00000089036,10090.ENSMUSP00000096728,10090.ENSMUSP00000124133,10090.ENSMUSP00000126108,10090.ENSMUSP00000136372,10090.ENSMUSP00000137203	Dlx2,Plxna2,Nr2f2,Dlx1,Pax6,Nr2f1,Mafb,Hipk2,Acvr2b,Foxg1,Sox1
GO:0040013	Negative regulation of locomotion	11	367	0.54	0.0165	10090.ENSMUSP00000021950,10090.ENSMUSP00000022469,10090.ENSMUSP00000025025,10090.ENSMUSP00000027377,10090.ENSMUSP00000027451,10090.ENSMUSP00000032768,10090.ENSMUSP00000045409,10090.ENSMUSP00000067013,10090.ENSMUSP00000068890,10090.ENSMUSP00000110398,10090.ENSMUSP00000112928	Dbn1,Nisch,Dusp1,Igfbp5,Epha4,Nr2f2,Ogt,Rhob,Pfn2,Gsk3b,Dpysl3
GO:0045787	Positive regulation of cell cycle	11	367	0.54	0.0165	10090.ENSMUSP00000000188,10090.ENSMUSP00000006911,10090.ENSMUSP00000014421,10090.ENSMUSP00000018851,10090.ENSMUSP00000030623,10090.ENSMUSP00000034787,10090.ENSMUSP00000047571,10090.ENSMUSP00000080419,10090.ENSMUSP00000109203,10090.ENSMUSP00000135703,10090.ENSMUSP00000136372	Ccnd2,Cdk4,Ankrd17,Dync1h1,Sfpq,Phip,Hnrnpu,Ezh2,Atrx,Prox1,Foxg1
GO:0035372	Protein localization to microtubule	3	15	1.36	0.0166	10090.ENSMUSP00000028981,10090.ENSMUSP00000047571,10090.ENSMUSP00000110398	Mapre1,Hnrnpu,Gsk3b
GO:0043584	Nose development	3	15	1.36	0.0166	10090.ENSMUSP00000059079,10090.ENSMUSP00000096755,10090.ENSMUSP00000124738	Chd7,Sox2,Pou2f1
GO:0060788	Ectodermal placode formation	3	15	1.36	0.0166	10090.ENSMUSP00000096755,10090.ENSMUSP00000124738,10090.ENSMUSP00000135703	Sox2,Pou2f1,Prox1
GO:0070307	Lens fiber cell development	3	15	1.36	0.0166	10090.ENSMUSP00000028062,10090.ENSMUSP00000096547,10090.ENSMUSP00000135703	Vim,Smarca4,Prox1
GO:0070988	Demethylation	5	70	0.91	0.0168	10090.ENSMUSP00000002305,10090.ENSMUSP00000049116,10090.ENSMUSP00000087870,10090.ENSMUSP00000091620,10090.ENSMUSP00000139630	Kdm7a,Alkbh5,Pax6,Kdm6b,Tet3
GO:0051099	Positive regulation of binding	8	202	0.66	0.0172	10090.ENSMUSP00000027451,10090.ENSMUSP00000028981,10090.ENSMUSP00000065940,10090.ENSMUSP00000087870,10090.ENSMUSP00000096547,10090.ENSMUSP00000110398,10090.ENSMUSP00000124133,10090.ENSMUSP00000137309	Epha4,Mapre1,Hmgb2,Pax6,Smarca4,Gsk3b,Hipk2,H1f0
GO:0010243	Response to organonitrogen compound	21	1070	0.35	0.0173	10090.ENSMUSP00000000579,10090.ENSMUSP00000006911,10090.ENSMUSP00000021674,10090.ENSMUSP00000025081,10090.ENSMUSP00000027377,10090.ENSMUSP00000027451,10090.ENSMUSP00000028062,10090.ENSMUSP00000028222,10090.ENSMUSP00000034787,10090.ENSMUSP00000045409,10090.ENSMUSP00000046129,10090.ENSMUSP00000063734,10090.ENSMUSP00000068374,10090.ENSMUSP00000069616,10090.ENSMUSP00000080419,10090.ENSMUSP00000086094…	Sox9,Cdk4,Fos,Zeb1,Igfbp5,Epha4,Vim,Hspa5,Phip,Ogt,Akap9,Ezr,Map1b,Egr1,Ezh2,Smarcc1,Actb,Elavl4,Jun,Gsk3b,Hnrnpk
GO:0045937	Positive regulation of phosphate metabolic process	20	993	0.36	0.0173	10090.ENSMUSP00000000188,10090.ENSMUSP00000000579,10090.ENSMUSP00000026142,10090.ENSMUSP00000027451,10090.ENSMUSP00000034787,10090.ENSMUSP00000045409,10090.ENSMUSP00000046129,10090.ENSMUSP00000048978,10090.ENSMUSP00000057983,10090.ENSMUSP00000068890,10090.ENSMUSP00000069257,10090.ENSMUSP00000069616,10090.ENSMUSP00000080419,10090.ENSMUSP00000086017,10090.ENSMUSP00000102342,10090.ENSMUSP00000110342…	Ccnd2,Sox9,Maged1,Epha4,Phip,Ogt,Akap9,Ccdc88a,Cd24a,Pfn2,Ppp1r12a,Egr1,Ezh2,Wnk1,Lrp8,Zbtb20,Gsk3b,Hipk2,Acvr2b,Prox1
GO:0048708	Astrocyte differentiation	5	71	0.91	0.0176	10090.ENSMUSP00000000579,10090.ENSMUSP00000028062,10090.ENSMUSP00000087870,10090.ENSMUSP00000105386,10090.ENSMUSP00000136147	Sox9,Vim,Pax6,Nfix,Pou3f2
GO:1901652	Response to peptide	13	497	0.48	0.0176	10090.ENSMUSP00000006911,10090.ENSMUSP00000021674,10090.ENSMUSP00000027377,10090.ENSMUSP00000027451,10090.ENSMUSP00000028062,10090.ENSMUSP00000034787,10090.ENSMUSP00000045409,10090.ENSMUSP00000068374,10090.ENSMUSP00000069616,10090.ENSMUSP00000086094,10090.ENSMUSP00000102711,10090.ENSMUSP00000110398,10090.ENSMUSP00000112104	Cdk4,Fos,Igfbp5,Epha4,Vim,Phip,Ogt,Map1b,Egr1,Smarcc1,Jun,Gsk3b,Hnrnpk
GO:0060840	Artery development	6	110	0.8	0.0178	10090.ENSMUSP00000059079,10090.ENSMUSP00000096547,10090.ENSMUSP00000099671,10090.ENSMUSP00000100013,10090.ENSMUSP00000126108,10090.ENSMUSP00000135703	Chd7,Smarca4,Myh10,Sox4,Acvr2b,Prox1
GO:0002067	Glandular epithelial cell differentiation	5	72	0.9	0.0185	10090.ENSMUSP00000000579,10090.ENSMUSP00000052863,10090.ENSMUSP00000087870,10090.ENSMUSP00000092048,10090.ENSMUSP00000135703	Sox9,Nfib,Pax6,Insm1,Prox1
GO:0060541	Respiratory system development	9	258	0.6	0.0185	10090.ENSMUSP00000000579,10090.ENSMUSP00000027377,10090.ENSMUSP00000052863,10090.ENSMUSP00000059079,10090.ENSMUSP00000078070,10090.ENSMUSP00000096755,10090.ENSMUSP00000124738,10090.ENSMUSP00000126108,10090.ENSMUSP00000135703	Sox9,Igfbp5,Nfib,Chd7,Sox11,Sox2,Pou2f1,Acvr2b,Prox1
GO:0021680	Cerebellar Purkinje cell layer development	4	40	1.06	0.0189	10090.ENSMUSP00000028222,10090.ENSMUSP00000044801,10090.ENSMUSP00000099671,10090.ENSMUSP00000105386	Hspa5,Herc1,Myh10,Nfix
GO:0021781	Glial cell fate commitment	3	16	1.33	0.0189	10090.ENSMUSP00000000579,10090.ENSMUSP00000087870,10090.ENSMUSP00000096547	Sox9,Pax6,Smarca4
GO:0055007	Cardiac muscle cell differentiation	6	112	0.79	0.0191	10090.ENSMUSP00000047571,10090.ENSMUSP00000091620,10090.ENSMUSP00000099671,10090.ENSMUSP00000101517,10090.ENSMUSP00000110398,10090.ENSMUSP00000135703	Hnrnpu,Kdm6b,Myh10,Arid1a,Gsk3b,Prox1
GO:0002684	Positive regulation of immune system process	19	928	0.37	0.0192	10090.ENSMUSP00000014421,10090.ENSMUSP00000021674,10090.ENSMUSP00000022793,10090.ENSMUSP00000028672,10090.ENSMUSP00000029445,10090.ENSMUSP00000030623,10090.ENSMUSP00000050716,10090.ENSMUSP00000057983,10090.ENSMUSP00000065940,10090.ENSMUSP00000086017,10090.ENSMUSP00000086094,10090.ENSMUSP00000096547,10090.ENSMUSP00000098066,10090.ENSMUSP00000099018,10090.ENSMUSP00000100013,10090.ENSMUSP00000101517…	Ankrd17,Fos,Acin1,Mdk,Nras,Sfpq,Efnb1,Cd24a,Hmgb2,Wnk1,Smarcc1,Smarca4,Actb,Peli1,Sox4,Arid1a,Jun,Pbrm1,Gsk3b
GO:0008152	Metabolic process	93	8096	0.12	0.0194	10090.ENSMUSP00000000579,10090.ENSMUSP00000001280,10090.ENSMUSP00000001480,10090.ENSMUSP00000001809,10090.ENSMUSP00000002305,10090.ENSMUSP00000002825,10090.ENSMUSP00000006911,10090.ENSMUSP00000008350,10090.ENSMUSP00000018645,10090.ENSMUSP00000021381,10090.ENSMUSP00000021514,10090.ENSMUSP00000021674,10090.ENSMUSP00000022469,10090.ENSMUSP00000022577,10090.ENSMUSP00000022793,10090.ENSMUSP00000025025…	Sox9,Gramd1a,Npepps,Pabpc1,Kdm7a,Baz1b,Cdk4,Cers4,Ncor1,Pnn,Ppm1a,Fos,Nisch,Zc3h13,Acin1,Dusp1,Eif3a,Parp6,Epha4,Kif5c,Hspa5,Dclk2,Ptp4a2,Sfpq,Maz,Nedd4,Phip,Nktr,Ube2r2,Irf2bpl,Eef1a1,Smarca5,Smc1a,Herc1,Ogt,Eef2,Setd5,Hnrnpu,Rbm25,Ccdc88a,Alkbh5,Dusp8,Trim2,Dclk1,Nfib,Cd24a,Chd7,Chd4,Ptprs,Hmgb2,Klf13,Ppp1r12a,Nfia,Prpf40a,Pou3f4,Ezh2,Rnasel,Git2,Wnk1,Pax6,Kdm6b,Insm1,Gad1,Pam,Smarca4,Mafb,Sox2…
GO:1903037	Regulation of leukocyte cell-cell adhesion	11	377	0.53	0.0194	10090.ENSMUSP00000028672,10090.ENSMUSP00000050716,10090.ENSMUSP00000057983,10090.ENSMUSP00000086017,10090.ENSMUSP00000086094,10090.ENSMUSP00000096547,10090.ENSMUSP00000098066,10090.ENSMUSP00000099018,10090.ENSMUSP00000100013,10090.ENSMUSP00000101517,10090.ENSMUSP00000107727	Mdk,Efnb1,Cd24a,Wnk1,Smarcc1,Smarca4,Actb,Peli1,Sox4,Arid1a,Pbrm1
GO:0022407	Regulation of cell-cell adhesion	13	505	0.47	0.0197	10090.ENSMUSP00000028672,10090.ENSMUSP00000050716,10090.ENSMUSP00000057983,10090.ENSMUSP00000082168,10090.ENSMUSP00000086017,10090.ENSMUSP00000086094,10090.ENSMUSP00000096547,10090.ENSMUSP00000096755,10090.ENSMUSP00000098066,10090.ENSMUSP00000099018,10090.ENSMUSP00000100013,10090.ENSMUSP00000101517,10090.ENSMUSP00000107727	Mdk,Efnb1,Cd24a,Mex3b,Wnk1,Smarcc1,Smarca4,Sox2,Actb,Peli1,Sox4,Arid1a,Pbrm1
GO:0030336	Negative regulation of cell migration	10	318	0.56	0.0197	10090.ENSMUSP00000022469,10090.ENSMUSP00000025025,10090.ENSMUSP00000027377,10090.ENSMUSP00000027451,10090.ENSMUSP00000032768,10090.ENSMUSP00000045409,10090.ENSMUSP00000067013,10090.ENSMUSP00000068890,10090.ENSMUSP00000110398,10090.ENSMUSP00000112928	Nisch,Dusp1,Igfbp5,Epha4,Nr2f2,Ogt,Rhob,Pfn2,Gsk3b,Dpysl3
GO:0050863	Regulation of T cell activation	11	378	0.52	0.0197	10090.ENSMUSP00000025081,10090.ENSMUSP00000028672,10090.ENSMUSP00000050716,10090.ENSMUSP00000057983,10090.ENSMUSP00000086094,10090.ENSMUSP00000096547,10090.ENSMUSP00000098066,10090.ENSMUSP00000099018,10090.ENSMUSP00000100013,10090.ENSMUSP00000101517,10090.ENSMUSP00000107727	Zeb1,Mdk,Efnb1,Cd24a,Smarcc1,Smarca4,Actb,Peli1,Sox4,Arid1a,Pbrm1
GO:0051493	Regulation of cytoskeleton organization	14	572	0.45	0.0197	10090.ENSMUSP00000018851,10090.ENSMUSP00000021950,10090.ENSMUSP00000028672,10090.ENSMUSP00000028981,10090.ENSMUSP00000046129,10090.ENSMUSP00000047571,10090.ENSMUSP00000048978,10090.ENSMUSP00000067013,10090.ENSMUSP00000068374,10090.ENSMUSP00000068890,10090.ENSMUSP00000071486,10090.ENSMUSP00000095228,10090.ENSMUSP00000110398,10090.ENSMUSP00000135703	Dync1h1,Dbn1,Mdk,Mapre1,Akap9,Hnrnpu,Ccdc88a,Rhob,Map1b,Pfn2,Actg1,Pam,Gsk3b,Prox1
GO:0051592	Response to calcium ion	7	158	0.71	0.0197	10090.ENSMUSP00000021674,10090.ENSMUSP00000028222,10090.ENSMUSP00000071486,10090.ENSMUSP00000086017,10090.ENSMUSP00000102710,10090.ENSMUSP00000102711,10090.ENSMUSP00000103129	Fos,Hspa5,Actg1,Wnk1,Txnip,Jun,Syt11
GO:0090287	Regulation of cellular response to growth factor stimulus	10	319	0.56	0.0199	10090.ENSMUSP00000021514,10090.ENSMUSP00000025081,10090.ENSMUSP00000028222,10090.ENSMUSP00000034740,10090.ENSMUSP00000042413,10090.ENSMUSP00000045409,10090.ENSMUSP00000078070,10090.ENSMUSP00000110636,10090.ENSMUSP00000124133,10090.ENSMUSP00000132100	Ppm1a,Zeb1,Hspa5,Nedd4,Dlx1,Ogt,Sox11,Tcf4,Hipk2,Tgfb1i1
GO:0001709	Cell fate determination	4	41	1.05	0.0201	10090.ENSMUSP00000087870,10090.ENSMUSP00000096547,10090.ENSMUSP00000135703,10090.ENSMUSP00000136372	Pax6,Smarca4,Prox1,Foxg1
GO:0072698	Protein localization to microtubule cytoskeleton	4	41	1.05	0.0201	10090.ENSMUSP00000028981,10090.ENSMUSP00000046788,10090.ENSMUSP00000047571,10090.ENSMUSP00000110398	Mapre1,Hook3,Hnrnpu,Gsk3b
GO:0043549	Regulation of kinase activity	17	788	0.39	0.0208	10090.ENSMUSP00000000188,10090.ENSMUSP00000025025,10090.ENSMUSP00000026142,10090.ENSMUSP00000027451,10090.ENSMUSP00000032768,10090.ENSMUSP00000042457,10090.ENSMUSP00000047571,10090.ENSMUSP00000048978,10090.ENSMUSP00000057983,10090.ENSMUSP00000069616,10090.ENSMUSP00000080419,10090.ENSMUSP00000086017,10090.ENSMUSP00000098066,10090.ENSMUSP00000102342,10090.ENSMUSP00000110398,10090.ENSMUSP00000126108…	Ccnd2,Dusp1,Maged1,Epha4,Nr2f2,Eef1a1,Hnrnpu,Ccdc88a,Cd24a,Egr1,Ezh2,Wnk1,Actb,Lrp8,Gsk3b,Acvr2b,Prox1
GO:0006337	Nucleosome disassembly	3	17	1.31	0.0213	10090.ENSMUSP00000086094,10090.ENSMUSP00000096547,10090.ENSMUSP00000101517	Smarcc1,Smarca4,Arid1a
GO:0072148	Epithelial cell fate commitment	3	17	1.31	0.0213	10090.ENSMUSP00000032768,10090.ENSMUSP00000049039,10090.ENSMUSP00000135703	Nr2f2,Arx,Prox1
GO:0048863	Stem cell differentiation	8	212	0.64	0.0219	10090.ENSMUSP00000000579,10090.ENSMUSP00000050716,10090.ENSMUSP00000078070,10090.ENSMUSP00000080419,10090.ENSMUSP00000087870,10090.ENSMUSP00000090470,10090.ENSMUSP00000096755,10090.ENSMUSP00000110398	Sox9,Efnb1,Sox11,Ezh2,Pax6,Msi2,Sox2,Gsk3b
GO:0034968	Histone lysine methylation	5	76	0.88	0.0223	10090.ENSMUSP00000045409,10090.ENSMUSP00000047398,10090.ENSMUSP00000080419,10090.ENSMUSP00000139630,10090.ENSMUSP00000140251	Ogt,Setd5,Ezh2,Tet3,Ash1l
GO:0031497	Chromatin assembly	7	163	0.69	0.0228	10090.ENSMUSP00000000579,10090.ENSMUSP00000044361,10090.ENSMUSP00000080419,10090.ENSMUSP00000096547,10090.ENSMUSP00000109203,10090.ENSMUSP00000124043,10090.ENSMUSP00000137309	Sox9,Smarca5,Ezh2,Smarca4,Atrx,Ubn2,H1f0
GO:1901653	Cellular response to peptide	10	326	0.55	0.0229	10090.ENSMUSP00000006911,10090.ENSMUSP00000021674,10090.ENSMUSP00000027451,10090.ENSMUSP00000028062,10090.ENSMUSP00000034787,10090.ENSMUSP00000068374,10090.ENSMUSP00000086094,10090.ENSMUSP00000102711,10090.ENSMUSP00000110398,10090.ENSMUSP00000112104	Cdk4,Fos,Epha4,Vim,Phip,Map1b,Smarcc1,Jun,Gsk3b,Hnrnpk
GO:0021772	Olfactory bulb development	4	43	1.03	0.0232	10090.ENSMUSP00000024159,10090.ENSMUSP00000049039,10090.ENSMUSP00000059079,10090.ENSMUSP00000087870	Dlx2,Arx,Chd7,Pax6
GO:0046907	Intracellular transport	24	1342	0.31	0.0234	10090.ENSMUSP00000001280,10090.ENSMUSP00000007216,10090.ENSMUSP00000018851,10090.ENSMUSP00000021514,10090.ENSMUSP00000025083,10090.ENSMUSP00000028102,10090.ENSMUSP00000028222,10090.ENSMUSP00000029374,10090.ENSMUSP00000030623,10090.ENSMUSP00000034740,10090.ENSMUSP00000034787,10090.ENSMUSP00000046788,10090.ENSMUSP00000047571,10090.ENSMUSP00000047697,10090.ENSMUSP00000048978,10090.ENSMUSP00000049116…	Gramd1a,Ap2m1,Dync1h1,Ppm1a,Kif5b,Kif5c,Hspa5,Nbea,Sfpq,Nedd4,Phip,Hook3,Hnrnpu,Syne2,Ccdc88a,Alkbh5,Cd24a,Rhob,Map1b,Pax6,Myh10,Txnip,Gsk3b,Arhgap21
GO:0060838	Lymphatic endothelial cell fate commitment	2	3	1.88	0.0235	10090.ENSMUSP00000032768,10090.ENSMUSP00000135703	Nr2f2,Prox1
GO:0072697	Protein localization to cell cortex	2	3	1.88	0.0235	10090.ENSMUSP00000063734,10090.ENSMUSP00000082168	Ezr,Mex3b
GO:0106016	Positive regulation of inflammatory response to wounding	2	3	1.88	0.0235	10090.ENSMUSP00000028672,10090.ENSMUSP00000057983	Mdk,Cd24a
GO:0006915	Apoptotic process	20	1026	0.35	0.0237	10090.ENSMUSP00000000579,10090.ENSMUSP00000020268,10090.ENSMUSP00000022469,10090.ENSMUSP00000022793,10090.ENSMUSP00000028222,10090.ENSMUSP00000030862,10090.ENSMUSP00000042413,10090.ENSMUSP00000043583,10090.ENSMUSP00000045409,10090.ENSMUSP00000048470,10090.ENSMUSP00000057983,10090.ENSMUSP00000065940,10090.ENSMUSP00000067013,10090.ENSMUSP00000093077,10090.ENSMUSP00000099752,10090.ENSMUSP00000102711…	Sox9,Ccar1,Nisch,Acin1,Hspa5,Draxin,Dlx1,Bclaf1,Ogt,Rbm25,Cd24a,Hmgb2,Rhob,Mtch1,Cdca7,Jun,Tox3,Gsk3b,Hipk2,Gnb1
GO:0090068	Positive regulation of cell cycle process	9	270	0.58	0.0237	10090.ENSMUSP00000000188,10090.ENSMUSP00000006911,10090.ENSMUSP00000014421,10090.ENSMUSP00000018851,10090.ENSMUSP00000030623,10090.ENSMUSP00000034787,10090.ENSMUSP00000047571,10090.ENSMUSP00000080419,10090.ENSMUSP00000109203	Ccnd2,Cdk4,Ankrd17,Dync1h1,Sfpq,Phip,Hnrnpu,Ezh2,Atrx
GO:0010977	Negative regulation of neuron projection development	7	165	0.69	0.024	10090.ENSMUSP00000027451,10090.ENSMUSP00000028062,10090.ENSMUSP00000030862,10090.ENSMUSP00000064048,10090.ENSMUSP00000089036,10090.ENSMUSP00000110398,10090.ENSMUSP00000112928	Epha4,Vim,Draxin,Ptprs,Nr2f1,Gsk3b,Dpysl3
GO:0021681	Cerebellar granular layer development	3	18	1.28	0.024	10090.ENSMUSP00000028672,10090.ENSMUSP00000105386,10090.ENSMUSP00000135703	Mdk,Nfix,Prox1
GO:0034248	Regulation of cellular amide metabolic process	13	519	0.46	0.024	10090.ENSMUSP00000001809,10090.ENSMUSP00000006911,10090.ENSMUSP00000025955,10090.ENSMUSP00000027377,10090.ENSMUSP00000027451,10090.ENSMUSP00000028062,10090.ENSMUSP00000042457,10090.ENSMUSP00000046101,10090.ENSMUSP00000047571,10090.ENSMUSP00000090470,10090.ENSMUSP00000100013,10090.ENSMUSP00000102207,10090.ENSMUSP00000113341	Pabpc1,Cdk4,Eif3a,Igfbp5,Epha4,Vim,Eef1a1,Eef2,Hnrnpu,Msi2,Sox4,Elavl4,Csnk1e
GO:1900181	Negative regulation of protein localization to nucleus	4	44	1.02	0.0246	10090.ENSMUSP00000026142,10090.ENSMUSP00000029719,10090.ENSMUSP00000050034,10090.ENSMUSP00000110398	Maged1,Dclk2,Dclk1,Gsk3b
GO:0008088	Axo-dendritic transport	5	79	0.86	0.0255	10090.ENSMUSP00000018851,10090.ENSMUSP00000025083,10090.ENSMUSP00000028102,10090.ENSMUSP00000030623,10090.ENSMUSP00000047571	Dync1h1,Kif5b,Kif5c,Sfpq,Hnrnpu
GO:0060042	Retina morphogenesis in camera-type eye	5	79	0.86	0.0255	10090.ENSMUSP00000000579,10090.ENSMUSP00000038972,10090.ENSMUSP00000096755,10090.ENSMUSP00000124133,10090.ENSMUSP00000135703	Sox9,Sdk2,Sox2,Hipk2,Prox1
GO:0003007	Heart morphogenesis	9	274	0.58	0.0256	10090.ENSMUSP00000000579,10090.ENSMUSP00000034740,10090.ENSMUSP00000059079,10090.ENSMUSP00000078070,10090.ENSMUSP00000096547,10090.ENSMUSP00000100013,10090.ENSMUSP00000102711,10090.ENSMUSP00000107727,10090.ENSMUSP00000135703	Sox9,Nedd4,Chd7,Sox11,Smarca4,Sox4,Jun,Pbrm1,Prox1
GO:0010769	Regulation of cell morphogenesis involved in differentiation	6	121	0.76	0.026	10090.ENSMUSP00000021950,10090.ENSMUSP00000026267,10090.ENSMUSP00000027451,10090.ENSMUSP00000028672,10090.ENSMUSP00000102342,10090.ENSMUSP00000156151	Dbn1,Parp6,Epha4,Mdk,Lrp8,Ttc3
GO:0090092	Regulation of transmembrane receptor protein serine/threonine kinase signaling pathway	9	275	0.58	0.0262	10090.ENSMUSP00000021514,10090.ENSMUSP00000025081,10090.ENSMUSP00000028222,10090.ENSMUSP00000042413,10090.ENSMUSP00000045409,10090.ENSMUSP00000078070,10090.ENSMUSP00000124133,10090.ENSMUSP00000126108,10090.ENSMUSP00000132100	Ppm1a,Zeb1,Hspa5,Dlx1,Ogt,Sox11,Hipk2,Acvr2b,Tgfb1i1
GO:0051054	Positive regulation of DNA metabolic process	10	334	0.54	0.0263	10090.ENSMUSP00000044361,10090.ENSMUSP00000086094,10090.ENSMUSP00000096547,10090.ENSMUSP00000098066,10090.ENSMUSP00000101517,10090.ENSMUSP00000102711,10090.ENSMUSP00000103485,10090.ENSMUSP00000107727,10090.ENSMUSP00000109203,10090.ENSMUSP00000110398	Smarca5,Smarcc1,Smarca4,Actb,Arid1a,Jun,Mbtd1,Pbrm1,Atrx,Gsk3b
GO:0045936	Negative regulation of phosphate metabolic process	12	460	0.48	0.0265	10090.ENSMUSP00000018645,10090.ENSMUSP00000025025,10090.ENSMUSP00000032768,10090.ENSMUSP00000045409,10090.ENSMUSP00000047571,10090.ENSMUSP00000057543,10090.ENSMUSP00000086017,10090.ENSMUSP00000087870,10090.ENSMUSP00000092048,10090.ENSMUSP00000098066,10090.ENSMUSP00000102711,10090.ENSMUSP00000110398	Ncor1,Dusp1,Nr2f2,Ogt,Hnrnpu,Gnai2,Wnk1,Pax6,Insm1,Actb,Jun,Gsk3b
GO:0055006	Cardiac cell development	5	80	0.86	0.0265	10090.ENSMUSP00000047571,10090.ENSMUSP00000099671,10090.ENSMUSP00000107727,10090.ENSMUSP00000110398,10090.ENSMUSP00000135703	Hnrnpu,Myh10,Pbrm1,Gsk3b,Prox1
GO:0072384	Organelle transport along microtubule	5	80	0.86	0.0265	10090.ENSMUSP00000018851,10090.ENSMUSP00000025083,10090.ENSMUSP00000047697,10090.ENSMUSP00000068374,10090.ENSMUSP00000122497	Dync1h1,Kif5b,Syne2,Map1b,Arhgap21
GO:0003279	Cardiac septum development	6	122	0.75	0.0266	10090.ENSMUSP00000059079,10090.ENSMUSP00000078070,10090.ENSMUSP00000096547,10090.ENSMUSP00000099671,10090.ENSMUSP00000100013,10090.ENSMUSP00000135703	Chd7,Sox11,Smarca4,Myh10,Sox4,Prox1
GO:0009894	Regulation of catabolic process	19	962	0.36	0.0266	10090.ENSMUSP00000000579,10090.ENSMUSP00000001809,10090.ENSMUSP00000006911,10090.ENSMUSP00000018645,10090.ENSMUSP00000028062,10090.ENSMUSP00000034740,10090.ENSMUSP00000044801,10090.ENSMUSP00000045409,10090.ENSMUSP00000047571,10090.ENSMUSP00000049116,10090.ENSMUSP00000063734,10090.ENSMUSP00000083385,10090.ENSMUSP00000086094,10090.ENSMUSP00000090293,10090.ENSMUSP00000102207,10090.ENSMUSP00000110342…	Sox9,Pabpc1,Cdk4,Ncor1,Vim,Nedd4,Herc1,Ogt,Hnrnpu,Alkbh5,Ezr,Rnasel,Smarcc1,Soga3,Elavl4,Zbtb20,Gsk3b,Csnk1e,Hipk2
GO:0031345	Negative regulation of cell projection organization	8	221	0.62	0.0266	10090.ENSMUSP00000027451,10090.ENSMUSP00000028062,10090.ENSMUSP00000030862,10090.ENSMUSP00000064048,10090.ENSMUSP00000068890,10090.ENSMUSP00000089036,10090.ENSMUSP00000110398,10090.ENSMUSP00000112928	Epha4,Vim,Draxin,Ptprs,Pfn2,Nr2f1,Gsk3b,Dpysl3
GO:0051251	Positive regulation of lymphocyte activation	10	335	0.54	0.0266	10090.ENSMUSP00000028672,10090.ENSMUSP00000050716,10090.ENSMUSP00000057983,10090.ENSMUSP00000086094,10090.ENSMUSP00000096547,10090.ENSMUSP00000098066,10090.ENSMUSP00000099018,10090.ENSMUSP00000100013,10090.ENSMUSP00000101517,10090.ENSMUSP00000107727	Mdk,Efnb1,Cd24a,Smarcc1,Smarca4,Actb,Peli1,Sox4,Arid1a,Pbrm1
GO:0010038	Response to metal ion	11	398	0.5	0.0271	10090.ENSMUSP00000006911,10090.ENSMUSP00000021674,10090.ENSMUSP00000028222,10090.ENSMUSP00000071486,10090.ENSMUSP00000086017,10090.ENSMUSP00000095228,10090.ENSMUSP00000096755,10090.ENSMUSP00000102710,10090.ENSMUSP00000102711,10090.ENSMUSP00000103129,10090.ENSMUSP00000110398	Cdk4,Fos,Hspa5,Actg1,Wnk1,Pam,Sox2,Txnip,Jun,Syt11,Gsk3b
GO:0007178	Transmembrane receptor protein serine/threonine kinase signaling pathway	8	222	0.62	0.0272	10090.ENSMUSP00000021674,10090.ENSMUSP00000028062,10090.ENSMUSP00000069616,10090.ENSMUSP00000102711,10090.ENSMUSP00000119345,10090.ENSMUSP00000124133,10090.ENSMUSP00000126108,10090.ENSMUSP00000132100	Fos,Vim,Egr1,Jun,Nlk,Hipk2,Acvr2b,Tgfb1i1
GO:0030856	Regulation of epithelial cell differentiation	7	171	0.67	0.0279	10090.ENSMUSP00000000579,10090.ENSMUSP00000025081,10090.ENSMUSP00000057983,10090.ENSMUSP00000080419,10090.ENSMUSP00000087870,10090.ENSMUSP00000096755,10090.ENSMUSP00000109720	Sox9,Zeb1,Cd24a,Ezh2,Pax6,Sox2,Klf7
GO:0042326	Negative regulation of phosphorylation	11	401	0.5	0.0285	10090.ENSMUSP00000018645,10090.ENSMUSP00000025025,10090.ENSMUSP00000032768,10090.ENSMUSP00000045409,10090.ENSMUSP00000047571,10090.ENSMUSP00000086017,10090.ENSMUSP00000087870,10090.ENSMUSP00000092048,10090.ENSMUSP00000098066,10090.ENSMUSP00000102711,10090.ENSMUSP00000110398	Ncor1,Dusp1,Nr2f2,Ogt,Hnrnpu,Wnk1,Pax6,Insm1,Actb,Jun,Gsk3b
GO:0034250	Positive regulation of cellular amide metabolic process	7	172	0.67	0.0287	10090.ENSMUSP00000006911,10090.ENSMUSP00000027451,10090.ENSMUSP00000028062,10090.ENSMUSP00000046101,10090.ENSMUSP00000047571,10090.ENSMUSP00000100013,10090.ENSMUSP00000113341	Cdk4,Epha4,Vim,Eef2,Hnrnpu,Sox4,Csnk1e
GO:0045859	Regulation of protein kinase activity	15	673	0.41	0.029	10090.ENSMUSP00000000188,10090.ENSMUSP00000025025,10090.ENSMUSP00000026142,10090.ENSMUSP00000027451,10090.ENSMUSP00000032768,10090.ENSMUSP00000048978,10090.ENSMUSP00000057983,10090.ENSMUSP00000069616,10090.ENSMUSP00000080419,10090.ENSMUSP00000086017,10090.ENSMUSP00000098066,10090.ENSMUSP00000102342,10090.ENSMUSP00000110398,10090.ENSMUSP00000126108,10090.ENSMUSP00000135703	Ccnd2,Dusp1,Maged1,Epha4,Nr2f2,Ccdc88a,Cd24a,Egr1,Ezh2,Wnk1,Actb,Lrp8,Gsk3b,Acvr2b,Prox1
GO:0031018	Endocrine pancreas development	4	47	0.99	0.0295	10090.ENSMUSP00000000579,10090.ENSMUSP00000087870,10090.ENSMUSP00000092048,10090.ENSMUSP00000100013	Sox9,Pax6,Insm1,Sox4
GO:0031503	Protein-containing complex localization	7	174	0.67	0.0304	10090.ENSMUSP00000007216,10090.ENSMUSP00000025083,10090.ENSMUSP00000028102,10090.ENSMUSP00000030623,10090.ENSMUSP00000046129,10090.ENSMUSP00000047571,10090.ENSMUSP00000063734	Ap2m1,Kif5b,Kif5c,Sfpq,Akap9,Hnrnpu,Ezr
GO:0032880	Regulation of protein localization	19	976	0.35	0.0306	10090.ENSMUSP00000007216,10090.ENSMUSP00000021514,10090.ENSMUSP00000021950,10090.ENSMUSP00000025083,10090.ENSMUSP00000026142,10090.ENSMUSP00000029719,10090.ENSMUSP00000045409,10090.ENSMUSP00000048978,10090.ENSMUSP00000050034,10090.ENSMUSP00000063734,10090.ENSMUSP00000095228,10090.ENSMUSP00000098066,10090.ENSMUSP00000099671,10090.ENSMUSP00000100013,10090.ENSMUSP00000103129,10090.ENSMUSP00000109720…	Ap2m1,Ppm1a,Dbn1,Kif5b,Maged1,Dclk2,Ogt,Ccdc88a,Dclk1,Ezr,Pam,Actb,Myh10,Sox4,Syt11,Klf7,Gsk3b,Hnrnpk,Csnk1e
GO:0030029	Actin filament-based process	14	611	0.42	0.0325	10090.ENSMUSP00000021950,10090.ENSMUSP00000022469,10090.ENSMUSP00000026699,10090.ENSMUSP00000047697,10090.ENSMUSP00000055637,10090.ENSMUSP00000063734,10090.ENSMUSP00000067013,10090.ENSMUSP00000068890,10090.ENSMUSP00000071486,10090.ENSMUSP00000077781,10090.ENSMUSP00000098066,10090.ENSMUSP00000099671,10090.ENSMUSP00000112928,10090.ENSMUSP00000135703	Dbn1,Nisch,Mkln1,Syne2,Marcksl1,Ezr,Rhob,Pfn2,Actg1,Enah,Actb,Myh10,Dpysl3,Prox1
GO:0030910	Olfactory placode formation	2	4	1.76	0.0325	10090.ENSMUSP00000096755,10090.ENSMUSP00000124738	Sox2,Pou2f1
GO:0060998	Regulation of dendritic spine development	5	85	0.83	0.0325	10090.ENSMUSP00000021950,10090.ENSMUSP00000064048,10090.ENSMUSP00000102342,10090.ENSMUSP00000107727,10090.ENSMUSP00000112104	Dbn1,Ptprs,Lrp8,Pbrm1,Hnrnpk
GO:0071504	Cellular response to heparin	2	4	1.76	0.0325	10090.ENSMUSP00000000579,10090.ENSMUSP00000069616	Sox9,Egr1
GO:0106015	Negative regulation of inflammatory response to wounding	2	4	1.76	0.0325	10090.ENSMUSP00000028672,10090.ENSMUSP00000057983	Mdk,Cd24a
GO:0150111	Regulation of transepithelial transport	2	4	1.76	0.0325	10090.ENSMUSP00000071486,10090.ENSMUSP00000098066	Actg1,Actb
GO:1902871	Positive regulation of amacrine cell differentiation	2	4	1.76	0.0325	10090.ENSMUSP00000024159,10090.ENSMUSP00000042413	Dlx2,Dlx1
GO:2000741	Positive regulation of mesenchymal stem cell differentiation	2	4	1.76	0.0325	10090.ENSMUSP00000000579,10090.ENSMUSP00000047567	Sox9,Sox5
GO:0022411	Cellular component disassembly	9	287	0.56	0.0328	10090.ENSMUSP00000022793,10090.ENSMUSP00000025083,10090.ENSMUSP00000027451,10090.ENSMUSP00000045409,10090.ENSMUSP00000057983,10090.ENSMUSP00000086094,10090.ENSMUSP00000096547,10090.ENSMUSP00000101517,10090.ENSMUSP00000110398	Acin1,Kif5b,Epha4,Ogt,Cd24a,Smarcc1,Smarca4,Arid1a,Gsk3b
GO:0043408	Regulation of MAPK cascade	16	757	0.39	0.0329	10090.ENSMUSP00000018645,10090.ENSMUSP00000025025,10090.ENSMUSP00000025955,10090.ENSMUSP00000026142,10090.ENSMUSP00000027451,10090.ENSMUSP00000049414,10090.ENSMUSP00000057543,10090.ENSMUSP00000057983,10090.ENSMUSP00000063734,10090.ENSMUSP00000080419,10090.ENSMUSP00000096755,10090.ENSMUSP00000102711,10090.ENSMUSP00000110398,10090.ENSMUSP00000124133,10090.ENSMUSP00000140251,10090.ENSMUSP00000141400	Ncor1,Dusp1,Eif3a,Maged1,Epha4,Dusp8,Gnai2,Cd24a,Ezr,Ezh2,Sox2,Jun,Gsk3b,Hipk2,Ash1l,Map4k4
GO:1990090	Cellular response to nerve growth factor stimulus	4	49	0.97	0.033	10090.ENSMUSP00000028222,10090.ENSMUSP00000042457,10090.ENSMUSP00000102207,10090.ENSMUSP00000113341	Hspa5,Eef1a1,Elavl4,Csnk1e
GO:2001022	Positive regulation of response to DNA damage stimulus	7	178	0.66	0.0335	10090.ENSMUSP00000043583,10090.ENSMUSP00000086094,10090.ENSMUSP00000096547,10090.ENSMUSP00000098066,10090.ENSMUSP00000101517,10090.ENSMUSP00000103485,10090.ENSMUSP00000107727	Bclaf1,Smarcc1,Smarca4,Actb,Arid1a,Mbtd1,Pbrm1
GO:0032386	Regulation of intracellular transport	10	350	0.52	0.0346	10090.ENSMUSP00000018851,10090.ENSMUSP00000021514,10090.ENSMUSP00000021950,10090.ENSMUSP00000025083,10090.ENSMUSP00000034740,10090.ENSMUSP00000045409,10090.ENSMUSP00000063734,10090.ENSMUSP00000068374,10090.ENSMUSP00000069257,10090.ENSMUSP00000110398	Dync1h1,Ppm1a,Dbn1,Kif5b,Nedd4,Ogt,Ezr,Map1b,Ppp1r12a,Gsk3b
GO:0042752	Regulation of circadian rhythm	6	131	0.72	0.0357	10090.ENSMUSP00000026142,10090.ENSMUSP00000030623,10090.ENSMUSP00000080419,10090.ENSMUSP00000110398,10090.ENSMUSP00000113341,10090.ENSMUSP00000135703	Maged1,Sfpq,Ezh2,Gsk3b,Csnk1e,Prox1
GO:0016310	Phosphorylation	19	993	0.34	0.0359	10090.ENSMUSP00000000579,10090.ENSMUSP00000002825,10090.ENSMUSP00000006911,10090.ENSMUSP00000027451,10090.ENSMUSP00000029719,10090.ENSMUSP00000034787,10090.ENSMUSP00000044361,10090.ENSMUSP00000050034,10090.ENSMUSP00000057983,10090.ENSMUSP00000083385,10090.ENSMUSP00000083754,10090.ENSMUSP00000086017,10090.ENSMUSP00000087870,10090.ENSMUSP00000110398,10090.ENSMUSP00000113341,10090.ENSMUSP00000119345…	Sox9,Baz1b,Cdk4,Epha4,Dclk2,Phip,Smarca5,Dclk1,Cd24a,Rnasel,Git2,Wnk1,Pax6,Gsk3b,Csnk1e,Nlk,Hipk2,Acvr2b,Map4k4
GO:0010608	Post-transcriptional regulation of gene expression	13	550	0.43	0.0363	10090.ENSMUSP00000001809,10090.ENSMUSP00000006911,10090.ENSMUSP00000025955,10090.ENSMUSP00000027377,10090.ENSMUSP00000028062,10090.ENSMUSP00000042457,10090.ENSMUSP00000046101,10090.ENSMUSP00000047571,10090.ENSMUSP00000049116,10090.ENSMUSP00000083385,10090.ENSMUSP00000090470,10090.ENSMUSP00000100013,10090.ENSMUSP00000102207	Pabpc1,Cdk4,Eif3a,Igfbp5,Vim,Eef1a1,Eef2,Hnrnpu,Alkbh5,Rnasel,Msi2,Sox4,Elavl4
GO:0043523	Regulation of neuron apoptotic process	9	292	0.55	0.0363	10090.ENSMUSP00000028672,10090.ENSMUSP00000030862,10090.ENSMUSP00000042413,10090.ENSMUSP00000049902,10090.ENSMUSP00000069616,10090.ENSMUSP00000102711,10090.ENSMUSP00000105250,10090.ENSMUSP00000110398,10090.ENSMUSP00000124133	Mdk,Draxin,Dlx1,Trim2,Egr1,Jun,Tox3,Gsk3b,Hipk2
GO:0032332	Positive regulation of chondrocyte differentiation	3	22	1.2	0.0364	10090.ENSMUSP00000000579,10090.ENSMUSP00000047567,10090.ENSMUSP00000126854	Sox9,Sox5,Zfp219
GO:0060009	Sertoli cell development	3	22	1.2	0.0364	10090.ENSMUSP00000000579,10090.ENSMUSP00000046129,10090.ENSMUSP00000109203	Sox9,Akap9,Atrx
GO:1900006	Positive regulation of dendrite development	3	22	1.2	0.0364	10090.ENSMUSP00000080419,10090.ENSMUSP00000102207,10090.ENSMUSP00000102342	Ezh2,Elavl4,Lrp8
GO:0001708	Cell fate specification	5	88	0.81	0.0365	10090.ENSMUSP00000000579,10090.ENSMUSP00000087870,10090.ENSMUSP00000096755,10090.ENSMUSP00000136147,10090.ENSMUSP00000137203	Sox9,Pax6,Sox2,Pou3f2,Sox1
GO:0007049	Cell cycle	23	1317	0.3	0.0365	10090.ENSMUSP00000000188,10090.ENSMUSP00000001566,10090.ENSMUSP00000006911,10090.ENSMUSP00000018645,10090.ENSMUSP00000018851,10090.ENSMUSP00000020268,10090.ENSMUSP00000025025,10090.ENSMUSP00000028981,10090.ENSMUSP00000036035,10090.ENSMUSP00000044645,10090.ENSMUSP00000047571,10090.ENSMUSP00000057543,10090.ENSMUSP00000063734,10090.ENSMUSP00000067013,10090.ENSMUSP00000069257,10090.ENSMUSP00000071134…	Ccnd2,Tubb5,Cdk4,Ncor1,Dync1h1,Ccar1,Dusp1,Mapre1,Foxn3,Smc1a,Hnrnpu,Gnai2,Ezr,Rhob,Ppp1r12a,Tubb3,Ezh2,Pax6,Insm1,Myh10,Txnip,Atrx,Gsk3b
GO:0014013	Regulation of gliogenesis	6	132	0.72	0.0365	10090.ENSMUSP00000024159,10090.ENSMUSP00000028062,10090.ENSMUSP00000028672,10090.ENSMUSP00000042413,10090.ENSMUSP00000078070,10090.ENSMUSP00000080419	Dlx2,Vim,Mdk,Dlx1,Sox11,Ezh2
GO:0040014	Regulation of multicellular organism growth	5	88	0.81	0.0365	10090.ENSMUSP00000006911,10090.ENSMUSP00000018645,10090.ENSMUSP00000059079,10090.ENSMUSP00000063734,10090.ENSMUSP00000136147	Cdk4,Ncor1,Chd7,Ezr,Pou3f2
GO:0006139	Nucleobase-containing compound metabolic process	38	2638	0.22	0.0366	10090.ENSMUSP00000000579,10090.ENSMUSP00000001809,10090.ENSMUSP00000021381,10090.ENSMUSP00000021674,10090.ENSMUSP00000022577,10090.ENSMUSP00000022793,10090.ENSMUSP00000028102,10090.ENSMUSP00000030623,10090.ENSMUSP00000032916,10090.ENSMUSP00000044361,10090.ENSMUSP00000044645,10090.ENSMUSP00000047571,10090.ENSMUSP00000048470,10090.ENSMUSP00000048978,10090.ENSMUSP00000049116,10090.ENSMUSP00000052863…	Sox9,Pabpc1,Pnn,Fos,Zc3h13,Acin1,Kif5c,Sfpq,Maz,Smarca5,Smc1a,Hnrnpu,Rbm25,Ccdc88a,Alkbh5,Nfib,Chd7,Hmgb2,Klf13,Nfia,Prpf40a,Pou3f4,Ezh2,Rnasel,Pax6,Smarca4,Elavl4,Jun,Mbtd1,Nfix,Atrx,Gsk3b,Hnrnpk,Pou2f1,Prox1,Rbm6,Tet3,Ash1l
GO:0034641	Cellular nitrogen compound metabolic process	46	3393	0.19	0.0366	10090.ENSMUSP00000000579,10090.ENSMUSP00000001480,10090.ENSMUSP00000001809,10090.ENSMUSP00000008350,10090.ENSMUSP00000021381,10090.ENSMUSP00000021674,10090.ENSMUSP00000022577,10090.ENSMUSP00000022793,10090.ENSMUSP00000025955,10090.ENSMUSP00000028102,10090.ENSMUSP00000030623,10090.ENSMUSP00000032916,10090.ENSMUSP00000042457,10090.ENSMUSP00000044361,10090.ENSMUSP00000044645,10090.ENSMUSP00000046101…	Sox9,Npepps,Pabpc1,Cers4,Pnn,Fos,Zc3h13,Acin1,Eif3a,Kif5c,Sfpq,Maz,Eef1a1,Smarca5,Smc1a,Eef2,Hnrnpu,Rbm25,Ccdc88a,Alkbh5,Nfib,Chd7,Hmgb2,Klf13,Nfia,Prpf40a,Pou3f4,Ezh2,Rnasel,Pax6,Insm1,Pam,Smarca4,Elavl4,Jun,Mbtd1,Nfix,Atrx,Gsk3b,Hnrnpk,Pou2f1,Gm10260,Prox1,Rbm6,Tet3,Ash1l
GO:0008347	Glial cell migration	4	51	0.95	0.0368	10090.ENSMUSP00000027451,10090.ENSMUSP00000047697,10090.ENSMUSP00000102342,10090.ENSMUSP00000136372	Epha4,Syne2,Lrp8,Foxg1
GO:0021517	Ventral spinal cord development	4	51	0.95	0.0368	10090.ENSMUSP00000087870,10090.ENSMUSP00000100013,10090.ENSMUSP00000102342,10090.ENSMUSP00000137203	Pax6,Sox4,Lrp8,Sox1
GO:0021536	Diencephalon development	5	89	0.81	0.0377	10090.ENSMUSP00000018645,10090.ENSMUSP00000049039,10090.ENSMUSP00000087870,10090.ENSMUSP00000096755,10090.ENSMUSP00000136147	Ncor1,Arx,Pax6,Sox2,Pou3f2
GO:0030036	Actin cytoskeleton organization	13	555	0.43	0.0381	10090.ENSMUSP00000021950,10090.ENSMUSP00000022469,10090.ENSMUSP00000026699,10090.ENSMUSP00000055637,10090.ENSMUSP00000063734,10090.ENSMUSP00000067013,10090.ENSMUSP00000068890,10090.ENSMUSP00000071486,10090.ENSMUSP00000077781,10090.ENSMUSP00000098066,10090.ENSMUSP00000099671,10090.ENSMUSP00000112928,10090.ENSMUSP00000135703	Dbn1,Nisch,Mkln1,Marcksl1,Ezr,Rhob,Pfn2,Actg1,Enah,Actb,Myh10,Dpysl3,Prox1
GO:0071824	protein-DNA complex subunit organization	8	238	0.59	0.0384	10090.ENSMUSP00000000579,10090.ENSMUSP00000044361,10090.ENSMUSP00000086094,10090.ENSMUSP00000096547,10090.ENSMUSP00000101517,10090.ENSMUSP00000109203,10090.ENSMUSP00000110636,10090.ENSMUSP00000137309	Sox9,Smarca5,Smarcc1,Smarca4,Arid1a,Atrx,Tcf4,H1f0
GO:0072001	Renal system development	10	357	0.51	0.0384	10090.ENSMUSP00000000579,10090.ENSMUSP00000027451,10090.ENSMUSP00000052088,10090.ENSMUSP00000057983,10090.ENSMUSP00000069616,10090.ENSMUSP00000074899,10090.ENSMUSP00000078070,10090.ENSMUSP00000100013,10090.ENSMUSP00000126108,10090.ENSMUSP00000135703	Sox9,Epha4,Pou3f3,Cd24a,Egr1,Nfia,Sox11,Sox4,Acvr2b,Prox1
GO:0048713	Regulation of oligodendrocyte differentiation	4	52	0.95	0.0387	10090.ENSMUSP00000024159,10090.ENSMUSP00000028672,10090.ENSMUSP00000042413,10090.ENSMUSP00000137203	Dlx2,Mdk,Dlx1,Sox1
GO:0043434	Response to peptide hormone	11	423	0.48	0.0397	10090.ENSMUSP00000006911,10090.ENSMUSP00000021674,10090.ENSMUSP00000027377,10090.ENSMUSP00000034787,10090.ENSMUSP00000045409,10090.ENSMUSP00000068374,10090.ENSMUSP00000069616,10090.ENSMUSP00000086094,10090.ENSMUSP00000102711,10090.ENSMUSP00000110398,10090.ENSMUSP00000112104	Cdk4,Fos,Igfbp5,Phip,Ogt,Map1b,Egr1,Smarcc1,Jun,Gsk3b,Hnrnpk
GO:0051146	Striated muscle cell differentiation	8	240	0.58	0.0401	10090.ENSMUSP00000027377,10090.ENSMUSP00000047571,10090.ENSMUSP00000071486,10090.ENSMUSP00000091620,10090.ENSMUSP00000099671,10090.ENSMUSP00000101517,10090.ENSMUSP00000110398,10090.ENSMUSP00000135703	Igfbp5,Hnrnpu,Actg1,Kdm6b,Myh10,Arid1a,Gsk3b,Prox1
GO:0045685	Regulation of glial cell differentiation	5	91	0.8	0.0407	10090.ENSMUSP00000024159,10090.ENSMUSP00000027451,10090.ENSMUSP00000028672,10090.ENSMUSP00000042413,10090.ENSMUSP00000137203	Dlx2,Epha4,Mdk,Dlx1,Sox1
GO:0071277	Cellular response to calcium ion	5	91	0.8	0.0407	10090.ENSMUSP00000021674,10090.ENSMUSP00000028222,10090.ENSMUSP00000086017,10090.ENSMUSP00000102711,10090.ENSMUSP00000103129	Fos,Hspa5,Wnk1,Jun,Syt11
GO:0006306	DNA methylation	4	53	0.94	0.0409	10090.ENSMUSP00000080419,10090.ENSMUSP00000087870,10090.ENSMUSP00000096547,10090.ENSMUSP00000139630	Ezh2,Pax6,Smarca4,Tet3
GO:0042921	Glucocorticoid receptor signaling pathway	2	5	1.66	0.0415	10090.ENSMUSP00000034740,10090.ENSMUSP00000101517	Nedd4,Arid1a
GO:0050680	Negative regulation of epithelial cell proliferation	7	187	0.63	0.0415	10090.ENSMUSP00000000579,10090.ENSMUSP00000025081,10090.ENSMUSP00000026142,10090.ENSMUSP00000032768,10090.ENSMUSP00000052863,10090.ENSMUSP00000087870,10090.ENSMUSP00000096755	Sox9,Zeb1,Maged1,Nr2f2,Nfib,Pax6,Sox2
GO:0060318	Definitive erythrocyte differentiation	2	5	1.66	0.0415	10090.ENSMUSP00000018645,10090.ENSMUSP00000096547	Ncor1,Smarca4
GO:0098971	Anterograde dendritic transport of neurotransmitter receptor complex	2	5	1.66	0.0415	10090.ENSMUSP00000025083,10090.ENSMUSP00000028102	Kif5b,Kif5c
GO:1990164	Histone H2A phosphorylation	2	5	1.66	0.0415	10090.ENSMUSP00000002825,10090.ENSMUSP00000044361	Baz1b,Smarca5
GO:1990646	Cellular response to prolactin	2	5	1.66	0.0415	10090.ENSMUSP00000021674,10090.ENSMUSP00000102711	Fos,Jun
GO:0042110	T cell activation	10	363	0.5	0.042	10090.ENSMUSP00000018645,10090.ENSMUSP00000028672,10090.ENSMUSP00000034740,10090.ENSMUSP00000050716,10090.ENSMUSP00000057983,10090.ENSMUSP00000059079,10090.ENSMUSP00000069616,10090.ENSMUSP00000096728,10090.ENSMUSP00000099018,10090.ENSMUSP00000100013	Ncor1,Mdk,Nedd4,Efnb1,Cd24a,Chd7,Egr1,Mafb,Peli1,Sox4
GO:0048675	Axon extension	4	54	0.93	0.0429	10090.ENSMUSP00000050034,10090.ENSMUSP00000068374,10090.ENSMUSP00000110398,10090.ENSMUSP00000121023	Dclk1,Map1b,Gsk3b,Raph1
GO:0045860	Positive regulation of protein kinase activity	11	431	0.47	0.0446	10090.ENSMUSP00000000188,10090.ENSMUSP00000026142,10090.ENSMUSP00000027451,10090.ENSMUSP00000048978,10090.ENSMUSP00000057983,10090.ENSMUSP00000069616,10090.ENSMUSP00000080419,10090.ENSMUSP00000086017,10090.ENSMUSP00000102342,10090.ENSMUSP00000126108,10090.ENSMUSP00000135703	Ccnd2,Maged1,Epha4,Ccdc88a,Cd24a,Egr1,Ezh2,Wnk1,Lrp8,Acvr2b,Prox1
GO:0048864	Stem cell development	5	94	0.79	0.0455	10090.ENSMUSP00000000579,10090.ENSMUSP00000050716,10090.ENSMUSP00000078070,10090.ENSMUSP00000087870,10090.ENSMUSP00000090470	Sox9,Efnb1,Sox11,Pax6,Msi2
GO:1903530	Regulation of secretion by cell	15	714	0.38	0.0458	10090.ENSMUSP00000022629,10090.ENSMUSP00000025083,10090.ENSMUSP00000057543,10090.ENSMUSP00000059079,10090.ENSMUSP00000063734,10090.ENSMUSP00000068890,10090.ENSMUSP00000078070,10090.ENSMUSP00000083754,10090.ENSMUSP00000087870,10090.ENSMUSP00000095228,10090.ENSMUSP00000099671,10090.ENSMUSP00000100013,10090.ENSMUSP00000103129,10090.ENSMUSP00000109720,10090.ENSMUSP00000110398	Dpysl2,Kif5b,Gnai2,Chd7,Ezr,Pfn2,Sox11,Git2,Pax6,Pam,Myh10,Sox4,Syt11,Klf7,Gsk3b
GO:0043588	Skin development	9	307	0.53	0.0472	10090.ENSMUSP00000000579,10090.ENSMUSP00000018645,10090.ENSMUSP00000027377,10090.ENSMUSP00000080419,10090.ENSMUSP00000087870,10090.ENSMUSP00000096547,10090.ENSMUSP00000096728,10090.ENSMUSP00000102710,10090.ENSMUSP00000140251	Sox9,Ncor1,Igfbp5,Ezh2,Pax6,Smarca4,Mafb,Txnip,Ash1l
GO:1901983	Regulation of protein acetylation	5	96	0.78	0.0494	10090.ENSMUSP00000002825,10090.ENSMUSP00000044361,10090.ENSMUSP00000047398,10090.ENSMUSP00000100013,10090.ENSMUSP00000110398	Baz1b,Smarca5,Setd5,Sox4,Gsk3b

[truncated: 10 more sheets: Neuron up in Prdm16 cKO, Neuron down in Prdm16 cKO, Oligo up in Prdm16 cKO, Oligo down in Prdm16 cKO, OPC up in Prdm16 cKO, OPC down in Prdm16 cKO, Pericyte up in Prdm16 cKO, Pericyte down in Prdm16 cKO, TAP up in Prdm16 cKO, TAP down in Prdm16 cKO]
