# Supplementary material for: Prdm16 regulates the postnatal fate of embryonic radial glia via Vcam1-dependent mechanisms
Source: Nat Commun. 2025 Jul 19;16:6659. doi: 10.1038/s41467-025-60895-y (PMC12276310; doi:10.1038/s41467-025-60895-y)
Supplement: Supplementary file 9 — Source Data [file 41467_2025_60895_MOESM9_ESM.xlsx]

## Sheet: Fig 1a
Fig 1a. Quantification of the number of radial processes at one month of age in the striatum.
Mouse	Genotype	Number of radial processes per animal	Average	SEM	P-values	Statistical test
#1	Control	0	0.375	0.2165	0.0276	Welch's t-test
#2	Control	0.75
#3	Control	0.75
#4	Control	0
#5	cKO	49.75	40.31	9.933
#6	cKO	63.75
#7	cKO	22.25
#8	cKO	25.5

## Sheet: Fig 1b
Fig 1a. Quantification of the number of radial processes at P21 in the cerebral cortex
Mouse	Genotype	Number of radial processes per animal	Average	SEM	P-values	Statistical test
#1	Control	0	0.4167	0.3005	0.0021	Welch's t-test
#2	Control	1
#3	Control	0.25
#4	cKO	35	31.81	1.634
#5	cKO	29.6
#6	cKO	30.8333

## Sheet: Fig 2e
Fig 2e. Quantification of total cell, neural stem, and ependymal cells at P34-35
Total cell number
Mouse	Genotype	cell number per animal	Average	SEM	P-values	Statistical test
#1	Control	215.25	165.3	25.3	0.9949	Welch's t-test
#2	Control	147.5
#3	Control	133.25
#4	cKO	180.25	165.1	23.61
#5	cKO	196.25
#6	cKO	118.8
Neural stem cell number
Mouse	Genotype	cell number per animal	Average	SEM	P-values	Statistical test
#1	Control	57.25	30.08	13.58	0.0219*	Welch's t-test
#2	Control	16.25
#3	Control	16.75
#4	cKO	103	95.12	10.89
#5	cKO	108.75
#6	cKO	73.6
Ependymal cell number
Mouse	Genotype	cell number per animal	Average	SEM	P-values	Statistical test
#1	Control	158	135.3	12.15	0.0208*	Welch's t-test
#2	Control	131.25
#3	Control	116.5
#4	cKO	77.25	69.98	12.74
#5	cKO	87.5
#6	cKO	45.2

## Sheet: Fig 3c
Fig 3c. The quantification of BrdU-labeled cells in the V-SVZ.
Mouse	Genotype	Number of BrdU+ cells per animal	Average	SEM	P-values	Statistical test
#1	Control	1.83333	4.778	1.51	0.0431*	Welch's t-test
#2	Control	5.66667
#3	Control	6.83333
#4	cKO	12	10.43	0.9244
#5	cKO	8.8
#6	cKO	10.5

## Sheet: Fig 5d
Fig 5d. Quantification of the number of DCX+ cells at P21 in the cortex
Mouse	Genotype	Number of DCX+ cells per animal	Average	SEM	P-values	Statistical test
#1	Control	0	1.444	0.8678	0.0379*	Welch's t-test
#2	Control	1.33333
#3	Control	3
#4	cKO	29.3333	21.61	4.293
#5	cKO	21
#6	cKO	14.5

## Sheet: Fig 5g
Fig 5g. Quantification of DCX+/BrdU+ cells in the cortex
Mouse	Genotype	Number of DCX+/BrdU+ cells per animal	Average	SEM	P-values	Statistical test
#1	Control	0	0.282	0.1521	0.0256*	Welch's t-test
#2	Control	0.83
#3	Control	0
#4	Control	0.25
#5	Control	0.33
#6	cKO	2	1.834	0.4636
#7	cKO	3.17
#8	cKO	2.17
#9	cKO	1.5
#10	cKO	0.33

## Sheet: Fig 6d
Fig 6d. Quantification of VCAM1 immunofluorescence positive area in V-SVZ at P31
Mouse	Genotype	VCAM1+ Area (micron2) per SVZ	Average	SEM	P-values	Statistical test
#1	Control	26.3483	26.09	3.06	0.0287*	Welch's t-test
#2	Control	31.2539
#3	Control	20.6628
#4	cKO	2361.43	2697	462.8
#5	cKO	3611.83
#6	cKO	2117.47

## Sheet: Fig 6e
Fig 6e. Quantification of the number of radial processes at one month of age
Mouse	Genotype	VCAM1+ Area (micron2) per SVZ	Average	SEM	Adjusted P-values	Statistical test
#1	Control	0	0.375	0.2165	Control vs. cKO: 0.0020** Control vs. DKO: 0.1801 cKO vs. DKO: 0.0190*	One-way ANOVA with Tukey’s multiple comparisons test
#2	Control	0.75
#3	Control	0.75
#4	Control	0
#5	cKO	49.75	40.31	9.933
#6	cKO	63.75
#7	cKO	22.25
#8	cKO	25.5
#9	DKO	12.5	15.31	4.174
#10	DKO	14.5
#11	DKO	37
#12	DKO	28
#13	DKO	0.25
#14	DKO	6.75
#15	DKO	14
#16	DKO	9.5

## Sheet: Fig 6f
Fig 6f. Quantification of neural stem and ependymal cells at P34-35
Ependymal cell number
Mouse	Genotype	Cell number per animal	Average	SEM	Adjusted P-values	Statistical test
#1	Control	158	135.3	12.15	Control vs. cKO: 0.0017** Control vs. DKO: 0.1854 cKO vs. DKO: 0.0097**	One-way ANOVA with Tukey’s multiple comparisons test
#2	Control	131.25
#3	Control	116.5
#4	cKO	49.5	47.52	10.28
#5	cKO	64.25
#6	cKO	28.8
#7	DKO	87.2	107.1	8.597
#8	DKO	129.2
#9	DKO	106.2
#10	DKO	105.8
Neural stem cell number
Mouse	Genotype	Cell number per animal	Average	SEM	Adjusted P-values	Statistical test
#1	Control	57.25	30.08	13.58	Control vs. cKO: 0.0124* Control vs. DKO: 0.6817 cKO vs. DKO: 0.0262*	One-way ANOVA with Tukey’s multiple comparisons test
#2	Control	16.25
#3	Control	16.75
#4	cKO	130.75	117.6	13.8
#5	cKO	132
#6	cKO	90
#7	DKO	89.6	47.6	15.15
#8	DKO	27.6
#9	DKO	49.8
#10	DKO	23.4

## Sheet: Fig 6h
Fig 6h. Quantification of DCX+ cells at P21 in the cerebral cortex
Mouse	Genotype	DCX+ cell number per animal	Average	SEM	Adjusted P-values	Statistical test
#1	Control	0	1.444	0.8678	Control vs. cKO: 0.0041** Control vs. DKO: 0.9484 cKO vs. DKO: 0.0055**	One-way ANOVA with Tukey’s multiple comparisons test
#2	Control	1.33333
#3	Control	3
#4	cKO	29.3333	21.61	4.293
#5	cKO	21
#6	cKO	14.5
#7	DKO	5.16667	2.611	1.365
#8	DKO	2.16667
#9	DKO	0.5

[truncated: 11 more sheets: Fig 6j, Suppl. Fig 4c, Suppl. Fig 4f, Suppl. Fig 12b, Suppl. Fig 13b, Suppl. Fig 14b, Suppl. Fig 15a, Suppl. Fig 15b, Suppl. Fig 15c, Suppl. Fig 15d, Suppl. Fig 16b]
